# Supplementary material for: New Insights of Transcriptional Regulator AflR in Aspergillus flavus Physiology
Source: Microbiol Spectr. 2022 Jan 26;10(1):e00791-21. doi: 10.1128/spectrum.00791-21 (PMC8791188; doi:10.1128/spectrum.00791-21)
Supplement: SUPPLEMENTAL FILE 1 — Supplemental material. Download SPECTRUM00791-21_Supp_1_seq15.xls, XLS file, 0.4 MB [file spectrum00791-21_supp_1_seq15.xls]

## Sheet: differently expressed genes
Gene_id	Gene name	Gene description	FC(aflR0/WT0)	Log2FC(aflR0/WT0)	Pvalue	Padjust	Significant	Regulate	WT0h1	WT0h2	WT0h3	aflR0h1	aflR0h2	aflR0h3	WT0	aflR0
AFLA_000330		Ankyrin domain protein	0.213	-2.23207	0.00224326	0.00669817	yes	down	0.51	0.68	0.53	0.05	0.08	0.22	0.573333	0.116667
AFLA_000500		conserved hypothetical protein	0.096	-3.37507	3.29132e-05	0.000153629	yes	down	1.25	1.95	2.02	0.32	0.11	0.1	1.74	0.176667
AFLA_000510		conserved hypothetical protein	0.082	-3.61592	2.18536e-07	1.67355e-06	yes	down	2.25	3.78	3.45	0.78	0.12	0.12	3.16	0.34
AFLA_000610		hypothetical protein	0.159	-2.65631	0.0023285	0.00692729	yes	down	1.07	0.74	1.12	0.18	0.05	0.21	0.976667	0.146667
AFLA_000640		polyamine oxidase, putative	0.415	-1.26765	0.000205994	0.000789608	yes	down	4.97	4.35	4.44	2.36	1.4	1.72	4.58667	1.82667
AFLA_000760		MFS transporter, putative	0.002	-8.70993	1.39016e-15	3.43999e-14	yes	down	15.25	8.7	12.72	0	0.08	0	12.2233	0.0266667
AFLA_000780		conserved hypothetical protein	3.591	1.84438	0.00024194	0.000913181	yes	up	4.25	3.54	6.96	23.51	14.29	13.16	4.91667	16.9867
AFLA_000830		conserved hypothetical protein	0.188	-2.41188	9.39207e-10	1.08121e-08	yes	down	24.94	47.33	49.99	10.55	6.95	4.21	40.7533	7.23667
AFLA_000870		hypothetical protein	0.043	-4.52645	7.96263e-80	7.66657e-77	yes	down	530.21	392.18	409.74	23.35	13.59	20.03	444.043	18.99
AFLA_001080		glycosyltransferase, putative	0.19	-2.3978	0.0108425	0.0268365	yes	down	0.1	0.37	0.35	0.09	0.03	0.03	0.273333	0.05
AFLA_001090		conserved hypothetical protein	0.137	-2.86709	3.96495e-08	3.49067e-07	yes	down	2.42	8.01	9.6	1.12	0.92	0.54	6.67667	0.86
AFLA_001110		conserved hypothetical protein	2.119	1.08311	3.99259e-05	0.00018258	yes	up	10.67	15.61	18.75	32.14	24.52	33.83	15.01	30.1633
AFLA_001200		conserved hypothetical protein	0.267	-1.90619	2.91491e-08	2.62739e-07	yes	down	6.79	14.83	11.21	3.89	3.61	2.87	10.9433	3.45667
AFLA_001290		oligopeptide transporter, putative	0.114	-3.12857	2.87483e-42	6.08947e-40	yes	down	264.92	197.91	225.21	25.91	23.01	26.77	229.347	25.23
AFLA_001300		oligopeptide transporter, putative	0.103	-3.2827	9.18587e-64	4.42216e-61	yes	down	354.24	274.94	264.24	28.58	28.56	30.74	297.807	29.2933
AFLA_001430		conserved hypothetical protein	0.41	-1.28608	0.0122188	0.0297151	yes	down	2.33	2.23	1.71	0.8	0.91	0.76	2.09	0.823333
AFLA_001440		feruloyl esterase B precursor, putative	0.251	-1.99159	4.36203e-09	4.50714e-08	yes	down	4.78	2.69	3.25	0.8	1.18	1.23	3.57333	1.07
AFLA_001450		conserved hypothetical protein	0.117	-3.09316	0.000699093	0.00238765	yes	down	2.04	1.4	2.57	0	0.54	0.12	2.00333	0.22
AFLA_001480		hypothetical protein	2.257	1.17427	0.000431143	0.00154369	yes	up	3.07	3.9	2.89	8.35	8.23	4.53	3.28667	7.03667
AFLA_001510		glutamyl-tRNA(gln) amidotransferase subunit A, putative	0.16	-2.64034	1.70215e-10	2.17199e-09	yes	down	2.8	6.61	8.42	0.64	0.62	0.57	5.94333	0.61
AFLA_001520		conserved hypothetical protein	0.131	-2.93415	9.79285e-24	5.89296e-22	yes	down	8.89	15.61	17.45	1.52	1.72	1.85	13.9833	1.69667
AFLA_001530		MFS monocarboxylate transporter, putative	0.271	-1.88347	1.08397e-05	5.66369e-05	yes	down	4.12	11.91	9.65	2.38	1.84	2.36	8.56	2.19333
AFLA_001550		ATP-binding cassette transporter, putative	0.279	-1.84229	0.00953395	0.0240357	yes	down	0.29	0.29	0.36	0.15	0.05	0.05	0.313333	0.0833333
AFLA_001630		conserved hypothetical protein	172.479	7.43028	3.39188e-08	3.01118e-07	yes	up	0	0	0	1.11	1.55	1.11	0	1.25667
AFLA_001670		3-demethylubiquinone-9 3-methyltransferase, putative	7.354	2.87857	4.5629e-08	3.98726e-07	yes	up	3.13	1.58	3.3	18.83	19.16	16.04	2.67	18.01
AFLA_001690		conserved hypothetical protein	0.094	-3.40879	6.19492e-12	9.72005e-11	yes	down	14.81	58.79	66.54	4.41	3.23	4.75	46.7133	4.13
AFLA_001710		aldo-keto reductase, putative	2.798	1.48426	6.32209e-08	5.38675e-07	yes	up	3.61	4.4	4.52	9.48	11.51	12.27	4.17667	11.0867
AFLA_001730		conserved hypothetical protein	2.508	1.32637	1.11576e-08	1.07972e-07	yes	up	52.9	36.41	40.41	100.47	107.67	109.95	43.24	106.03
AFLA_001740		arginine permease, putative	0.322	-1.63705	2.07116e-06	1.27904e-05	yes	down	7.38	18.75	19.33	5.07	4.36	3.66	15.1533	4.36333
AFLA_001750		cell surface protein Mas1, putative	5.042	2.33403	1.25749e-16	3.38883e-15	yes	up	117.08	75.17	103.66	371.52	485.23	575.23	98.6367	477.327
AFLA_001810		conserved hypothetical protein	2.207	1.14207	0.000779084	0.00263367	yes	up	3.17	5.97	6.03	16.71	14.04	12.85	5.05667	14.5333
AFLA_001820		hypothetical protein	5	2.32191	2.81823e-31	3.27998e-29	yes	up	5.92	5.22	8.33	46.68	67.31	53.42	6.49	55.8033
AFLA_001840		conserved hypothetical protein	7.017	2.81087	2.56832e-11	3.66099e-10	yes	up	1.57	0.67	0.81	9.51	5.63	5.79	1.01667	6.97667
AFLA_001850		conserved hypothetical protein	5.307	2.40795	1.59421e-09	1.75148e-08	yes	up	8.67	5.18	4.16	36.1	27.36	29.49	6.00333	30.9833
AFLA_002000		DUF821 domain protein	0.107	-3.21943	1.25007e-22	6.45827e-21	yes	down	5.43	6.79	7.68	0.8	0.96	0.64	6.63333	0.8
AFLA_002010		conserved hypothetical protein	0.084	-3.57865	0.021133	0.0478247	yes	down	0.28	0.45	0.44	0.08	0	0	0.39	0.0266667
AFLA_002180		conserved hypothetical protein	2.845	1.50835	0.00314356	0.00905328	yes	up	9.12	3.73	2.86	10.4	12.8	20.2	5.23667	14.4667
AFLA_002200		esterase, putative	3.151	1.65564	3.60345e-05	0.000166947	yes	up	2.55	1.52	1.84	6.87	6.73	6.01	1.97	6.53667
AFLA_002230		conserved hypothetical protein	5.671	2.5037	0.00143111	0.00451525	yes	up	0.48	0.3	0.65	2.28	2.44	2.27	0.476667	2.33
AFLA_002300		conserved hypothetical protein	0.278	-1.84733	2.61612e-06	1.57607e-05	yes	down	60.71	110.38	111.79	36.4	24.35	13.44	94.2933	24.73
AFLA_002330		Na+/H+ antiporter Nha1	0.481	-1.05626	1.40884e-05	7.14951e-05	yes	down	36.89	45.6	48.25	26	16.86	16.89	43.58	19.9167
AFLA_002390		conserved hypothetical protein	2.555	1.35328	1.51251e-12	2.61748e-11	yes	up	23	23.04	18.7	51.86	50.34	55.74	21.58	52.6467
AFLA_002430		conserved hypothetical protein	0.453	-1.1438	7.54112e-09	7.53472e-08	yes	down	7.48	10.03	8.6	5.15	3.62	4.33	8.70333	4.36667
AFLA_002490		conserved hypothetical protein	787.989	9.62203	6.82351e-15	1.5575e-13	yes	up	0	0	0	7.76	5.44	8.24	0	7.14667
AFLA_002510		actin monomer binding protein, putative	3.595	1.84608	5.68739e-18	1.76126e-16	yes	up	29.92	27.39	27.79	82.71	92.49	117.08	28.3667	97.4267
AFLA_002520		conserved hypothetical protein	0.463	-1.11186	0.000642868	0.00221419	yes	down	55.48	61.91	73.2	37.2	22.62	24.75	63.53	28.19
AFLA_002530		nuclear protein SDK3, putative	0.195	-2.35479	1.62302e-11	2.39407e-10	yes	down	14.39	28.69	22.39	3.24	5.04	3.72	21.8233	4
AFLA_002580		hypothetical protein	2.004	1.00314	0.00534358	0.0144704	yes	up	1.61	1.54	1.39	2.24	3.77	2.65	1.51333	2.88667
AFLA_002730		pre-rRNA-processing protein esf2	0.203	-2.29806	4.48498e-09	4.62516e-08	yes	down	71.2	121.61	103.12	24.93	22.65	9.24	98.6433	18.94
AFLA_002740		conserved hypothetical protein	0.273	-1.87324	5.27609e-09	5.39373e-08	yes	down	19.34	31.72	26.26	8.86	6.77	4.33	25.7733	6.65333
AFLA_002770		conserved hypothetical protein	2.183	1.12653	8.2969e-08	6.87578e-07	yes	up	5.08	8.86	6.94	13.51	13.74	14.58	6.96	13.9433
AFLA_002840		HHE domain protein	0.064	-3.97163	1.9478e-08	1.80957e-07	yes	down	25.28	9.39	8.53	0.75	1.29	0.63	14.4	0.89
AFLA_002890		AMP-binding enzyme family protein	0.485	-1.04507	1.70731e-06	1.06931e-05	yes	down	16	11.88	12.79	6.09	5.77	7.02	13.5567	6.29333
AFLA_002940		glycosyl hydrolase, putative	0.409	-1.28862	1.43639e-12	2.48981e-11	yes	down	23.18	29.99	24.29	10.58	9.75	9.96	25.82	10.0967
AFLA_003050		RTA1 domain protein, putative	5.267	2.39685	6.04199e-07	4.17967e-06	yes	up	6.34	2.84	1.81	17.53	15.11	22.62	3.66333	18.42
AFLA_003110		cyanate hydratase, putative	2.574	1.36397	2.43561e-08	2.23338e-07	yes	up	17.77	14.66	16.52	35.65	40.18	44	16.3167	39.9433
AFLA_003120		conserved hypothetical protein	2.74	1.45443	0.000298773	0.00110331	yes	up	0.59	0.5	0.64	1.28	2.05	1.19	0.576667	1.50667
AFLA_003280		ubiquitin conjugating enzyme (UbcF), putative	2.976	1.57331	0.00673723	0.0176838	yes	up	2.16	11.47	17.04	25.23	29.85	30.6	10.2233	28.56
AFLA_003390		TFIIIC transcription initiation factor complex subunits Tfc3	0.304	-1.71587	6.32022e-10	7.45406e-09	yes	down	5.51	9.16	8.89	2.81	2.07	1.83	7.85333	2.23667
AFLA_003460		conserved hypothetical protein	977.738	9.9333	3.62959e-13	6.81577e-12	yes	up	0	0	0	7.19	12.84	37.64	0	19.2233
AFLA_003490		DRAP deaminase (Rib2), putative	0.442	-1.17816	7.63656e-05	0.000327048	yes	down	131.91	147.17	123.36	75.88	57.56	35.72	134.147	56.3867
AFLA_003610		hypothetical protein	2.469	1.3039	0.00306005	0.00884282	yes	up	0.32	0.28	0.24	0.47	9.65	0.64	0.28	3.58667
AFLA_003700		mitochondrial cytochrome b2, putative	2.5	1.32182	3.90448e-06	2.25722e-05	yes	up	40.87	20.67	15.12	78.62	79.21	78.86	25.5533	78.8967
AFLA_003720		sugar transporter, putative	0.272	-1.87602	3.23849e-18	1.03622e-16	yes	down	160.06	173.28	237.39	45.31	49.02	46.46	190.243	46.93
AFLA_003740		conserved hypothetical protein	0.359	-1.47803	2.2345e-14	4.75212e-13	yes	down	153.51	170.83	163.4	76.83	64.95	58.33	162.58	66.7033
AFLA_003780		choline/ethanolamine kinase, putative	2.339	1.22612	0.00018888	0.000731952	yes	up	10.69	7.83	5.29	16.49	17.75	19.2	7.93667	17.8133
AFLA_003850		conserved hypothetical protein	3.915	1.96905	0.00187152	0.00572373	yes	up	0.25	0.16	0.24	0.53	0.75	1.14	0.216667	0.806667
AFLA_003910		nuclear condensin complex subunit 3, putative	6.976	2.8025	1.44352e-35	2.0943e-33	yes	up	3.17	3.9	4.05	20.18	23.76	29.69	3.70667	24.5433
AFLA_003920		cysteine synthase (o-acetylserine (thiol)-lyase) (csase)	2.854	1.51323	3.13064e-08	2.80512e-07	yes	up	14.31	25.93	25.1	49.42	61.66	62.92	21.78	58
AFLA_004040		actin interacting protein 2	0.453	-1.141	8.1308e-09	8.04797e-08	yes	down	119.62	157.88	148.16	71.06	60.81	51.23	141.887	61.0333
AFLA_004070		Mitochondrial import inner membrane translocase subunit TIM22, putative	0.487	-1.03797	4.27553e-07	3.07415e-06	yes	down	116.2	133.48	117.92	62.81	61.24	46.69	122.533	56.9133
AFLA_004090		conserved hypothetical protein	2.066	1.04684	0.00717636	0.0186607	yes	up	173.48	87.42	95.87	194.23	246.14	275.47	118.923	238.613
AFLA_004100		transesterase (LovD), putative	0.153	-2.71095	3.28215e-10	3.99555e-09	yes	down	8.05	18.44	24.58	3.76	1.34	1.89	17.0233	2.33
AFLA_004170		cyanamide hydratase, putative	0.444	-1.1705	2.13866e-05	0.000104093	yes	down	5.17	7.7	7	3.54	2.62	2.2	6.62333	2.78667
AFLA_004180		UMTA methyltransferase family protein	0.493	-1.01985	9.06824e-07	6.00636e-06	yes	down	130.35	127.8	115.49	68.21	57.02	46.81	124.547	57.3467
AFLA_004190		conserved hypothetical protein	0.265	-1.91452	1.7108e-07	1.33622e-06	yes	down	16.88	13.02	17.57	3.05	2.74	4.92	15.8233	3.57
AFLA_004200		GPI anchored glycoprotein, putative	0.158	-2.66533	8.78094e-34	1.13413e-31	yes	down	883.66	1369.51	1346.18	195.62	177.36	155.34	1199.78	176.107
AFLA_004240		conserved hypothetical protein	0.184	-2.44587	0.000350934	0.00127855	yes	down	1.61	3.23	1.85	0.55	0.21	0.41	2.23	0.39
AFLA_004270		conserved hypothetical protein	0.225	-2.15059	0.000117333	0.00048091	yes	down	2.65	4.15	4.84	1.15	1.1	0.25	3.88	0.833333
AFLA_004380		xylosidase : arabinofuranosidase, putative	0.468	-1.09689	0.00375027	0.0105946	yes	down	3.66	6.68	6.77	0.76	1.02	2.15	5.70333	1.31
AFLA_004400		trypsin Inhibitor like cysteine rich domain containing protein	3.013	1.59127	0.00108789	0.00353972	yes	up	6.56	5.01	3.08	9.12	18	9.78	4.88333	12.3
AFLA_004440		ABC multidrug transporter, putative	0.334	-1.58212	0.000644433	0.00221822	yes	down	0.94	0.67	0.79	0.35	0.18	0.24	0.8	0.256667
AFLA_004450		nonribosomal peptide synthase, putative	0.429	-1.21928	3.80264e-07	2.76226e-06	yes	down	7.47	5.85	5.98	2.86	2.72	2.08	6.43333	2.55333
AFLA_004460		fatty acid desaturase family protein	0.348	-1.52357	6.75949e-20	2.62234e-18	yes	down	1212.5	1260.86	1519.62	446.06	461.63	414.16	1330.99	440.617
AFLA_004530		conserved hypothetical protein	0.394	-1.34221	8.38117e-10	9.71171e-09	yes	down	13.5	17.33	18.48	7.2	5.63	5.64	16.4367	6.15667
AFLA_004540		hydrolase, carbon-nitrogen family, putative	2.972	1.57121	0.00389113	0.0109342	yes	up	5.9	2.56	1.43	8.95	9.57	9.7	3.29667	9.40667
AFLA_004560		vacuolar ATP synthase catalytic subunit A, putative	5.834	2.54446	1.67984e-18	5.52522e-17	yes	up	15.07	9.14	15.91	63.2	77.86	83.32	13.3733	74.7933
AFLA_004650		thiamine biosynthesis protein (Nmt1), putative	8.231	3.04102	3.63314e-80	3.84786e-77	yes	up	668.42	615.33	671.89	4814.31	4899.98	5659.16	651.88	5124.48
AFLA_004660		glycogen synthase Gsy1, putative	7.77	2.95786	4.97958e-60	2.19745e-57	yes	up	68.12	58.15	61.25	417.76	465.06	511.73	62.5067	464.85
AFLA_004690		conserved hypothetical protein	5.313	2.40964	2.46203e-19	8.89944e-18	yes	up	294.29	176.74	254.98	989.28	1365.18	1201.32	242.003	1185.26
AFLA_004720		conserved hypothetical protein	0.282	-1.82733	0.0121057	0.0294934	yes	down	1.22	2.36	3.24	1.08	0.48	0.27	2.27333	0.61
AFLA_004730		ribokinase	3.893	1.96093	2.42675e-37	4.11443e-35	yes	up	24.34	24.74	22.5	86.39	89.74	89.47	23.86	88.5333
AFLA_004740		conserved hypothetical protein	3.167	1.66313	6.26138e-08	5.34092e-07	yes	up	6.15	9.99	9.19	29.79	23.84	23.01	8.44333	25.5467
AFLA_004800		arylsulfatase, putative	713.452	9.47867	1.19448e-14	2.64659e-13	yes	up	0	0	0	4.3	4.95	5.18	0	4.81
AFLA_004810		nuclear pore glycoprotein p62, putative	4.826	2.27082	9.12866e-15	2.05009e-13	yes	up	72.55	44.09	70.28	229.79	289.75	346.4	62.3067	288.647
AFLA_004830		endoplasmic reticulum-resident kdel protein, putative	2.155	1.10767	0.0118312	0.0289654	yes	up	50.67	23.74	17.62	50.13	56.46	85.63	30.6767	64.0733
AFLA_004870		cytochrome P450, putative	2.347	1.23075	0.00554559	0.0149221	yes	up	1.18	0.93	0.93	2.48	1.63	2.71	1.01333	2.27333
AFLA_004890		conserved hypothetical protein	0.433	-1.20846	0.00332338	0.00949618	yes	down	1.54	1.77	1.95	0.99	0.94	1.2	1.75333	1.04333
AFLA_004910		MFS multidrug transporter, putative	2.89	1.53123	9.38277e-06	4.9836e-05	yes	up	38.89	51.78	71.49	95.32	140.63	208.38	54.0533	148.11
AFLA_004920		phosphoribosylformylglycinamidine synthase	0.38	-1.39616	7.70065e-05	0.000329127	yes	down	99.59	112.59	121.55	62.03	37.48	22.42	111.243	40.6433
AFLA_004930		gamma-tubulin complex component GCP5, putative	0.475	-1.07296	0.000110343	0.000455613	yes	down	3.73	5.77	6.32	2.45	2.38	2.28	5.27333	2.37
AFLA_004980		conserved hypothetical protein	0.207	-2.27521	1.64721e-10	2.10695e-09	yes	down	10.86	19.77	20.51	2.95	4.44	2.56	17.0467	3.31667
AFLA_005020		conserved hypothetical protein	0.091	-3.45458	2.56209e-11	3.65702e-10	yes	down	3.27	5.74	5.85	0.57	0.18	0.54	4.95333	0.43
AFLA_005030		conserved hypothetical protein	0.471	-1.08476	0.0057715	0.0154554	yes	down	1.67	3.65	3.53	1.39	1.17	1.37	2.95	1.31
AFLA_005070		alcohol dehydrogenase, putative	2.605	1.38154	6.19941e-07	4.28265e-06	yes	up	3.26	3.35	2.25	7.54	7.23	7.46	2.95333	7.41
AFLA_005110		conserved hypothetical protein	2.149	1.10359	0.0131501	0.031725	yes	up	0.76	0.79	0.61	1.09	1.45	1.62	0.72	1.38667
AFLA_005120		sarcosine oxidase, putative	2.128	1.08958	4.16705e-09	4.31832e-08	yes	up	28.47	25.58	25.22	57.68	54.97	48.36	26.4233	53.67
AFLA_005190		hypothetical protein	0.083	-3.58864	7.69193e-20	2.96237e-18	yes	down	142.56	95.68	73.61	12.34	5.44	5.53	103.95	7.77
AFLA_005210		hypothetical protein	0.367	-1.44473	0.00306876	0.00886559	yes	down	17.23	7.3	6.7	4.68	2.81	3.68	10.41	3.72333
AFLA_005310		vacuolar ATP synthase proteolipid subunit, putative	0.212	-2.23483	1.12682e-05	5.86446e-05	yes	down	4.06	2.81	3.15	0.45	0.63	0.94	3.34	0.673333
AFLA_005390		conserved hypothetical protein	0.435	-1.20098	0.00667115	0.0175408	yes	down	1.93	2.93	1.9	1.06	0.9	0.83	2.25333	0.93
AFLA_005410		5-AMP-activated protein kinase, putative	2.044	1.03136	3.92686e-05	0.000180041	yes	up	6.98	5.07	4.51	11.59	9.94	10.92	5.52	10.8167
AFLA_005430		hypothetical protein	0.107	-3.22919	1.02537e-20	4.36133e-19	yes	down	9.6	13.28	10.65	0.93	1.34	1.11	11.1767	1.12667
AFLA_005470		hypothetical protein	4.28	2.09763	0.0106472	0.0264208	yes	up	0.3	0.14	0.11	0.87	4.93	0.8	0.183333	2.2
AFLA_005510		amino acid permease, putative	0.436	-1.1977	0.000142692	0.000569855	yes	down	77.14	124.59	139.98	60.89	53.26	33.2	113.903	49.1167
AFLA_005540		sugar transporter, putative	0.466	-1.10084	1.36407e-05	6.96235e-05	yes	down	14.32	23.58	24.98	7.99	9	8.51	20.96	8.5
AFLA_005550		conserved hypothetical protein	0.263	-1.92423	3.83783e-07	2.78591e-06	yes	down	9.98	9.4	12.44	2.01	3.48	2.4	10.6067	2.63
AFLA_005560		integral membrane protein, putative	0.161	-2.63448	2.9535e-32	3.59547e-30	yes	down	70.02	73.73	72.75	12.67	10.83	7.53	72.1667	10.3433
AFLA_005590		conserved hypothetical protein	0.413	-1.27711	0.000462289	0.00164575	yes	down	61.83	91.08	79.21	40.25	33.65	16.32	77.3733	30.0733
AFLA_005620		nitrogen metabolite repression regulator NmrA	55.364	5.79088	0.00731689	0.0189934	yes	up	1.78	0	0	30.46	34.05	33.13	0.593333	32.5467
AFLA_005720		conserved hypothetical protein	0.356	-1.48823	1.05892e-05	5.54924e-05	yes	down	903.89	1526.32	1733.78	648.43	439.78	315.74	1388	467.983
AFLA_005790		conserved hypothetical protein	0.429	-1.2224	1.32367e-09	1.48506e-08	yes	down	33.7	31.13	34.03	17.29	11.31	12.28	32.9533	13.6267
AFLA_005820		small nucleolar ribonucleoprotein complex subunit (Pwp2), putative	0.259	-1.94982	2.84841e-06	1.69766e-05	yes	down	83.48	164.49	156.22	47.38	35.28	16.15	134.73	32.9367
AFLA_005870		GTP cyclohydrolase I, putative	0.453	-1.14216	4.89058e-05	0.000219197	yes	down	235.14	291.87	259.23	155.72	125.06	80.05	262.08	120.277
AFLA_005950		stress response RCI peptide, putative	7.218	2.85152	1.5877e-42	3.4317e-40	yes	up	57.01	60.32	72.1	361.05	482.35	467.33	63.1433	436.91
AFLA_006040		conserved hypothetical protein	0.485	-1.04392	0.00194447	0.00591777	yes	down	20.87	10.16	10.09	6.39	6.32	6.99	13.7067	6.56667
AFLA_006170		polyketide synthetase PksP	0.304	-1.71967	1.05992e-12	1.86472e-11	yes	down	2.7	4.25	4.15	1.03	0.97	1.02	3.7	1.00667
AFLA_006180		conidial pigment biosynthesis oxidase Arb2/brown2	0.257	-1.95761	0.0100242	0.0250985	yes	down	0.92	4.11	3.94	1.25	0.25	0.5	2.99	0.666667
AFLA_006230		1-aminocyclopropane-1-carboxylate deaminase, putative	3.495	1.80532	4.78435e-07	3.39619e-06	yes	up	2.79	1.62	2.02	6.4	6.59	8.63	2.14333	7.20667
AFLA_006330		conserved hypothetical protein	3.752	1.90752	3.95991e-25	2.85302e-23	yes	up	22.59	21.2	27	85.55	86.76	80.72	23.5967	84.3433
AFLA_006410		nucleotide binding protein, putative	0.449	-1.15381	0.000469638	0.00166967	yes	down	115.12	82.51	66.79	51.41	34.17	28.7	88.14	38.0933
AFLA_006450		adenylate kinase 3, putative	0.196	-2.35432	0.00275003	0.00804131	yes	down	0.57	0.71	0.87	0.06	0.29	0.17	0.716667	0.173333
AFLA_006490		S-adenosylmethionine decarboxylase proenzyme	0.473	-1.07893	0.000237199	0.000896243	yes	down	294.63	378.98	359	207.22	157.1	99.36	344.203	154.56
AFLA_006530		conserved hypothetical protein	4.068	2.02425	1.07064e-27	9.86016e-26	yes	up	20.9	28.65	21.52	91.63	93.85	89.29	23.69	91.59
AFLA_006590		class III chitinase ChiA1	2.807	1.48915	0.000312219	0.00114742	yes	up	11.78	10.43	30.1	51.65	43.01	45.37	17.4367	46.6767
AFLA_006630		high-affinity iron transporter FtrA	0.322	-1.63378	6.84183e-23	3.71599e-21	yes	down	345.9	398.39	397.28	102.79	127.5	118.36	380.523	116.217
AFLA_006690		2Fe-2S iron-sulfur cluster binding domain protein	0.416	-1.26663	3.36618e-08	2.99314e-07	yes	down	101.42	165.61	146.42	53.57	54.83	40.93	137.817	49.7767
AFLA_006730		alcohol dehydrogenase, putative	0.264	-1.92255	2.00055e-11	2.89057e-10	yes	down	8.99	5.69	5.83	0.95	1.5	1.23	6.83667	1.22667
AFLA_006760		integral membrane protein, putative	0.393	-1.34887	0.000327199	0.00119909	yes	down	9.32	4.55	2.89	1.47	1.59	2.03	5.58667	1.69667
AFLA_006770		proteasome maturation ans ribosome synthesis protein Nop10, putative	0.473	-1.08043	9.42197e-06	5.00191e-05	yes	down	245.14	206.33	182.86	107.66	104.33	74.75	211.443	95.58
AFLA_006780		ribosome biogenesis protein nop10, putative	0.38	-1.39554	2.60101e-05	0.000123975	yes	down	255.19	543.45	349.66	199.73	171.46	111.65	382.767	160.947
AFLA_006830		scramblase family protein	5379.27	12.3932	1.93435e-24	1.24919e-22	yes	up	0	0	0	25.63	35.5	41.88	0	34.3367
AFLA_006840		ubiquitin conjugating enzyme (UbcH), putative	0.416	-1.26524	2.061e-09	2.23191e-08	yes	down	466.82	584.16	471.42	245.45	195.36	164.47	507.467	201.76
AFLA_006960		molecular chaperone and allergen Mod-E/Hsp90/Hsp1	2.191	1.13189	2.05263e-09	2.22512e-08	yes	up	549.44	554.75	480.78	924.8	1134.27	1249.71	528.323	1102.93
AFLA_006990		DNA directed RNA polymerase III subunit Rpc82, putative	0.266	-1.91118	4.68432e-09	4.81199e-08	yes	down	130.37	200.45	194.49	59.69	44.94	26.16	175.103	43.5967
AFLA_007030		RNA binding protein Nrd1, putative	0.18	-2.47329	5.98037e-24	3.7927e-22	yes	down	72.51	119.08	131.49	17.8	18.72	18.58	107.693	18.3667
AFLA_007080		conserved hypothetical protein	0.323	-1.629	0.000305407	0.00112507	yes	down	20.47	70.37	80.93	18.6	17.86	15.58	57.2567	17.3467
AFLA_007250		nucleolar RNAse III, putative	0.476	-1.07024	2.41572e-06	1.47039e-05	yes	down	37.19	58.18	48.01	22.44	23.11	19.28	47.7933	21.61
AFLA_007350		hypothetical protein	0.307	-1.70154	0.00954429	0.0240532	yes	down	13.43	6.89	4.77	3.42	1.29	2.89	8.36333	2.53333
AFLA_007450		O-methyltransferase, putative	0.099	-3.33909	9.19276e-06	4.89495e-05	yes	down	1.44	0.66	0.54	0.04	0.03	0.17	0.88	0.08
AFLA_007460		cytochrome P450, putative	0.209	-2.26034	5.74751e-27	4.86975e-25	yes	down	14.78	17.47	18.94	3.36	3.2	2.67	17.0633	3.07667
AFLA_007470		cytochrome P450, putative	0.173	-2.52793	9.8962e-10	1.13309e-08	yes	down	17.21	8.48	8.64	2.71	1.77	1.93	11.4433	2.13667
AFLA_007540		glutathione S-transferase, putative	3.061	1.61402	1.27958e-09	1.43712e-08	yes	up	6.02	8.18	6.92	18.76	19.79	22.89	7.04	20.48
AFLA_007580		MFS sugar transporter, putative	0.227	-2.13673	5.88405e-05	0.000258903	yes	down	2.95	10.51	10.27	2.4	1.87	0.77	7.91	1.68
AFLA_007600		oligopeptide transporter, putative	0.222	-2.17104	8.39298e-05	0.00035485	yes	down	35.41	141.74	130.95	32.92	21.82	9.24	102.7	21.3267
AFLA_007620		GNAT family N-acetyltransferase, putative	0.413	-1.27632	1.42067e-07	1.12538e-06	yes	down	61.03	42.68	45.64	20.77	20.41	20.21	49.7833	20.4633
AFLA_007640		conserved hypothetical protein	0.022	-5.53088	9.81018e-80	7.99228e-77	yes	down	34.02	83.05	96.13	1.1	0.85	1.03	71.0667	0.993333
AFLA_007700		conserved hypothetical protein	5.347	2.41861	9.18583e-16	2.33302e-14	yes	up	53.91	47.36	46.56	364.84	205.57	189.89	49.2767	253.433
AFLA_007720		pectin lyase	2.463	1.30012	0.0105226	0.0261485	yes	up	0.88	1.05	0.65	1.58	2.49	1.97	0.86	2.01333
AFLA_007760		flavin-binding monooxygenase-like protein	2.39	1.25719	1.23593e-07	9.9769e-07	yes	up	95.69	84.94	131.48	239.64	289.73	221.87	104.037	250.413
AFLA_007810		gibberellin 20-oxidase family protein	0.314	-1.66927	0.00214511	0.00644691	yes	down	0.4	0.43	0.37	0.12	0.1	0.19	0.4	0.136667
AFLA_007890		5'-nucleotidase, putative	2.181	1.12495	3.67685e-07	2.68008e-06	yes	up	41.88	32.07	30.84	69.36	69.34	84.21	34.93	74.3033
AFLA_007910		cytochrome P450 monooxygenase, putative	0.006	-7.28322	2.42492e-07	1.845e-06	yes	down	2.2	1.27	3.2	0	0	0	2.22333	0
AFLA_007920		C6 transcription factor, putative	2.203	1.13962	3.35977e-05	0.000156341	yes	up	3.11	2.27	2.66	4.51	5.19	7.23	2.68	5.64333
AFLA_008040		pentafunctional AROM polypeptide, putative	0.338	-1.5636	1.33841e-07	1.06901e-06	yes	down	8.85	8.45	6.28	3.2	2.39	2.03	7.86	2.54
AFLA_008190		conserved hypothetical protein	2.305	1.20483	7.05787e-05	0.000304729	yes	up	350.9	197.77	292.86	490.72	695.26	678.19	280.51	621.39
AFLA_008270		U3 small nucleolar ribonucleoprotein protein LCP5, putative	0.213	-2.23369	5.58544e-07	3.90465e-06	yes	down	157.14	285.33	256.38	72.55	48.13	19.62	232.95	46.7667
AFLA_008370		RTA1 domain protein, putative	0.403	-1.31113	7e-10	8.2283e-09	yes	down	48.1	55.75	41.54	23.55	19.05	17.93	48.4633	20.1767
AFLA_008410		MFS multidrug transporter, putative	0.497	-1.00795	0.000136886	0.000549774	yes	down	285.02	448.14	478.31	232.76	191.83	149.8	403.823	191.463
AFLA_008430		sugar transporter, putative	2.846	1.50901	0.000728213	0.00247433	yes	up	0.65	0.78	1.66	2.56	3.09	3.1	1.03	2.91667
AFLA_008440		conserved hypothetical protein	0.345	-1.53442	1.25404e-11	1.87658e-10	yes	down	26.55	35.87	33.58	13.2	10.49	9.11	32	10.9333
AFLA_008630		hypothetical protein	0.269	-1.89404	5.56883e-08	4.77953e-07	yes	down	107.23	88.08	83.12	5.26	14.11	21.01	92.81	13.46
AFLA_008690		conserved hypothetical protein	0.325	-1.62171	5.79233e-07	4.03331e-06	yes	down	187.03	108.8	122.4	44.65	49.43	37.38	139.41	43.82
AFLA_008740		oxidoreductase, short chain dehydrogenase/reductase family	0.371	-1.42863	0.000594666	0.00206699	yes	down	1.1	1.73	1.63	0.5	0.73	0.36	1.48667	0.53
AFLA_008870		hypothetical protein	0.149	-2.74711	3.31074e-05	0.000154399	yes	down	1.55	1.2	1.12	0.12	0.21	0.3	1.29	0.21
AFLA_008880		zinc-containing alcohol dehydrogenase, putative	0.129	-2.94917	1.27131e-35	1.87006e-33	yes	down	81.39	61.51	54.55	7.8	7.45	7.91	65.8167	7.72
AFLA_008960		TPR domain protein	0.403	-1.31051	7.86541e-08	6.57479e-07	yes	down	8.92	7.89	10.15	3.33	3.46	3.59	8.98667	3.46
AFLA_008970		SAM dependent methyltransferase, putative	0.46	-1.11888	3.28673e-05	0.000153482	yes	down	16.08	29.23	25.69	12.3	10	8.55	23.6667	10.2833
AFLA_008980		UPF0023 family protein	0.396	-1.33641	1.38123e-05	7.0296e-05	yes	down	99.87	190.41	165.85	69.57	60.42	40.41	152.043	56.8
AFLA_008990		carboxypeptidase CpyA/Prc1, putative	2.146	1.10147	2.86643e-05	0.000135408	yes	up	245.98	156.01	167.7	343.42	400.47	434.58	189.897	392.823
AFLA_009090		nuclear serine protease HtrA2/Nma111, putative	0.413	-1.27714	1.64891e-08	1.54819e-07	yes	down	44.03	76.28	79.25	26.24	24.93	24.13	66.52	25.1
AFLA_009100		pax transcription activation domain interacting protein, putative	2.452	1.2941	7.49622e-14	1.51512e-12	yes	up	18.7	16.55	18.68	39.54	40.15	46.62	17.9767	42.1033
AFLA_009170		HMG-CoA reductase, putative	0.127	-2.97564	3.04129e-19	1.07368e-17	yes	down	38.04	73.44	82.66	10.02	6.61	6.49	64.7133	7.70667
AFLA_009200		conserved hypothetical protein	0.026	-5.27176	9.97253e-23	5.20291e-21	yes	down	7.03	4.19	3.05	0.13	0.25	0.11	4.75667	0.163333
AFLA_009220		conserved hypothetical protein	0.174	-2.52173	2.73001e-05	0.000129599	yes	down	4.73	3.13	2.68	0.32	0.47	0.9	3.51333	0.563333
AFLA_009270		conserved hypothetical protein	0.329	-1.60353	7.44715e-12	1.14975e-10	yes	down	13.58	15.27	14.08	3.88	5.78	5.27	14.31	4.97667
AFLA_009410		delta(3,5)-delta(2,4)-dienoyl-CoA isomerase, mitochondrial precursor, putative	0.249	-2.00355	1.51235e-05	7.59833e-05	yes	down	9.42	5.22	4.58	4.59	5.29	2.81	6.40667	4.23
AFLA_009420		conserved hypothetical protein	0.001	-10.9375	4.55431e-16	1.18513e-14	yes	down	22.68	6.81	5.25	0	0	0	11.58	0
AFLA_009440		cytochrome B5, putative	0.035	-4.84351	2.04911e-11	2.94866e-10	yes	down	6.4	2.42	2.31	0	0.15	0.11	3.71	0.0866667
AFLA_009630		ankyrin repeat-containing protein, putative	0.498	-1.00573	0.00220275	0.00658649	yes	down	6.26	3.99	3.44	2.18	2.15	2.36	4.56333	2.23
AFLA_009690		conserved hypothetical protein	2.537	1.34338	0.00532827	0.0144364	yes	up	4.31	1.71	1.68	6.17	7.04	5.7	2.56667	6.30333
AFLA_009750		sugar transporter, putative	0.269	-1.89428	0.00105228	0.00343232	yes	down	2.98	12.25	12.36	3.81	2.1	1.18	9.19667	2.36333
AFLA_010000		polyketide synthase, putative	0.16	-2.64731	3.2431e-06	1.91033e-05	yes	down	0.59	0.53	0.33	0.1	0.06	0.06	0.483333	0.0733333
AFLA_010010		nonribosomal peptide synthase, putative	2.642	1.40186	0.000305361	0.00112507	yes	up	2.05	1.25	0.99	2.99	2.98	4.92	1.43	3.63
AFLA_010050		alcohol dehydrogenase, putative	0.268	-1.89853	3.81042e-11	5.33107e-10	yes	down	7.53	6.34	4.58	2.91	2.95	3.13	6.15	2.99667
AFLA_010080		ankyrin repeat-containing protein, putative	0.192	-2.38286	4.64053e-12	7.42415e-11	yes	down	177.8	103.06	85.45	19.22	22.58	25.95	122.103	22.5833
AFLA_010100		conserved hypothetical protein	17.184	4.10298	0.000671544	0.00230247	yes	up	0.11	0	0.24	0.95	2.82	1.73	0.116667	1.83333
AFLA_010120		extracellular dioxygenase, putative	0.431	-1.21476	0.0162739	0.0382165	yes	down	3.47	2.98	5.44	1.12	1.36	2.45	3.96333	1.64333
AFLA_010170		tropinone reductase, putative	2.649	1.4053	4.55628e-06	2.58882e-05	yes	up	2.14	1.76	2	4.7	4.61	5.6	1.96667	4.97
AFLA_010210		conserved hypothetical protein	0.262	-1.93028	1.65057e-12	2.83785e-11	yes	down	2.91	4.4	4.62	1.36	1.01	1.02	3.97667	1.13
AFLA_010230		conserved hypothetical protein	0.124	-3.01192	0.000186918	0.00072488	yes	down	2.03	6.92	5.82	1	0.11	0.62	4.92333	0.576667
AFLA_010240		hypothetical protein	0.252	-1.98766	6.98782e-07	4.76242e-06	yes	down	2.89	7.83	6.11	1.54	1.47	0.97	5.61	1.32667
AFLA_010310		2,4-dihydroxyhept-2-ene-1,7-dioic acid aldolase	3.468	1.79424	0.00861365	0.0220037	yes	up	0.52	0.74	0.38	1.23	2.09	2.11	0.546667	1.81
AFLA_010450		hypothetical protein	4.978	2.31546	0.00101147	0.00331142	yes	up	0.08	0.17	1.57	0.68	3.76	1.39	0.606667	1.94333
AFLA_010550		O-methyltransferase family protein	0.339	-1.55872	0.0014076	0.00444878	yes	down	3.18	2.57	2.1	3.9	0.51	0.5	2.61667	1.63667
AFLA_010580		nonribosomal peptide synthase, putative	0.365	-1.45216	3.13626e-17	8.85765e-16	yes	down	2.04	2.04	2.11	0.79	0.69	0.67	2.06333	0.716667
AFLA_010640		MFS siderophore transporter, putative	0.49	-1.03019	0.000428265	0.00153442	yes	down	1.92	1.91	1.7	0.52	0.72	0.71	1.84333	0.65
AFLA_010780		conserved hypothetical protein	3.602	1.84861	2.28004e-05	0.000110264	yes	up	21.54	7.26	14.13	36.19	58.36	54.83	14.31	49.7933
AFLA_010790		elongation factor 1 gamma, putative	0.175	-2.51394	1.71204e-15	4.18758e-14	yes	down	7.42	5.59	5.3	0.99	0.32	0.69	6.10333	0.666667
AFLA_010800		conserved hypothetical protein	0.084	-3.57525	4.01863e-32	4.78217e-30	yes	down	26.9	37.42	37.53	3.45	2.48	2.02	33.95	2.65
AFLA_010860		F-box and wd40 domain protein, putative	0.039	-4.68943	5.5191e-15	1.28186e-13	yes	down	3.49	7.66	6.6	0.24	0.26	0.15	5.91667	0.216667
AFLA_010890		sterol desaturase, putative	0.482	-1.05267	2.83352e-05	0.000134032	yes	down	167	123.56	132.1	52.32	73.41	69.26	140.887	64.9967
AFLA_010950		cytochrome P450 oxidoreductase, putative	0.125	-3.00333	1.22934e-94	1.6275e-91	yes	down	308	328.12	307.31	14.2	11.92	12.82	314.477	12.98
AFLA_010960		C6 finger domain protein, putative	0.124	-3.00703	1.39649e-21	6.43054e-20	yes	down	10.88	17.98	18.82	1.23	1.51	1.51	15.8933	1.41667
AFLA_010990		glucose-methanol-choline (gmc) oxidoreductase, putative	0.417	-1.26131	0.0121141	0.0295011	yes	down	28.63	10.98	7.62	5.46	6.91	6.76	15.7433	6.37667
AFLA_011090		MFS allantoate transporter, putative	0.318	-1.65272	0.0130888	0.0316058	yes	down	2.6	6.41	5.77	2.76	1.25	0.38	4.92667	1.46333
AFLA_011130		conserved hypothetical protein	0.338	-1.5662	6.51947e-09	6.56972e-08	yes	down	32.47	52.95	46.26	15.6	11.17	9.43	43.8933	12.0667
AFLA_011240		conserved hypothetical protein	3.023	1.59607	1.37774e-05	7.01523e-05	yes	up	1.15	0.81	1.55	5.55	9.58	11.94	1.17	9.02333
AFLA_011270		zinc-containing alcohol dehydrogenase, putative	2.696	1.43092	0.000431529	0.00154455	yes	up	2.53	1.17	2.05	5.01	5.61	4.26	1.91667	4.96
AFLA_011280		acyl-CoA dehydrogenase, putative	2.92	1.54572	1.9225e-07	1.48839e-06	yes	up	11.94	6.9	7.49	24.83	25.71	25.35	8.77667	25.2967
AFLA_011360		conserved hypothetical protein	0.24	-2.06049	2.74295e-05	0.000130097	yes	down	62.11	33.84	25.12	7.96	7.25	13.07	40.3567	9.42667
AFLA_011370		conserved hypothetical protein	0.336	-1.57311	5.73051e-06	3.18927e-05	yes	down	115.49	68.7	54.43	23.29	25.69	32.15	79.54	27.0433
AFLA_011460		GMC oxidoreductase, putative	0.224	-2.15522	3.18605e-09	3.35422e-08	yes	down	11.29	13.91	18.04	4.71	2.02	2.78	14.4133	3.17
AFLA_011480		amino acid permease (Can1), putative	0.48	-1.0581	0.00128524	0.0041	yes	down	711.03	563.36	501.17	370.33	276.59	169.06	591.853	271.993
AFLA_011520		conserved hypothetical protein	0.296	-1.75595	0.0220694	0.0495521	yes	down	0.25	0.4	0.42	0.13	0.14	0.03	0.356667	0.1
AFLA_011530		hypothetical protein	0.026	-5.2742	7.67071e-101	1.35401e-97	yes	down	370.66	311.77	334.94	7.89	6.41	11.12	339.123	8.47333
AFLA_011560		phosphatidylglycerol specific phospholipase, putative	3.404	1.76721	2.58194e-08	2.35128e-07	yes	up	2.88	2.83	1.6	8.3	7.86	7.63	2.43667	7.93
AFLA_011620		mRNA cleavage and polyadenylation specificity factor complex subunit	0.477	-1.06788	3.21593e-05	0.000150508	yes	down	15.31	27.1	28.14	9.95	10.58	11.27	23.5167	10.6
AFLA_011640		RNA binding protein, putative	0.452	-1.14609	0.00203226	0.00614787	yes	down	138.91	242.97	205.97	119.17	83.99	45.16	195.95	82.7733
AFLA_011680		conserved hypothetical protein	2.732	1.45019	0.00435294	0.0120842	yes	up	1.92	1.43	0.65	3.35	4.01	5.72	1.33333	4.36
AFLA_011730		DNA-directed RNA polymerase III subunit 22.9 kDa, putative	0.499	-1.00219	0.0035463	0.0100613	yes	down	54	86.12	70.61	45.4	35.02	18.9	70.2433	33.1067
AFLA_011810		AAA family ATPase, putative	5.86	2.55098	0.0196329	0.0448614	yes	up	2.37	0.09	1.06	6.71	6.67	6.81	1.17333	6.73
AFLA_011860		pentatricopeptide repeat protein	0.416	-1.26442	1.95241e-05	9.59981e-05	yes	down	33.16	66.71	58.62	24.57	21.06	16.53	52.83	20.72
AFLA_011900		rRNA maturation protein (Nop14), putative	0.293	-1.77004	8.93868e-07	5.93912e-06	yes	down	112.55	163.56	143.52	54.54	41.43	20.39	139.877	38.7867
AFLA_011950		suppressor protein SRP40, putative	0.299	-1.74078	2.15243e-13	4.1448e-12	yes	down	49.52	54.5	39.77	16.34	13.48	11.16	47.93	13.66
AFLA_011970		MFS transporter, putative	0.492	-1.02392	1.54384e-09	1.70321e-08	yes	down	54.03	76.41	69.26	29.69	25.19	21.75	66.5667	25.5433
AFLA_012010		C6 transcription factor (Ctf1B), putative	2.4	1.26331	3.77382e-05	0.000174155	yes	up	7.58	5.03	3.81	12.95	11.06	13.35	5.47333	12.4533
AFLA_012050		N-acetylglucosamine-6-phosphate deacetylase (NagA), putative	2.497	1.32047	7.60966e-05	0.000326159	yes	up	30.93	19.16	15.54	50.66	52.88	59.35	21.8767	54.2967
AFLA_012070		betaine aldehyde dehydrogenase (BadH), putative	0.478	-1.06554	0.0156685	0.0369588	yes	down	71.22	142.3	135.55	79.65	53.61	24.26	116.357	52.5067
AFLA_012110		cleavage and polyadenylation specificity factor subunit A, putative	0.413	-1.27583	0.000165651	0.000650341	yes	down	8.06	19.14	18.94	5.15	6.02	6.75	15.38	5.97333
AFLA_012130		hypothetical protein	2.434	1.2833	0.00157757	0.00492281	yes	up	1.64	2.12	2.27	2.7	8.77	5.64	2.01	5.70333
AFLA_012140		conserved hypothetical protein	2.243	1.16558	0.0112228	0.0276679	yes	up	1.25	2.86	1.75	5.57	4.35	2.5	1.95333	4.14
AFLA_012150		ZIP family zinc transporter, putative	0.286	-1.80723	3.17074e-12	5.20641e-11	yes	down	52.09	88.34	73.92	23.34	15.87	18.82	71.45	19.3433
AFLA_012200		Hsp70 chaperone (HscA), putative	0.325	-1.6201	1.96073e-07	1.51577e-06	yes	down	593.69	991.41	985.38	337.21	269.55	156.75	856.827	254.503
AFLA_012370		conserved hypothetical protein	0.392	-1.35132	3.26297e-06	1.91883e-05	yes	down	35.74	71.8	52.07	35.54	34.94	30.95	53.2033	33.81
AFLA_012380		U3 small nucleolar ribonucleoprotein protein Mpp10	0.272	-1.87569	1.4179e-11	2.10617e-10	yes	down	205.96	238.87	194.07	72.1	64.66	38.42	212.967	58.3933
AFLA_012420		conserved hypothetical protein	0.471	-1.08744	3.1242e-06	1.84852e-05	yes	down	32.54	61.52	45.41	19.06	21.72	21.05	46.49	20.61
AFLA_012430		malonyl CoA-acyl carrier protein transacylase, putative	0.444	-1.17101	6.95652e-07	4.7472e-06	yes	down	36.02	59.23	52.19	22.18	19.25	22.19	49.1467	21.2067
AFLA_012450		nuclear pore complex subunit Nup133, putative	0.302	-1.72731	5.33917e-11	7.31528e-10	yes	down	47.87	99.27	87.81	21.56	17.82	14.91	78.3167	18.0967
AFLA_012560		conserved hypothetical protein	2.101	1.07083	0.0029084	0.00845072	yes	up	16.79	11.45	9.59	26.69	23.42	26.81	12.61	25.64
AFLA_012860		hypothetical protein	2.027	1.01952	0.00565695	0.0151909	yes	up	23.63	11.81	10.53	34.49	25.99	31	15.3233	30.4933
AFLA_012910		MFS sugar transporter, putative	12.751	3.67258	0.0164202	0.0385259	yes	up	0	0.07	0	0.21	0.2	0.33	0.0233333	0.246667
AFLA_012950		conserved hypothetical protein	0.245	-2.0309	3.40671e-11	4.7852e-10	yes	down	3.15	3.99	3.92	1.04	0.79	0.78	3.68667	0.87
AFLA_013010		conserved hypothetical protein	21.975	4.4578	0.000142494	0.000569357	yes	up	0.16	0	0	1.07	1.41	0.87	0.0533333	1.11667
AFLA_013140		conserved hypothetical protein	0.413	-1.27518	0.00311279	0.00897564	yes	down	1.33	0.82	0.85	0.29	0.46	0.44	1	0.396667
AFLA_013180		williams-beuren syndrome chromosome region, putative	0.027	-5.22371	7.73781e-05	0.000330533	yes	down	5.64	2.72	2.15	0	0.26	0	3.50333	0.0866667
AFLA_013230		steroid monooxygenase, putative	0.177	-2.49651	0.00970239	0.0244023	yes	down	1.45	0.68	0.25	0.12	0.07	0.21	0.793333	0.133333
AFLA_013280		class V chitinase, putative	0.136	-2.88027	0.00708818	0.0184767	yes	down	0.55	0.32	0.28	0	0.05	0.1	0.383333	0.05
AFLA_013360		glutamine-serine-proline rich protein, putative	2.699	1.43261	0.00394495	0.0110649	yes	up	172.78	74.41	38.44	253.09	217.62	279.72	95.21	250.143
AFLA_013400		ankyrin repeat-containing protein, putative	0.365	-1.45598	4.77382e-08	4.1647e-07	yes	down	24.59	39.24	38.02	14.73	12.27	9.06	33.95	12.02
AFLA_013480		conserved hypothetical protein	2.745	1.45679	0.0010253	0.00335048	yes	up	0.55	0.46	0.43	1.72	1.1	2.58	0.48	1.8
AFLA_013500		conserved hypothetical protein	0.328	-1.60757	0.0061574	0.0163359	yes	down	1.36	1.81	0.83	1.13	0.95	0.31	1.33333	0.796667
AFLA_013520		cytochrome P450, putative	0.141	-2.82591	8.60065e-17	2.34212e-15	yes	down	119.42	204.16	196.25	34.72	25.02	17.3	173.277	25.68
AFLA_013540		neuroligin, putative	0.101	-3.31024	8.00403e-16	2.04267e-14	yes	down	1.65	2.52	3.27	0.14	0.38	0.7	2.48	0.406667
AFLA_013560		conserved hypothetical protein	0.213	-2.23446	2.50406e-09	2.67075e-08	yes	down	9.37	13.88	12.83	3.8	2.66	1.81	12.0267	2.75667
AFLA_013610		multidrug resistance protein, putative	0.106	-3.23636	0.00284615	0.0082926	yes	down	0.11	0.24	0.33	0.05	0.01	0.01	0.226667	0.0233333
AFLA_013660		amidohydrolase amhX, putative	2.795	1.48271	0.0128868	0.0311679	yes	up	0.65	0.52	0.25	1.03	1.38	1.84	0.473333	1.41667
AFLA_013700		MFS transporter, putative	7.503	2.90744	2.31375e-16	6.17253e-15	yes	up	6.97	3.86	5.02	28.01	40.41	57.25	5.28333	41.89
AFLA_013720		conserved hypothetical protein	0.497	-1.00845	8.15509e-06	4.38652e-05	yes	down	62.72	62.35	65.79	37.21	29.18	24.28	63.62	30.2233
AFLA_013740		Acid phosphatase precursor, putative	0.159	-2.65376	6.01187e-06	3.32837e-05	yes	down	5.12	2.95	2.07	0.43	0.38	0.74	3.38	0.516667
AFLA_013860		BNR/Asp-box repeat domain protein	46.997	5.55449	0.00477315	0.0131033	yes	up	0.94	0	0	20.69	12.19	10.44	0.313333	14.44
AFLA_013880		lipase 2 precursor, putative	5.421	2.43864	5.17505e-20	2.02996e-18	yes	up	19.59	13.14	13.62	71.75	93.17	115.84	15.45	93.5867
AFLA_014010		integral membrane protein	0.024	-5.36824	0.000190461	0.000737538	yes	down	0.69	0.79	0.83	0	0	0.06	0.77	0.02
AFLA_014050		pyrroline-5-carboxylate reductase	3.115	1.63935	8.6242e-28	8.15526e-26	yes	up	26.19	30.23	24.11	83.67	82.66	77.75	26.8433	81.36
AFLA_014100		conserved hypothetical protein	4.56	2.18917	8.45273e-57	3.31566e-54	yes	up	155.63	159.23	170.37	698.98	706.61	769.61	161.743	725.067
AFLA_014130		conserved hypothetical protein	0.391	-1.35599	2.16746e-15	5.24099e-14	yes	down	86.11	74.84	80.39	29.58	29.35	30.67	80.4467	29.8667
AFLA_014140		aldehyde dehydrogenase family protein, putative	3.124	1.64334	7.00777e-12	1.08826e-10	yes	up	3.59	3.29	4	9.42	11.73	11.71	3.62667	10.9533
AFLA_014200		sugar transporter, putative	0.298	-1.74693	4.69015e-18	1.46529e-16	yes	down	4.48	4.18	3.95	1.22	1.16	1.44	4.20333	1.27333
AFLA_014240		conserved hypothetical protein	0.02	-5.60917	7.50202e-20	2.89978e-18	yes	down	239.83	210.59	199.84	3.67	1.56	8	216.753	4.41
AFLA_014270		C6 transcription factor, putative	3.514	1.81303	6.51391e-05	0.000284021	yes	up	0.38	0.41	0.38	1.64	1.06	1.35	0.39	1.35
AFLA_014390		efflux pump antibiotic resistance protein, putative	0.256	-1.96553	7.01561e-08	5.92523e-07	yes	down	3.56	2.54	2.56	0.55	0.69	0.75	2.88667	0.663333
AFLA_014500		plasma membrane channel protein (Aqy1), putative	5.42	2.43823	5.01962e-10	5.98006e-09	yes	up	37.13	16.86	15.61	126.62	123.73	139.48	23.2	129.943
AFLA_014510		formate/nitrite transporter family protein, putative	0.116	-3.10318	8.9819e-08	7.40366e-07	yes	down	1.25	1.31	2.09	0.19	0.12	0.44	1.55	0.25
AFLA_014540		acetyltransferase, GNAT family, putative	71.721	6.16432	0.0057652	0.0154424	yes	up	0	0	0	4.94	2.91	0	0	2.61667
AFLA_014590		conserved hypothetical protein	0.471	-1.08744	0.000402675	0.0014496	yes	down	18.48	46.17	42.19	18.03	22.2	18.62	35.6133	19.6167
AFLA_014630		DNA-directed RNA polymerase III RPC4, putative	0.336	-1.57478	2.4533e-07	1.86124e-06	yes	down	44.35	63.93	56.31	23.52	17.55	11.27	54.8633	17.4467
AFLA_014650		G2/mitotic-specific cyclin (Clb3), putative	3.7	1.88771	6.51501e-09	6.56972e-08	yes	up	4.97	9.06	10.47	25.43	34.08	34.1	8.16667	31.2033
AFLA_014700		telomere-binding alpha subunit central domain protein	0.397	-1.33385	0.000371316	0.00134632	yes	down	4.62	12.12	11.65	3.32	3.55	3.52	9.46333	3.46333
AFLA_014720		nuclear cohesin complex subunit (Psc3), putative	2.469	1.30418	2.73339e-19	9.78017e-18	yes	up	15.05	17.04	15.58	45.92	45.55	52.15	15.89	47.8733
AFLA_014730		urease accessory protein UreD	3.48	1.799	9.706e-09	9.49181e-08	yes	up	13	26.77	29.42	71.06	69.27	86.68	23.0633	75.67
AFLA_014750		conserved hypothetical protein	0.281	-1.83075	1.1181e-12	1.96057e-11	yes	down	129.41	192.16	149.56	51.99	43.33	32.34	157.043	42.5533
AFLA_014760		rRNA biogenesis protein RRP5, putative	0.185	-2.43058	3.93686e-07	2.85584e-06	yes	down	70	135.25	130.58	30.91	20.33	7.42	111.943	19.5533
AFLA_014840		3' exoribonuclease family protein	0.294	-1.76763	1.87554e-10	2.35353e-09	yes	down	88.68	139.74	126.56	44.05	28.83	26.04	118.327	32.9733
AFLA_014950		glycosyltransferase family protein	0.275	-1.86286	1.98896e-05	9.76138e-05	yes	down	704.03	338.95	208.25	121.51	112.33	99.7	417.077	111.18
AFLA_014960		mannan polymerase II complex ANP1 subunit Anp1, putative	0.438	-1.1912	1.52855e-05	7.6761e-05	yes	down	183.06	146.25	111.48	87.22	75.61	74.36	146.93	79.0633
AFLA_015050		methyltransferase family protein	2.917	1.54447	0.00155703	0.00486304	yes	up	2.01	4.68	5.58	12.73	10.47	8.86	4.09	10.6867
AFLA_015060		phytanoyl-CoA dioxygenase family protein	13.412	3.74546	3.2731e-47	8.25366e-45	yes	up	11.86	7.69	7.71	122.33	114.44	114.49	9.08667	117.087
AFLA_015070		conserved hypothetical protein	4.145	2.05143	0.00168729	0.00522516	yes	up	2.85	1.86	0.55	8.5	7.35	5.27	1.75333	7.04
AFLA_015080		hypothetical protein	3.194	1.67551	1.43695e-06	9.15138e-06	yes	up	1.93	3.01	3.28	11.04	10.28	6.58	2.74	9.3
AFLA_015110		conserved hypothetical protein	0.128	-2.9667	1.234e-08	1.18704e-07	yes	down	178.05	60.48	40.97	10.46	9.58	14.32	93.1667	11.4533
AFLA_015140		conserved hypothetical protein	5.27	2.39773	0.000381157	0.0013787	yes	up	0.55	0.26	0.38	1.85	1.38	2.74	0.396667	1.99
AFLA_015180		conserved hypothetical protein	5.713	2.51426	1.06445e-12	1.86959e-11	yes	up	285.4	147.35	179.37	910.83	1313.51	1145.87	204.04	1123.4
AFLA_015220		cell wall biogenesis protein/glutathione transferase (Gto1), putative	5.076	2.34373	9.13646e-15	2.05009e-13	yes	up	14.7	7.89	12.25	50.21	57.8	61.71	11.6133	56.5733
AFLA_015260		short chain dehydrogenase/oxidoreductase, putative	0.407	-1.29817	3.32716e-07	2.44538e-06	yes	down	5.14	4.12	4.17	2.88	3.1	3.08	4.47667	3.02
AFLA_015310		hexokinase family protein XprF, putative	2.579	1.36702	5.39991e-12	8.52316e-11	yes	up	8.91	12.06	13.13	25.64	27.54	29.35	11.3667	27.51
AFLA_015350		aldehyde dehydrogenase family protein, putative	5.371	2.42514	6.26158e-21	2.72907e-19	yes	up	9.5	6.5	6.24	36.79	37.41	40.17	7.41333	38.1233
AFLA_015400		mitochondrial DNA-directed RNA polymerase, putative	0	-13.783	2.92398e-30	3.12807e-28	yes	down	39.98	42.76	29.12	0	0	0	37.2867	0
AFLA_015580		sorbitol/xylulose reductase Sou1-like, putative	7.335	2.87481	8.67093e-26	6.70319e-24	yes	up	229.45	137.88	196.28	1128.23	1439.4	1402.96	187.87	1323.53
AFLA_015590		conserved hypothetical protein	3.545	1.8258	1.36556e-07	1.08579e-06	yes	up	17.84	8.98	10.71	37.48	43.65	49.57	12.51	43.5667
AFLA_015630		conserved hypothetical protein	0.109	-3.19694	2.42805e-15	5.81798e-14	yes	down	131.27	65.36	56.71	7.72	7.57	11.45	84.4467	8.91333
AFLA_015650		MFS drug transporter, putative	0.439	-1.18638	0.000266749	0.000997224	yes	down	12.7	7.02	6.05	9.65	6.85	7.78	8.59	8.09333
AFLA_015680		conserved hypothetical protein	7.266	2.8611	2.80658e-12	4.65172e-11	yes	up	22.33	9.95	11.92	74.45	100.65	144.38	14.7333	106.493
AFLA_015690		conserved hypothetical protein	4.068	2.02442	1.68964e-33	2.15602e-31	yes	up	66.7	57.37	60.67	241.19	252.26	252.71	61.58	248.72
AFLA_015700		ribulose-phosphate 3-epimerase	2.723	1.44526	1.22889e-15	3.08417e-14	yes	up	109.53	98.29	94.88	314.32	321.87	319.34	100.9	318.51
AFLA_015760		oligomycin resistance ATP-dependent permease yor1, putative	0.007	-7.07582	2.4193e-06	1.47173e-05	yes	down	2.24	0.69	0.85	0	0	0.01	1.26	0.00333333
AFLA_015780		small oligopeptide transporter, OPT family	0.085	-3.54814	1.05062e-17	3.16111e-16	yes	down	25.73	11.55	19.85	1.19	1.26	2.25	19.0433	1.56667
AFLA_015790		C6 transcription factor (Leu3), putative	0.381	-1.39394	0.000108526	0.00044906	yes	down	3.1	1.65	2.3	1.32	1.28	1.43	2.35	1.34333
AFLA_015800		DUF636 domain protein	3.074	1.6203	1.89599e-10	2.37638e-09	yes	up	19.44	20.52	26.26	68.86	58.07	66.73	22.0733	64.5533
AFLA_015810		citrate synthase, putative	2.403	1.26498	5.9768e-06	3.31215e-05	yes	up	2.61	3.65	3.97	9.15	7.71	7.27	3.41	8.04333
AFLA_015920		C6 transcription factor Aro80, putative	29.093	4.86262	0.000397636	0.00143292	yes	up	0	0.09	0	0.42	0.92	1.16	0.03	0.833333
AFLA_016020		hscarg dehydrogenase, putative	5.728	2.5181	5.9587e-05	0.00026197	yes	up	0.44	0.42	0.41	1.69	2.22	3.06	0.423333	2.32333
AFLA_016050		polysaccharide export protein (CAP59), putative	8.399	3.07019	5.40588e-07	3.79415e-06	yes	up	0.23	0.43	0.43	2.31	2.01	4.31	0.363333	2.87667
AFLA_016280		conserved hypothetical protein	7.315	2.87076	7.44492e-08	6.25787e-07	yes	up	1.9	0.91	0.44	6.68	9.77	6.48	1.08333	7.64333
AFLA_016290		zinc alcohol dehydrogenase, putative	5.401	2.43321	0.000176283	0.000688172	yes	up	5.91	2.18	0.86	13.98	17.44	12.24	2.98333	14.5533
AFLA_016300		FMN binding oxidoreductase, putative	7.064	2.82051	1.07626e-09	1.22131e-08	yes	up	15.39	6.62	6.44	68.19	89.03	38.36	9.48333	65.1933
AFLA_016310		conserved hypothetical protein	17.776	4.15183	2.0822e-05	0.000101625	yes	up	0.2	0.28	0	3.01	3.8	1.48	0.16	2.76333
AFLA_016320		ToxD-like zinc binding oxidoreductase, putative	10.443	3.38446	9.50073e-13	1.69398e-11	yes	up	5.56	2.41	1.69	32.15	40.8	24.66	3.22	32.5367
AFLA_016330		alpha/beta fold family hydrolase, putative	7.684	2.94192	2.15105e-08	1.99141e-07	yes	up	17.05	7.19	5.11	77.49	100.83	40.18	9.78333	72.8333
AFLA_016350		NAD(P)H-dependent FMN reductase LOT6, putative	0.068	-3.87156	5.81903e-05	0.000256575	yes	down	2.58	8.89	6.33	0.89	0	0.3	5.93333	0.396667
AFLA_016360		PAF acetylhydrolase family protein	2.557	1.35422	2.97676e-05	0.000140244	yes	up	105.5	60.56	49.97	180.31	163.2	192.02	72.01	178.51
AFLA_016380		alcohol dehydrogenase, putative	26.826	4.74555	0.000408094	0.00146662	yes	up	0	0.22	0	2.15	2.13	1.33	0.0733333	1.87
AFLA_016530		beta-galactosidase, putative	4.865	2.28245	0.000548008	0.0019155	yes	up	0.16	0.15	0.04	0.47	0.61	0.59	0.116667	0.556667
AFLA_016540		conserved hypothetical protein	0.321	-1.63754	6.03931e-05	0.000265294	yes	down	3.32	2.02	1.57	0.85	0.58	0.85	2.30333	0.76
AFLA_016550		conserved hypothetical protein	0.239	-2.06232	2.52041e-05	0.000120677	yes	down	18.45	10.4	12.84	2.9	2.46	2.58	13.8967	2.64667
AFLA_016590		hypothetical protein	0.312	-1.68262	0.00047576	0.00168938	yes	down	25.58	111.23	87.81	41.04	11.06	13.23	74.8733	21.7767
AFLA_016650		pH-signaling protein PalC	3.034	1.60133	1.46842e-18	4.86002e-17	yes	up	9.51	10.92	11.42	27.79	30.82	33.19	10.6167	30.6
AFLA_016670		alpha-1,6-mannosyltransferase subunit, putative	0.436	-1.19738	4.9962e-08	4.35155e-07	yes	down	89.76	132.92	133.7	55.71	55.98	42.3	118.793	51.33
AFLA_016700		protein kinase, putative	0.418	-1.25986	0.000204836	0.000785738	yes	down	21.3	44.92	43.09	18.57	11.46	11.18	36.4367	13.7367
AFLA_016730		alanine racemase	2.629	1.39437	1.02776e-11	1.55278e-10	yes	up	13.11	18.18	19.56	44.27	39.2	43.31	16.95	42.26
AFLA_016750		exonuclease, putative	0.316	-1.66233	3.12961e-06	1.85068e-05	yes	down	14.96	29.52	27.19	9.25	7.56	4.54	23.89	7.11667
AFLA_016900		conserved hypothetical protein	2.937	1.55426	2.70294e-07	2.02167e-06	yes	up	5.31	11.63	10.07	21.51	24.8	27.89	9.00333	24.7333
AFLA_016970		Rad21/Rec8 N terminal domain protein	0.493	-1.02077	2.83263e-08	2.55976e-07	yes	down	56.05	76.51	72.58	34.61	32.63	27.56	68.38	31.6
AFLA_016990		fibrillarin	0.352	-1.50834	5.68286e-07	3.9649e-06	yes	down	722.12	1246.85	1304.54	451.27	377.62	258.81	1091.17	362.567
AFLA_017000		nucleoside-diphosphate-sugar epimerase, putative	20.951	4.38893	1.49477e-05	7.52785e-05	yes	up	0	0.7	0	5.88	4.8	3.45	0.233333	4.71
AFLA_017020		DUF614 domain protein	3.952	1.9826	2.95045e-06	1.7506e-05	yes	up	4.47	6.96	10.74	24.45	31.16	26.37	7.39	27.3267
AFLA_017030		conserved hypothetical protein	4.639	2.21386	2.67847e-11	3.80774e-10	yes	up	1.06	0.72	0.73	3.43	3.13	4.51	0.836667	3.69
AFLA_017040		C6 transcription factor, putative	2.94	1.55585	1.16447e-05	6.03371e-05	yes	up	1.1	1.24	1.06	2.99	2.9	3.83	1.13333	3.24
AFLA_017080		isoamyl alcohol oxidase, putative	5.345	2.41808	0.0182891	0.0422833	yes	up	0.21	0.03	0.04	0.33	0.47	0.65	0.0933333	0.483333
AFLA_017150		RNA polymerase subunit	0.484	-1.04736	1.48238e-05	7.47967e-05	yes	down	51.43	66.67	75.78	31.75	31.83	25.7	64.6267	29.76
AFLA_017200		chromosome segregation protein BIR1, putative	2.352	1.23363	1.79112e-06	1.11325e-05	yes	up	21.47	16.58	14.01	33.69	37.31	46.25	17.3533	39.0833
AFLA_017300		cytochrome P450 oxidoreductase OrdA-like, putative	0.09	-3.48158	3.96069e-10	4.7995e-09	yes	down	2.19	5.59	6.36	0.51	0.27	0.4	4.71333	0.393333
AFLA_017330		DUF292 domain protein	2.769	1.46946	1.97152e-15	4.80008e-14	yes	up	33.52	40.68	39.67	84.96	105.74	110.95	37.9567	100.55
AFLA_017410		blue light-inducible protein Bli-3	0.245	-2.03116	7.56264e-21	3.26922e-19	yes	down	1052.56	752.1	882.91	202.61	207.28	208.47	895.857	206.12
AFLA_017420		conserved hypothetical protein	2.793	1.48188	2.56131e-05	0.000122469	yes	up	2.31	1.61	2	4.05	6.16	5.27	1.97333	5.16
AFLA_017500		Leucine carboxyl methyltransferase superfamily	3.213	1.684	6.87431e-24	4.24628e-22	yes	up	21.01	20.45	23.63	70.76	62.12	66.45	21.6967	66.4433
AFLA_017530		DNA-directed RNA polymerase I subunit (Rpa190), putative	0.248	-2.01117	1.23833e-06	7.98242e-06	yes	down	127.37	208.75	190.96	62.07	42.57	18.77	175.693	41.1367
AFLA_017550		snoRNP assembly factor Naf1, putative	0.416	-1.26363	9.5977e-05	0.000400667	yes	down	175.19	169.27	136.32	83.85	69.32	37.59	160.26	63.5867
AFLA_017570		conserved hypothetical protein	0.017	-5.89448	0.0111297	0.0274573	yes	down	1.47	0	0.64	0	0	0	0.703333	0
AFLA_017620		histone H4.1	2.676	1.42024	6.63796e-07	4.54739e-06	yes	up	3624.2	2308.91	2600.94	6503.92	7600.83	7874.89	2844.68	7326.55
AFLA_017630		hypothetical protein	0.485	-1.04488	0.00698881	0.0182626	yes	down	3.82	2.77	5.99	1.61	1.87	2.35	4.19333	1.94333
AFLA_017800		SH3 domain protein	2.554	1.35291	2.46243e-13	4.73314e-12	yes	up	6.3	6.51	7.66	16.99	15.58	17.17	6.82333	16.58
AFLA_017830		small nuclear ribonucleoprotein complex protein Nhp2, putative	0.303	-1.72166	4.09222e-07	2.95639e-06	yes	down	645.39	1104.67	1055.12	361.71	282.6	160.41	935.06	268.24
AFLA_017840		NRPS-like enzyme, putative	0.297	-1.75149	3.27814e-07	2.4127e-06	yes	down	27.06	49.3	46.41	15.45	11.74	7.21	40.9233	11.4667
AFLA_017850		conserved hypothetical protein	3.691	1.88397	5.69318e-09	5.78106e-08	yes	up	176.8	88.59	112.25	380.82	516.86	444.36	125.88	447.347
AFLA_017860		hypothetical protein	3.548	1.82694	3.37211e-07	2.47498e-06	yes	up	569.24	274.94	292.12	1172.91	1417.33	1327.47	378.767	1305.9
AFLA_017880		conserved hypothetical protein	2.597	1.37672	2.56612e-08	2.34089e-07	yes	up	196.83	130.29	147.08	363.03	399.47	421.52	158.067	394.673
AFLA_018000		gamma tubulin MipA, putative	2.034	1.02424	1.64531e-08	1.54618e-07	yes	up	28.14	24.58	23.31	49.59	50.78	60.93	25.3433	53.7667
AFLA_018010		hydantoin racemase (Dcg1), putative	6.27	2.64851	0.00288562	0.00839836	yes	up	0	1.65	1.02	6.24	6.41	3.19	0.89	5.28
AFLA_018050		aflatoxin B1-aldehyde reductase GliO-like, putative	3.1	1.63213	0.00293729	0.00851363	yes	up	1.91	11.44	10.47	19.15	23.64	26.01	7.94	22.9333
AFLA_018090		Arp2/3 complex subunit (Arp2), putative	2.5	1.32174	8.20467e-20	3.12574e-18	yes	up	43.88	54.52	51.24	119.32	111.23	124.99	49.88	118.513
AFLA_018100		6-phosphogluconate dehydrogenase family protein	3.961	1.98583	7.88032e-15	1.78405e-13	yes	up	27.07	19.44	16.54	81.71	83.58	85.9	21.0167	83.73
AFLA_018140		mannose-6-phosphate isomerase, class I	3.259	1.70452	8.07811e-33	9.94828e-31	yes	up	30.55	26.75	30.27	106.06	119.33	118.65	29.19	114.68
AFLA_018170		1-phosphatidylinositol-bisphosphate phosphodiesterase Plc1, putative	2.796	1.48313	2.9001e-21	1.30702e-19	yes	up	11.8	14.67	12.8	34.6	29.33	36.17	13.09	33.3667
AFLA_018180		hypothetical protein	4.58	2.19539	0.00259399	0.00762713	yes	up	0.51	0.16	0.09	1.21	7.29	1.49	0.253333	3.33
AFLA_018200		conserved hypothetical protein	2.202	1.13893	0.00158209	0.00493546	yes	up	8.81	5.42	6.2	20.76	12.22	10.26	6.81	14.4133
AFLA_018230		short-chain dehydrogenase, putative	2.583	1.36894	4.17406e-07	3.00936e-06	yes	up	3.46	3.95	3.85	6.71	6.69	11.67	3.75333	8.35667
AFLA_018250		conserved hypothetical protein	0.33	-1.60004	8.78308e-07	5.8541e-06	yes	down	42.02	57.77	54.15	22.39	16.09	9.6	51.3133	16.0267
AFLA_018270		hypothetical protein	2.082	1.05775	0.00735982	0.0190722	yes	up	2.04	1.66	1.13	3.69	3.83	2.09	1.61	3.20333
AFLA_018300		cell division control protein 14	2.124	1.08676	1.6114e-12	2.77502e-11	yes	up	17.77	15.55	16	31.79	32.77	34.36	16.44	32.9733
AFLA_018320		Smr domain protein	0.466	-1.10259	0.000121005	0.000492908	yes	down	72.55	118.58	117.86	49.45	44.78	32.07	102.997	42.1
AFLA_018350		conserved hypothetical protein	0.491	-1.02581	2.66112e-05	0.000126613	yes	down	396.87	571.46	538.23	268.83	164.28	135.85	502.187	189.653
AFLA_018370		nucleoporin (Nup184), putative	0.456	-1.13231	4.10475e-05	0.000186902	yes	down	17.91	31.63	31.2	14.13	11.18	9.62	26.9133	11.6433
AFLA_018380		anthranilate synthase multifunctional protein TrpC, putative	0.446	-1.16374	1.02587e-11	1.55214e-10	yes	down	132.95	147.51	139.45	80.83	76.39	74.18	139.97	77.1333
AFLA_018390		U3 small nucleolar ribonucleoprotein protein IMP4, putative	0.322	-1.63526	4.48031e-07	3.20916e-06	yes	down	124.35	195.53	180.47	66.83	54.61	31.04	166.783	50.8267
AFLA_018440		SNF2 family helicase/ATPase PasG, putative	0.401	-1.31937	0.000213697	0.000818244	yes	down	45.27	30.89	20.13	15.3	11.85	9.92	32.0967	12.3567
AFLA_018500		conserved hypothetical protein	305.763	8.25627	5.20656e-14	1.06922e-12	yes	up	0	0.12	0	8.36	9.06	14.62	0.04	10.68
AFLA_018530		Avl9 protein, putative	2.961	1.56632	5.36666e-24	3.42399e-22	yes	up	62.69	57.26	47.66	176.13	173.11	180.44	55.87	176.56
AFLA_018540		G protein complex alpha subunit GpaB	2.693	1.42938	2.43141e-06	1.47825e-05	yes	up	54.68	38.98	28.59	92.93	101.62	121.77	40.75	105.44
AFLA_018560		ABC fatty acid transporter, putative	4.695	2.23099	1.35248e-07	1.07619e-06	yes	up	9.3	3.55	3.21	23.21	26.94	31.6	5.35333	27.25
AFLA_018580		conserved hypothetical protein	0.264	-1.92049	0.000152588	0.000604587	yes	down	0.76	1.36	1.29	0.32	0.37	0.26	1.13667	0.316667
AFLA_018590		aspartate aminotransferase, putative	2.039	1.02769	7.06197e-06	3.84937e-05	yes	up	4.23	4.23	3.64	8.29	8.38	8.77	4.03333	8.48
AFLA_018630		conserved hypothetical protein	0.336	-1.57332	0.000180547	0.000703003	yes	down	5.53	3.89	2.33	1.13	1.15	1.49	3.91667	1.25667
AFLA_018650		translation initiation inhibitor, putative	0.175	-2.51833	1.08578e-08	1.05306e-07	yes	down	26.5	13.01	14.2	3.67	1.36	3.2	17.9033	2.74333
AFLA_018660		conserved hypothetical protein	0.476	-1.0708	0.0059669	0.0158982	yes	down	34.56	20.29	14.44	13.26	8.33	9.79	23.0967	10.46
AFLA_018710		hypothetical protein	2.928	1.54989	2.78833e-08	2.52404e-07	yes	up	4.8	3.09	3.19	12.1	10.9	10.5	3.69333	11.1667
AFLA_018720		ABC multidrug transporter, putative	3.142	1.65174	2.48223e-09	2.65013e-08	yes	up	1.1	1.81	1.08	3.52	4.13	4.09	1.33	3.91333
AFLA_018730		epoxide hydrolase, putative	5.055	2.3376	0.00154868	0.00483979	yes	up	0.21	0.41	0.5	1.77	1.88	1.84	0.373333	1.83
AFLA_018740		magnesium and cobalt transport protein and translocase of inner mitochondrial membrane, putative	0.359	-1.47849	2.24e-06	1.37211e-05	yes	down	45.06	87.98	75.4	29.82	18.68	14.72	69.48	21.0733
AFLA_018790		nitrate transporter CrnA	0.264	-1.92259	0.000126398	0.000512512	yes	down	2.23	1.27	1.39	0.34	0.32	0.55	1.63	0.403333
AFLA_018800		nitrite reductase NiiA	0.357	-1.48414	2.899e-06	1.72104e-05	yes	down	219.68	136.54	224.56	46.02	70.79	81.17	193.593	65.9933
AFLA_018810		nitrate reductase NiaD	0.475	-1.0726	0.00135405	0.00430007	yes	down	36.65	32.23	54.09	12.14	19.38	24.46	40.99	18.66
AFLA_018820		gamma-tubulin complex component GCP6, putative	2.626	1.39279	2.53729e-15	6.05235e-14	yes	up	10.13	8.8	10.3	23.83	24.11	25.29	9.74333	24.41
AFLA_018880		conserved hypothetical protein	0.458	-1.12646	1.07291e-06	7.01864e-06	yes	down	49.63	51.15	75.65	24.88	27.19	25.37	58.81	25.8133
AFLA_018890		factor for adipocyte differentiation, putative	0.158	-2.66323	0.000626263	0.00216332	yes	down	0.71	0.32	0.44	0.05	0.02	0.15	0.49	0.0733333
AFLA_018900		conserved hypothetical protein	0.177	-2.49752	1.14317e-37	2.01789e-35	yes	down	27.1	26.69	29.15	4.18	4.87	4.9	27.6467	4.65
AFLA_018940		PfkB family carbohydrate kinase (Mak32), putative	2.231	1.1577	0.00125638	0.00401795	yes	up	3.83	10.04	8.53	14.45	15.99	16.35	7.46667	15.5967
AFLA_018970		PBSP domain protein	2.035	1.02494	3.19193e-05	0.000149451	yes	up	10.69	11.55	8.42	17.96	19.37	22.18	10.22	19.8367
AFLA_019000		conserved hypothetical protein	7.247	2.85739	5.51742e-08	4.7431e-07	yes	up	1.09	1.27	0.99	5.07	6.06	11.83	1.11667	7.65333
AFLA_019040		conserved hypothetical protein	2.618	1.38824	0.0121401	0.0295576	yes	up	145.54	59.28	28.78	179.13	177.2	248.57	77.8667	201.633
AFLA_019130		metacaspase CasB	2.688	1.42645	1.0494e-09	1.19251e-08	yes	up	48.25	23.52	21.17	125.45	129.21	166.37	30.98	140.343
AFLA_019140		conserved hypothetical protein	2.2	1.13744	9.22085e-06	4.90744e-05	yes	up	2.41	2.11	2.07	5.98	5.28	7.47	2.19667	6.24333
AFLA_019150		conserved hypothetical protein	2.392	1.25814	0.0139438	0.033404	yes	up	0.91	1.13	0.77	2.55	0.88	1.64	0.936667	1.69
AFLA_019190		aspartyl protease, putative	0.204	-2.29234	8.30866e-20	3.15402e-18	yes	down	13.15	11.68	13.53	2.92	2.66	2.28	12.7867	2.62
AFLA_019270		NADH-dependent flavin oxidoreductase, putative	3.573	1.83705	1.36766e-08	1.3079e-07	yes	up	28.68	17.39	23.11	56.07	79.29	102.04	23.06	79.1333
AFLA_019280		peroxiredoxin, putative	3.02	1.59452	1.2177e-19	4.54108e-18	yes	up	43.87	38.36	38.73	114.05	135.62	127.6	40.32	125.757
AFLA_019300		conserved hypothetical protein	0.304	-1.7184	5.01532e-05	0.000224408	yes	down	72.73	166.08	157.34	53.1	40.51	19.71	132.05	37.7733
AFLA_019420		allantoate permease, putative	0.006	-7.26892	1.2683e-35	1.87006e-33	yes	down	14.11	51.25	64.21	0.3	0.15	0.35	43.19	0.266667
AFLA_019430		monoxygenase, putative	0.042	-4.58952	7.5894e-68	4.01897e-65	yes	down	37.58	64.41	71.75	2	2.92	3.12	57.9133	2.68
AFLA_019440		conserved hypothetical protein	0.165	-2.60356	7.47977e-48	1.93215e-45	yes	down	180.23	240.09	225.56	26.25	26.05	25.05	215.293	25.7833
AFLA_019450		hypothetical protein	0.055	-4.19351	7.93463e-08	6.61698e-07	yes	down	0.81	1.08	1.25	0	4.37	0.07	1.04667	1.48
AFLA_019490		ThiJ/PfpI family protein	4.863	2.28178	1.70292e-34	2.31225e-32	yes	up	152.26	124.77	145.16	615.72	689.1	658.03	140.73	654.283
AFLA_019520		conserved hypothetical protein	0.24	-2.05951	1.8349e-29	1.88674e-27	yes	down	45.74	49.53	57.86	11.41	12.44	11.08	51.0433	11.6433
AFLA_019550		MFS multidrug transporter, putative	0.284	-1.81508	0.00116521	0.00375555	yes	down	44.57	70.43	76.85	29.87	16.04	3.99	63.95	16.6333
AFLA_019610		carboxypeptidase S1, putative	0.157	-2.66924	2.62149e-09	2.79037e-08	yes	down	3.59	4.3	3.61	0.64	0.43	0.63	3.83333	0.566667
AFLA_019620		conserved hypothetical protein	0.299	-1.74008	2.01541e-12	3.43171e-11	yes	down	221.3	181.79	177.05	48.64	52.01	66.11	193.38	55.5867
AFLA_019670		methyltransferase, putative	0.065	-3.93865	1.27374e-24	8.59245e-23	yes	down	24.24	57.89	63.48	3.61	3.18	2.69	48.5367	3.16
AFLA_019680		zinc metalloproteinase, putative	2.942	1.55704	8.69467e-07	5.80247e-06	yes	up	26.06	23.49	21.71	41.52	72.24	86.31	23.7533	66.69
AFLA_019840		cyclin-dependent protein kinase Ssn3, putative	0.033	-4.92355	4.5294e-13	8.43074e-12	yes	down	19.6	22.39	21.1	0	1.25	0.67	21.03	0.64
AFLA_019850		conserved hypothetical protein	0.282	-1.82875	5.31106e-36	8.27197e-34	yes	down	60.43	74.17	72.99	19.8	18.05	20.05	69.1967	19.3
AFLA_019860		MFS glucose transporter, putative	2.075	1.05326	1.1121e-05	5.79352e-05	yes	up	7.75	6.5	7.28	12.3	13.81	16.53	7.17667	14.2133
AFLA_019880		Mis12-Mtw1 family protein	2.068	1.04797	2.08267e-06	1.2854e-05	yes	up	9.88	13.29	14.89	22.15	24.06	28.58	12.6867	24.93
AFLA_020010		hypothetical protein	0.381	-1.39379	1.02607e-10	1.36179e-09	yes	down	229.68	362.68	290.29	137.25	107.97	103.31	294.217	116.177
AFLA_020030		conserved hypothetical protein	6.683	2.74056	0.00437836	0.0121391	yes	up	0.07	0.19	0.15	0.66	0.92	1.02	0.136667	0.866667
AFLA_020070		DUF1212 domain membrane protein Prm10, putative	0.258	-1.95445	3.30336e-05	0.000154123	yes	down	320.93	147.05	99.42	61.5	47.55	30.35	189.133	46.4667
AFLA_020250		vacuolar segregation protein pep7, putative	2.275	1.18568	4.84604e-11	6.68609e-10	yes	up	23.63	25.92	25.59	49.74	48.61	64.41	25.0467	54.2533
AFLA_020280		glycolipid transfer protein HET-C2, putative	2.903	1.5377	5.16171e-25	3.64451e-23	yes	up	152.82	159.8	140.14	411.68	407.12	436.78	150.92	418.527
AFLA_020290		PH domain protein	2.224	1.15321	1.20001e-09	1.35061e-08	yes	up	14.49	19.89	21.21	39.47	42.22	41.54	18.53	41.0767
AFLA_020350		translation initiation factor 2 alpha subunit, putative	0.471	-1.08743	6.75405e-05	0.000292805	yes	down	240.77	366.42	334.93	181.18	138.1	100.9	314.04	140.06
AFLA_020380		stomatin family protein	2.232	1.15862	9.86402e-06	5.21828e-05	yes	up	88.56	37.68	50.3	135.5	184.04	250.48	58.8467	190.007
AFLA_020420		conserved hypothetical protein	285.32	8.15644	1.96948e-07	1.52143e-06	yes	up	0	0	0	0.97	1.49	9.01	0	3.82333
AFLA_020450		nucleolar protein nop5	0.352	-1.50556	2.55725e-06	1.54248e-05	yes	down	430.88	643.61	593.56	255.97	185.34	112.57	556.017	184.627
AFLA_020480		ubiquitin-like protein (HubA), putative	3019.28	11.56	8.6217e-21	3.69686e-19	yes	up	0	0	0	57.92	71.31	116	0	81.7433
AFLA_020490		pseudouridylate synthase 3	0.437	-1.19415	1.97769e-06	1.22561e-05	yes	down	37.11	65.38	62.27	24.43	24.58	21.13	54.92	23.38
AFLA_020540		conserved hypothetical protein	0.476	-1.07229	2.12547e-05	0.000103546	yes	down	32.53	50.05	49.76	25.64	19.94	18.21	44.1133	21.2633
AFLA_020550		DEAD/DEAH box helicase (Sbp4), putative	0.152	-2.71877	1.4571e-06	9.26301e-06	yes	down	36.89	81.86	77.5	15.17	10.36	2.51	65.4167	9.34667
AFLA_020580		actin-related protein RO7, putative	18.223	4.18769	0.00028568	0.00106051	yes	up	0	0	0.22	0.79	0.9	2.28	0.0733333	1.32333
AFLA_020610		conserved hypothetical protein	2.114	1.08014	0.00203738	0.00615749	yes	up	0.5	0.34	0.34	0.68	0.67	1.05	0.393333	0.8
AFLA_020680		deacetylase complex subunit Sds3, putative	2.118	1.0829	0.00494316	0.013507	yes	up	14.08	42.22	38.24	52.33	61.78	73.83	31.5133	62.6467
AFLA_020710		conserved hypothetical protein	2.179	1.12396	8.86392e-11	1.18682e-09	yes	up	36.95	33.92	36.08	85.57	69.25	76.74	35.65	77.1867
AFLA_020750		DUF1168 domain protein	0.396	-1.3348	0.000604668	0.00209693	yes	down	29.79	42.79	35.45	19.12	18.94	5.06	36.01	14.3733
AFLA_020830		GTPase activating protein (Gyp3), putative	0.454	-1.14062	0.0017675	0.00544014	yes	down	41.38	30.9	28.23	21.32	13.61	8.76	33.5033	14.5633
AFLA_020870		kinesin family protein	4.598	2.20092	1.64763e-15	4.04874e-14	yes	up	2.41	4.18	4.16	16.32	16.74	21.18	3.58333	18.08
AFLA_020890		clathrin-coated vesiclec protein (Bud7), putative	2.444	1.28946	5.30837e-12	8.4163e-11	yes	up	33.94	38.3	39.04	72.67	85.47	100.49	37.0933	86.21
AFLA_020930		conserved hypothetical protein	2.729	1.44856	0.0001823	0.000709049	yes	up	9.26	4.47	5.73	20.96	15.6	14.52	6.48667	17.0267
AFLA_020940		conserved hypothetical protein	2.367	1.24299	3.39908e-05	0.000157893	yes	up	10.69	6.52	8.23	23.03	16.92	17.93	8.48	19.2933
AFLA_020950		DNA repair protein Mus81, putative	395.404	8.62719	6.70466e-12	1.04272e-10	yes	up	0	0	0	2.68	2.14	2.69	0	2.50333
AFLA_020960		copper resistance-associated P-type ATPase, putative	0.281	-1.83323	6.48252e-10	7.63697e-09	yes	down	3.33	5.06	4.22	0.97	1.5	0.84	4.20333	1.10333
AFLA_020980		conserved hypothetical protein	392.604	8.61693	1.13455e-07	9.1866e-07	yes	up	0	0	0	0.51	1.48	9.7	0	3.89667
AFLA_021030		serine/threonine protein kinase, putative	2.862	1.51687	0.00415153	0.0115921	yes	up	147	49.52	35.22	158.26	190.23	296.6	77.2467	215.03
AFLA_021100		prostaglandin G/H synthase 2/cyclooxygenase 2, pgh2/cox2, putative	0.23	-2.12256	0.000651489	0.00224023	yes	down	0.21	0.54	0.68	0.14	0.1	0.11	0.476667	0.116667
AFLA_021120		stomatin family protein	2.047	1.03339	2.40019e-06	1.46431e-05	yes	up	21.5	30.09	33.78	51.02	56.75	59.41	28.4567	55.7267
AFLA_021160		aldehyde reductase (AKR1), putative	2.639	1.39977	1.11164e-09	1.25784e-08	yes	up	78.31	57.5	72.91	154.65	219.81	198.49	69.5733	190.983
AFLA_021250		mitochondrial 2-oxodicarboxylate carrier protein, putative	2.084	1.05901	2.20657e-07	1.68613e-06	yes	up	232.45	181.04	164.32	419.79	421.13	427.83	192.603	422.917
AFLA_021310		conserved hypothetical protein	0.176	-2.50604	1.9802e-23	1.12151e-21	yes	down	20.57	26.27	23.36	4.06	3.68	2.86	23.4	3.53333
AFLA_021370		O-acetyltransferase, putative	2.367	1.24276	3.30809e-06	1.94105e-05	yes	up	19.74	12.44	12.63	34.68	30.84	35.21	14.9367	33.5767
AFLA_021400		vanillate O-demethylase oxidoreductase, putative	3.28	1.71365	1.08581e-10	1.42855e-09	yes	up	4.38	4.34	3.59	10.06	13.36	15.06	4.10333	12.8267
AFLA_021410		conserved hypothetical protein	3.343	1.74127	1.14909e-12	2.01157e-11	yes	up	3.39	4.12	2.33	10.09	13.45	13.31	3.28	12.2833
AFLA_021460		phosphate-repressible Na+/phosphate cotransporter Pho89, putative	5.505	2.46066	0.0175241	0.0407996	yes	up	0.09	0.03	0.02	0.43	0.2	0.11	0.0466667	0.246667
AFLA_021470		conserved hypothetical protein	2.477	1.3087	0.00397829	0.0111436	yes	up	3.14	3.56	2.05	6.3	7.98	6.6	2.91667	6.96
AFLA_021560		conserved hypothetical protein	0.392	-1.34937	1.56644e-10	2.01092e-09	yes	down	46.66	58.13	54.89	24.53	20.25	15.42	53.2267	20.0667
AFLA_021640		conserved hypothetical protein	2.155	1.10741	3.97573e-05	0.000181966	yes	up	4.81	5.45	6.3	10.57	9.67	13.67	5.52	11.3033
AFLA_021690		vacuolar protein sorting 29, putative	478.472	8.90229	1.67737e-12	2.87926e-11	yes	up	0	0	0	13.31	16.53	10.62	0	13.4867
AFLA_021700		aminotransferase, class V, putative	6.463	2.69211	2.14587e-07	1.64687e-06	yes	up	44.99	8.65	34.53	165.95	195.77	192.21	29.39	184.643
AFLA_021770		tocopherol O-methyltransferase, putative	0.157	-2.67168	2.86088e-17	8.12321e-16	yes	down	113.28	104.56	83.76	22.05	11.41	11.95	100.533	15.1367
AFLA_021850		maleylacetate reductase, putative	7.302	2.86834	0.000133144	0.00053617	yes	up	4.73	0.27	1.89	18.09	16.2	15.18	2.29667	16.49
AFLA_021910		NACHT and Ankyrin domain protein	0.3	-1.7385	3.37103e-13	6.3641e-12	yes	down	13.17	8.01	8.13	3.11	2.75	3.64	9.77	3.16667
AFLA_021920		cellular morphogenesis protein Boi1-like, putative	0.072	-3.79413	3.92417e-16	1.02619e-14	yes	down	5.46	12.59	16.08	1.45	1.7	0.83	11.3767	1.32667
AFLA_022080		conserved hypothetical protein	7.195	2.84702	9.34819e-29	9.34026e-27	yes	up	9.27	15.99	11.61	72.66	82.11	97.13	12.29	83.9667
AFLA_022150		hypothetical protein	0.038	-4.70222	0.0166433	0.038963	yes	down	18.91	21.21	25.81	0	2.37	0	21.9767	0.79
AFLA_022180		conserved hypothetical protein	3.755	1.90893	4.9396e-11	6.7942e-10	yes	up	26.59	16.2	16.36	77.79	73.75	62.2	19.7167	71.2467
AFLA_022190		hypothetical protein	4.42	2.1441	0.00334805	0.00955517	yes	up	8.38	6.45	4.25	41.12	12.59	30.94	6.36	28.2167
AFLA_022230		DSBA-like thioredoxin domain protein	2.772	1.47094	7.35164e-11	9.94396e-10	yes	up	31.31	27.68	23.03	66.91	77.65	72.9	27.34	72.4867
AFLA_022280		tetracycline transporter, putative	0.001	-9.73684	1.32075e-15	3.29117e-14	yes	down	7.46	8.51	8.18	0	0	0	8.05	0
AFLA_022320		RNA12 protein, putative	710.654	9.473	1.20266e-14	2.65362e-13	yes	up	0	0	0	2.86	3.29	2.87	0	3.00667
AFLA_022370		conserved hypothetical protein	2.568	1.36086	0.000161459	0.0006364	yes	up	24.34	74.7	75.09	145.49	180.89	192.62	58.0433	173
AFLA_022380		molecular chaperone Hsp70	2.931	1.55125	1.3238e-15	3.29117e-14	yes	up	979.8	863.11	798.61	2143.44	2571.62	2752.25	880.507	2489.1
AFLA_022450		mRNA cleavage factor complex component Pcf11, putative	0.393	-1.34672	1.55119e-06	9.80232e-06	yes	down	17.35	39.28	39.57	10.39	10.35	8.79	32.0667	9.84333
AFLA_022460		dimeric dihydrodiol dehydrogenase, putative	2.23	1.15698	3.25373e-15	7.65784e-14	yes	up	105.62	124.9	129.39	268.86	254.52	239.23	119.97	254.203
AFLA_022510		MYB DNA-binding domain protein	0.413	-1.27606	0.000963076	0.00317261	yes	down	17.5	31.96	31.15	15.88	8.13	7.52	26.87	10.51
AFLA_022520		conserved hypothetical protein	0.347	-1.52825	7.60925e-11	1.02531e-09	yes	down	113.44	143.72	131.93	55.31	41.11	37.6	129.697	44.6733
AFLA_022570		conserved hypothetical protein	0.308	-1.69741	1.67788e-14	3.63404e-13	yes	down	33.61	39.34	32.91	12.73	9.88	8.36	35.2867	10.3233
AFLA_022580		zinc knuckle domain protein (Byr3), putative	0.462	-1.11347	0.00137098	0.00434342	yes	down	104.03	233.09	217.89	103.51	81.1	56.34	185.003	80.3167
AFLA_022590		YdiU domain protein	2.955	1.56328	1.20541e-20	5.06607e-19	yes	up	45.13	43.44	49.69	118.34	127.75	143.36	46.0867	129.817
AFLA_022610		conserved hypothetical protein	0.396	-1.33599	3.56477e-06	2.07899e-05	yes	down	19.5	39.47	36.07	12.78	13.03	9.93	31.68	11.9133
AFLA_022660		mitochondrial carrier protein, putative	0.302	-1.72547	2.61475e-07	1.96403e-06	yes	down	33.74	66.15	68.08	20.83	15.06	12.09	55.99	15.9933
AFLA_022800		conserved hypothetical protein	77.073	6.26816	4.64077e-40	9.10193e-38	yes	up	0.26	0.25	0.17	15.59	16.55	17.92	0.226667	16.6867
AFLA_022810		sugar transporter, putative	3.793	1.9234	0.00205411	0.00619979	yes	up	0.75	0.21	0.26	1.62	1.67	1.27	0.406667	1.52
AFLA_022840		allantoate permease, putative	0.166	-2.58744	0.011843	0.0289834	yes	down	0.74	0.55	0.55	0.18	0.12	0	0.613333	0.1
AFLA_022880		oligopeptide transporter, putative	0.402	-1.31347	1.54591e-06	9.77474e-06	yes	down	135.1	121.68	207.31	46.31	40.34	60.69	154.697	49.1133
AFLA_023000		Ankyrin domain protein	0.113	-3.15079	0.00104941	0.00342435	yes	down	0.64	1.34	2.28	0.45	0.04	0.07	1.42	0.186667
AFLA_023010		GA4 desaturase family protein	0.006	-7.47432	5.78734e-08	4.95503e-07	yes	down	1.87	4.87	3.6	0	0	0	3.44667	0
AFLA_023060		hypothetical protein	0.029	-5.10851	0.00516261	0.0140378	yes	down	0.29	0.64	0.35	0	0	0	0.426667	0
AFLA_023070		integral membrane protein	0.188	-2.41398	4.75935e-18	1.47819e-16	yes	down	7.55	6.63	7.71	1.19	0.96	1.67	7.29667	1.27333
AFLA_023170		MFS transporter, putative	0.165	-2.60016	2.02011e-12	3.43419e-11	yes	down	13.18	10.5	7.48	1.58	1.26	1.09	10.3867	1.31
AFLA_023200		acetylcholinesterase, putative	0.038	-4.71161	4.39347e-10	5.29175e-09	yes	down	5.82	2.95	1.7	0.2	0.1	0.07	3.49	0.123333
AFLA_023210		FAD dependent oxidoreductase, putative	0.018	-5.82372	1.90336e-21	8.72663e-20	yes	down	9.96	4.61	3.28	0.13	0.08	0.14	5.95	0.116667
AFLA_023230		general amidase GmdB	0.077	-3.69393	3.70008e-14	7.72931e-13	yes	down	8.37	3.47	2.63	0.29	0.36	0.36	4.82333	0.336667
AFLA_023270		MFS multidrug transporter, putative	0.498	-1.00658	0.00246827	0.00729799	yes	down	157.34	89.76	74.64	47.88	55.59	50.72	107.247	51.3967
AFLA_023330		conserved hypothetical protein	2.601	1.37921	0.00220266	0.00658649	yes	up	3.02	3.08	3.48	4.71	9.31	9.28	3.19333	7.76667
AFLA_023390		cutinase precursor, putative	4.707	2.23493	7.8911e-09	7.84002e-08	yes	up	0.9	0.91	0.59	4.34	4.92	4.42	0.8	4.56
AFLA_023510		UDP-galactose 4-epimerase, putative	2.531	1.33982	1.43493e-06	9.14401e-06	yes	up	13.09	8.52	10.02	24.77	26.71	25.29	10.5433	25.59
AFLA_023520		adenosine deaminase, putative	2.245	1.16701	2.87052e-08	2.59178e-07	yes	up	2.32	2.27	2.42	4.56	5.62	5.11	2.33667	5.09667
AFLA_023540		ABC multidrug transporter, putative	2.525	1.33627	0.000860443	0.00286932	yes	up	5.07	2.54	2.04	9.53	7.35	6.64	3.21667	7.84
AFLA_023570		molybdenum cofactor biosynthesis protein (MoeA), putative	0.39	-1.35818	6.24899e-05	0.000273371	yes	down	6.3	4.63	6.26	2.43	1.71	2.29	5.73	2.14333
AFLA_023620		sexual differentiation process protein isp4, putative	0.259	-1.9465	0.000114906	0.000471876	yes	down	0.92	1.78	1.61	0.43	0.48	0.19	1.43667	0.366667
AFLA_023710		cytochrome B5, putative	25.936	4.69687	0.0174178	0.0405969	yes	up	0	0	0	0.08	0.09	0.09	0	0.0866667
AFLA_023730		2-hydroxyacid dehydrogenase, putative	3.58	1.84013	2.04163e-05	9.99212e-05	yes	up	0.64	1.07	1.52	3.21	3.98	4	1.07667	3.73
AFLA_023770		conserved hypothetical protein	2.975	1.57271	0.000212914	0.000815543	yes	up	0.9	0.57	0.43	1.87	1.88	1.67	0.633333	1.80667
AFLA_023850		conserved hypothetical protein	3.565	1.8339	1.04318e-10	1.3776e-09	yes	up	10.62	15.83	14.93	55.03	39.16	32.19	13.7933	42.1267
AFLA_023910		conserved hypothetical protein	0.496	-1.01048	0.000142243	0.000568705	yes	down	20.03	29.35	41.64	14.9	14	11.8	30.34	13.5667
AFLA_023940		hypothetical protein	0.456	-1.13285	0.00172752	0.00533417	yes	down	5.23	3.18	3.09	1.76	1.67	1.61	3.83333	1.68
AFLA_023990		conserved hypothetical protein	0.235	-2.09197	1.67512e-06	1.05226e-05	yes	down	23.75	9.47	37.1	2.05	1.52	2.69	23.44	2.08667
AFLA_024000		FAD dependent oxidoreductase superfamily	0.258	-1.9558	0.00078937	0.00266164	yes	down	1.97	0.91	1.37	0.31	0.38	0.37	1.41667	0.353333
AFLA_024030		2-haloalkanoic acid dehalogenase, putative	0.265	-1.91689	0.000276662	0.00102956	yes	down	3.42	4.53	5.19	0.65	0.54	1.34	4.38	0.843333
AFLA_024070		cytochrome P450, putative	0.379	-1.39862	1.82636e-07	1.42019e-06	yes	down	182.97	120.92	121.49	45.37	49.69	59.91	141.793	51.6567
AFLA_024080		cytochrome p450, putative	0.294	-1.76844	3.04766e-08	2.74237e-07	yes	down	67.1	28.06	31.44	7.25	8.56	10.06	42.2	8.62333
AFLA_024090		efflux pump antibiotic resistance protein, putative	0.157	-2.66941	3.27241e-28	3.20908e-26	yes	down	45.14	33.52	35.81	5.02	5.33	6.28	38.1567	5.54333
AFLA_024100		conserved hypothetical protein	0.294	-1.76592	0.00016213	0.00063829	yes	down	19.14	7.94	6.84	3.66	2.52	3.5	11.3067	3.22667
AFLA_024110		set and mynd domain containing protein, putative	0.265	-1.91745	0.000174483	0.000682403	yes	down	32	50.5	48.29	18.98	10.12	3.73	43.5967	10.9433
AFLA_024120		conserved hypothetical protein	0.328	-1.60994	1.47946e-05	7.46852e-05	yes	down	127.06	269.63	263.01	95.63	64.06	44.18	219.9	67.9567
AFLA_024130		conserved hypothetical protein	0.225	-2.14943	0.0151536	0.0358641	yes	down	0.73	2.39	2.65	0.86	0.13	0.25	1.92333	0.413333
AFLA_024230		conserved hypothetical protein	0.348	-1.52184	7.92884e-08	6.61698e-07	yes	down	17.03	29.25	31.82	8.36	9.13	8.3	26.0333	8.59667
AFLA_024290		alcohol dehydrogenase, putative	2.1	1.07047	0.00341422	0.00972565	yes	up	3.75	4.44	7.47	8.35	12.49	10.26	5.22	10.3667
AFLA_024300		amidase, putative	4.503	2.17083	3.96205e-07	2.87018e-06	yes	up	1.91	0.88	1.4	4.14	6.04	7.93	1.39667	6.03667
AFLA_024450		conserved hypothetical protein	2.211	1.14502	0.00113074	0.00366013	yes	up	4.28	3.01	2.38	7.62	6.81	6.11	3.22333	6.84667
AFLA_024480		6-phosphofructokinase alpha subunit	2.579	1.36684	9.76197e-09	9.52816e-08	yes	up	60.67	93.98	105.78	240.61	223.17	205.23	86.81	223.003
AFLA_024490		IMP-specific 5'-nucleotidase (Isn1), putative	3.682	1.88045	3.65942e-22	1.76972e-20	yes	up	6.55	6.22	6.04	19.33	19.94	18.57	6.27	19.28
AFLA_024500		conserved hypothetical protein	6.104	2.60977	4.86707e-05	0.000218513	yes	up	1.22	0.93	0.48	4.13	4.57	7.39	0.876667	5.36333
AFLA_024510		MFS quinate transporter, putative	4.644	2.21531	8.01104e-10	9.32362e-09	yes	up	4.01	4.57	3.73	41.69	32.01	16.28	4.10333	29.9933
AFLA_024520		MFS transporter, putative	0.025	-5.34436	0.00213481	0.0064196	yes	down	2.53	7.46	7.05	0	0	0.4	5.68	0.133333
AFLA_024530		ABC multidrug transporter, putative	0.123	-3.02095	0.00143325	0.00451908	yes	down	0.25	1.14	1.24	0.24	0.05	0.01	0.876667	0.1
AFLA_024540		sensory transduction histidine kinase, putative	0.167	-2.57785	1.29635e-24	8.68966e-23	yes	down	43.87	32.99	30.3	6.24	4.99	5.58	35.72	5.60333
AFLA_024570		hypothetical protein	0.419	-1.25654	0.00564168	0.0151537	yes	down	3.42	4.64	6.6	1.85	3.55	1.22	4.88667	2.20667
AFLA_024580		C6 transcription factor, putative	2.441	1.28775	0.000121096	0.00049309	yes	up	1.26	1.89	1.27	3.25	2.68	4.29	1.47333	3.40667
AFLA_024610		NADP-dependent alcohol dehydrogenase	0.399	-1.32465	0.000823214	0.00275994	yes	down	10.99	5.71	8.13	2.83	3.2	3.45	8.27667	3.16
AFLA_024630		conserved hypothetical protein	0.279	-1.84103	0.000406872	0.00146272	yes	down	37.56	18.83	15.94	2.66	8.39	8.33	24.11	6.46
AFLA_024640		conserved hypothetical protein	0.406	-1.30111	0.00524762	0.0142433	yes	down	6.09	18.33	21.59	4.94	5.58	6.96	15.3367	5.82667
AFLA_024720		MFS transporter, putative	3.138	1.64985	3.05758e-08	2.74743e-07	yes	up	2.73	1.9	1.94	7.18	6.75	10.13	2.19	8.02
AFLA_024730		DUF1445 domain protein	9.442	3.2391	1.93548e-08	1.7997e-07	yes	up	0.83	0.26	0.62	4.43	5.26	5.71	0.57	5.13333
AFLA_024750		cytochrome P450 phenylacetate 2-hydroxylase, putative	0.227	-2.13653	6.91817e-09	6.95825e-08	yes	down	9.83	6	8.76	1.48	2.29	1.59	8.19667	1.78667
AFLA_024760		conserved hypothetical protein	0.072	-3.80428	7.66372e-25	5.37526e-23	yes	down	8.85	7.07	8.03	0.33	0.47	0.83	7.98333	0.543333
AFLA_024780		hypothetical protein	0.093	-3.43375	8.76215e-24	5.30285e-22	yes	down	7.04	5.05	5.06	0.35	0.51	0.66	5.71667	0.506667
AFLA_024790		conserved hypothetical protein	0.471	-1.08633	0.00375806	0.0106042	yes	down	6.3	3.55	4.52	1.73	2.03	2.59	4.79	2.11667
AFLA_024800		conserved hypothetical protein	0.302	-1.72935	1.01411e-06	6.6587e-06	yes	down	14.79	14.39	18.14	4.59	3.4	5.64	15.7733	4.54333
AFLA_024810		MFS multidrug transporter, putative	0.459	-1.12473	0.0012068	0.00387544	yes	down	3.99	4.71	7.11	2.43	2.5	1.92	5.27	2.28333
AFLA_024860		MATH and UCH domain protein, putative	0.323	-1.62872	6.24221e-20	2.43056e-18	yes	down	56.37	65.14	61.04	21.36	18.22	15.49	60.85	18.3567
AFLA_024870		nucleolar RNA methyltransferase (Nop2), putative	0.272	-1.8797	1.95072e-05	9.59594e-05	yes	down	110.18	180.75	175.68	61.22	41.88	16.64	155.537	39.9133
AFLA_024940		eukaryotic translation initiation factor 3, gamma subunit, putative	0.233	-2.09859	8.20789e-08	6.82337e-07	yes	down	76.95	144.35	145.6	35.32	29.57	13.48	122.3	26.1233
AFLA_024950		ARP2/3 complex subunit Arc18, putative	2.351	1.23301	9.38496e-12	1.42811e-10	yes	up	118.14	96.39	106.87	232.08	220.6	246.14	107.133	232.94
AFLA_025020		peptidyl-prolyl cis-trans isomerase, putative	0.268	-1.89852	0.000344812	0.00125711	yes	down	5.3	27.14	27.89	5.44	4.57	5.1	20.11	5.03667
AFLA_025060		GPI anchored protein, putative	5.793	2.53426	8.1574e-09	8.06677e-08	yes	up	53.1	21.75	22.83	179.87	199.1	310.72	32.56	229.897
AFLA_025120		histone deacetylase, putative	2.302	1.20284	6.56863e-05	0.000285819	yes	up	88.58	51.94	56.68	118.31	145.55	160.47	65.7333	141.443
AFLA_025130		BYS1 domain protein, putative	2.39	1.25675	7.51778e-05	0.000322874	yes	up	1028.96	573.44	637.8	1444.36	1734.12	2001.55	746.733	1726.68
AFLA_025150		conserved hypothetical protein	2.113	1.079	5.34681e-09	5.45024e-08	yes	up	28.11	27.23	28.84	45.14	53.89	57.66	28.06	52.23
AFLA_025200		conserved hypothetical protein	0.346	-1.5328	2.883e-06	1.71346e-05	yes	down	73.59	134.44	101.23	46.45	33.47	19.48	103.087	33.1333
AFLA_025220		UPF0047 domain protein	2.774	1.47188	9.2492e-05	0.000387187	yes	up	13.7	29.04	14.42	49.23	57.44	44.08	19.0533	50.25
AFLA_025240		ankyrin repeat-containing protein, putative	0.083	-3.59869	9.35043e-08	7.66489e-07	yes	down	0.76	1.2	1.65	0.15	0.07	0.07	1.20333	0.0966667
AFLA_025260		conserved hypothetical protein	4.151	2.05331	1.08911e-06	7.09831e-06	yes	up	6.2	3.15	7.32	26.47	17.24	23.14	5.55667	22.2833
AFLA_025270		conserved hypothetical protein	2.762	1.46564	8.10959e-06	4.36648e-05	yes	up	1.05	0.78	0.69	2.24	2.26	2.13	0.84	2.21
AFLA_025290		F-box domain protein	2.061	1.04303	4.13317e-06	2.3726e-05	yes	up	4.86	6.89	7.35	12.7	12.41	12.22	6.36667	12.4433
AFLA_025330		hypothetical protein	3.849	1.9443	0.00195478	0.00594403	yes	up	4.11	4.68	11.28	22.03	21.67	27.08	6.69	23.5933
AFLA_025350		hypothetical protein	0.486	-1.03984	2.62534e-06	1.57983e-05	yes	down	4.31	4.38	4.16	1.95	2.35	2.14	4.28333	2.14667
AFLA_025420		conserved hypothetical protein	5.404	2.43401	0.000313069	0.00115009	yes	up	0.16	0.67	0.52	2.65	1.82	2.43	0.45	2.3
AFLA_025430		C6 transcription factor, putative	5.705	2.51216	2.19739e-30	2.37475e-28	yes	up	1.69	3.14	1.85	12.9	14.25	11.95	2.22667	13.0333
AFLA_025450		oxidoreductase, short chain dehydrogenase/reductase family	10.978	3.45659	0.000475091	0.00168792	yes	up	0.09	0.66	0	3.5	1.76	2.61	0.25	2.62333
AFLA_025460		sugar transporter, putative	5.63	2.49308	8.00347e-05	0.000340421	yes	up	0.99	0.51	0.2	3.9	2.74	2.37	0.566667	3.00333
AFLA_025470		conserved hypothetical protein	6.689	2.7419	0.000215117	0.000822494	yes	up	3.38	1.31	0.19	11.25	12.55	7.96	1.62667	10.5867
AFLA_025540		conserved hypothetical protein	0.039	-4.68303	2.95931e-11	4.17337e-10	yes	down	1.86	2.19	2.61	0.1	0.15	0	2.22	0.0833333
AFLA_025570		hexose transporter protein	0.454	-1.1378	2.93381e-10	3.58799e-09	yes	down	27	36.5	42.98	8.66	8.89	9.41	35.4933	8.98667
AFLA_025720		C6 transcription factor NosA	0.065	-3.93631	2.12265e-10	2.64172e-09	yes	down	4.98	1.98	1.7	0.18	0.18	0.09	2.88667	0.15
AFLA_025810		SYF2 splicing factor family protein	0.449	-1.15554	2.94553e-05	0.000138958	yes	down	77.71	150.2	147.53	58.39	53.62	46.95	125.147	52.9867
AFLA_025840		indoleamine 2,3-dioxygenase pyrrole 2,3-dioxygenase)	0.278	-1.84555	6.36162e-05	0.000277839	yes	down	18.95	7.21	7.14	2.4	2.93	3.29	11.1	2.87333
AFLA_025850		kynureninase, putative	0.304	-1.71921	3.26787e-05	0.000152669	yes	down	41.46	21.47	15.48	9.39	6.76	6.29	26.1367	7.48
AFLA_025880		conserved hypothetical protein	2.21	1.1442	0.0106188	0.0263566	yes	up	197.19	78.12	77	176.16	242.68	337.31	117.437	252.05
AFLA_025940		conserved hypothetical protein	5.194	2.37673	1.12185e-15	2.82893e-14	yes	up	0.76	1.12	0.9	4.15	6.77	5.96	0.926667	5.62667
AFLA_025960		Nucleoside transporter family	0.33	-1.59951	0.00026913	0.00100542	yes	down	7.45	14.57	17.83	3.13	5.5	3.62	13.2833	4.08333
AFLA_025980		Hsp90 co-chaperone Cdc37	7.449	2.89697	3.35187e-34	4.43746e-32	yes	up	21.46	21.85	19.6	111.51	153.86	181.11	20.97	148.827
AFLA_026060		GABA permease, putative	0.25	-2.00199	3.01759e-07	2.23692e-06	yes	down	2.03	3.6	3.85	0.96	0.62	0.63	3.16	0.736667
AFLA_026120		conserved hypothetical protein	0.191	-2.3892	4.22855e-17	1.17545e-15	yes	down	53.97	57.79	77.12	8.87	10.45	14.98	62.96	11.4333
AFLA_026130		conserved hypothetical protein	0.175	-2.51375	1.42195e-39	2.73816e-37	yes	down	302.66	310.37	384.63	57.4	73.23	62.6	332.553	64.41
AFLA_026140		alpha-amylase, putative	2.885	1.52863	3.21141e-07	2.36853e-06	yes	up	1.64	1.72	2.28	3.17	5.04	4.35	1.88	4.18667
AFLA_026150		alpha-glucosidase AgdA, putative	14.457	3.85371	3.11007e-56	1.17639e-53	yes	up	1.9	1.88	1.22	21.89	21.38	25.58	1.66667	22.95
AFLA_026200		NAD binding Rossmann fold oxidoreductase, putative	3.747	1.90564	2.8132e-11	3.97792e-10	yes	up	16.09	9.35	14.65	43.23	50.37	50.47	13.3633	48.0233
AFLA_026210		hypothetical protein	2.432	1.28198	1.79083e-08	1.67551e-07	yes	up	16.66	12.08	15.51	30.64	36.75	35.58	14.75	34.3233
AFLA_026240		phospholipid-transporting ATPase (DRS2), putative	0.382	-1.3896	0.0134247	0.0323149	yes	down	52.43	19.2	8.87	9.33	8.57	12.01	26.8333	9.97
AFLA_026290		phosphotransmitter protein Ypd1, putative	2.009	1.00659	1.7297e-08	1.62118e-07	yes	up	31.08	53.07	55.99	73.3	72.3	68.71	46.7133	71.4367
AFLA_026300		conserved hypothetical protein	2.74	1.45404	1.75407e-10	2.23018e-09	yes	up	24.25	20.1	16.31	50.17	49.36	55.6	20.22	51.71
AFLA_026310		conserved hypothetical protein	3.689	1.88312	6.28784e-14	1.28313e-12	yes	up	56.82	39.68	37.5	145.46	153.06	175.96	44.6667	158.16
AFLA_026320		conserved hypothetical protein	0.011	-6.53889	9.81181e-06	5.19325e-05	yes	down	2.12	3.38	1.7	0	0	0	2.4	0
AFLA_026340		C6 finger domain protein, putative	2.1	1.0704	9.40374e-08	7.70263e-07	yes	up	74.38	59.76	61.04	119	127.71	145.38	65.06	130.697
AFLA_026350		conserved hypothetical protein	2.559	1.35565	4.91968e-06	2.77151e-05	yes	up	6.37	5.61	4.28	13.07	12.07	15.04	5.42	13.3933
AFLA_026360		conserved hypothetical protein	3.169	1.66424	6.09836e-05	0.000267333	yes	up	14.21	5.34	7.4	22.65	26.75	33.21	8.98333	27.5367
AFLA_026390		RING and UBP finger domain protein, putative	2.413	1.27086	2.72778e-06	1.63405e-05	yes	up	25.39	18.82	17.04	36.67	47.83	57.06	20.4167	47.1867
AFLA_026400		3-demethylubiquinone-9 3-methyltransferase	0.344	-1.53932	4.63846e-06	2.62952e-05	yes	down	2.78	16.79	20.6	1.74	1.54	1.62	13.39	1.63333
AFLA_026410		C2H2 finger domain protein, putative	3.512	1.81244	1.74651e-06	1.08936e-05	yes	up	60.86	31.67	32.23	110.21	122.97	204.2	41.5867	145.793
AFLA_026430		conserved hypothetical protein	2.212	1.14537	0.000794501	0.00267554	yes	up	73.17	39.19	46.83	89.9	104.56	144.17	53.0633	112.877
AFLA_026450		aspartic-type endopeptidase, putative	0.095	-3.39418	1.85859e-62	8.5584e-60	yes	down	45.93	49.88	39.56	4.73	4.15	3.41	45.1233	4.09667
AFLA_026460		conserved hypothetical protein	0.126	-2.98608	0.00570374	0.015301	yes	down	1.01	1.3	0.88	0	0.08	0.29	1.06333	0.123333
AFLA_026490		mitochondrial peptidyl-tRNA hydrolase Pth2, putative	0.008	-6.99914	0.000131435	0.00053009	yes	down	24.51	85.27	90.44	1.57	0	0	66.74	0.523333
AFLA_026540		sphinganine-1-phosphate aldolase BST1, putative	11.135	3.47707	5.15494e-08	4.46775e-07	yes	up	1.23	1.37	2.48	4.89	13.73	35.31	1.69333	17.9767
AFLA_026590		CSL family zinc finger-containing protein	0.441	-1.18233	3.01676e-05	0.000141876	yes	down	258.41	301.4	293.88	152.32	116.77	91.36	284.563	120.15
AFLA_026620		small nucleolar ribonucleoprotein complex component (Utp5), putative	0.276	-1.85822	2.63057e-07	1.97452e-06	yes	down	209.12	314.4	289.8	100.75	73.48	37.88	271.107	70.7033
AFLA_026750		AAA family ATPase Pontin, putative	0.45	-1.15234	4.98428e-05	0.000223207	yes	down	57.94	113.42	115.03	44.42	40.34	36.78	95.4633	40.5133
AFLA_026790		fatty acid oxygenase PpoA, putative	0.378	-1.40291	0.000118084	0.000483428	yes	down	251.76	601.88	664.51	208.09	113.06	100.68	506.05	140.61
AFLA_026850		HMG box protein, putative	0.438	-1.19256	0.00378219	0.0106632	yes	down	0.73	0.89	0.72	0.48	0.81	0.41	0.78	0.566667
AFLA_026880		nicotinamide riboside kinase, putative	2.156	1.10854	0.00289005	0.00840662	yes	up	2.49	3.25	5.02	6.27	8.19	7.45	3.58667	7.30333
AFLA_026930		N-acetyltransferase family protein, putative	0.477	-1.06725	0.00290339	0.00843848	yes	down	8.95	16.93	15.22	7.1	7.11	4.31	13.7	6.17333
AFLA_026950		3-ketoacyl-coA thiolase peroxisomal A precursor	2.389	1.2566	2.78261e-05	0.000131859	yes	up	124.84	71.66	73.77	235.25	199.07	187.76	90.09	207.36
AFLA_026970		conserved hypothetical protein	4.146	2.05155	1.11845e-11	1.68021e-10	yes	up	2.17	4.54	5.51	16.69	15.65	18.31	4.07333	16.8833
AFLA_027010		conserved hypothetical protein	0.406	-1.30018	1.37824e-06	8.81194e-06	yes	down	41.54	57.16	65.35	20.82	16.55	25.99	54.6833	21.12
AFLA_027110		C2 domain protein	2.639	1.40025	0.000584871	0.00203494	yes	up	30.63	13.8	14.64	51.19	54.44	64.69	19.69	56.7733
AFLA_027130		DNA polymerase iota, putative	0.003	-8.33832	2.28225e-08	2.10551e-07	yes	down	5.51	0.92	1.38	0	0	0	2.60333	0
AFLA_027170		kynurenine aminotransferase, putative	2.622	1.39085	8.61758e-10	9.96384e-09	yes	up	11.96	16.34	16.55	43.9	43.51	48.79	14.95	45.4
AFLA_027190		pheromone-regulated multispanning membrane protein Prm1, putative	0.107	-3.22365	0.0110372	0.0272736	yes	down	0.33	0.29	0.23	0	0.08	0	0.283333	0.0266667
AFLA_027310		fructose-1,6-bisphosphatase Fbp1, putative	3.844	1.94262	7.25773e-09	7.27214e-08	yes	up	87.94	42.97	50.91	175.15	248.62	243.62	60.6067	222.463
AFLA_027320		hypothetical protein	2.703	1.43464	0.000581183	0.00202344	yes	up	9.77	5	6.2	11.86	21.89	20.72	6.99	18.1567
AFLA_027340		Aha1 domain family	0.316	-1.66099	2.32378e-05	0.000112124	yes	down	33.92	89.74	88.04	27.97	18.22	16.91	70.5667	21.0333
AFLA_027360		prenyltransferase, putative	2.206	1.14123	4.50503e-05	0.000203814	yes	up	91.7	69.78	55.96	129.39	142.63	188.11	72.48	153.377
AFLA_027370		glycerol-3-phosphate acyltransferase Sct1, putative	29.389	4.8772	7.23406e-09	7.2553e-08	yes	up	0.06	0.13	0	0.84	1.43	3.09	0.0633333	1.78667
AFLA_027490		3-ketosteroid reductase	0.428	-1.22286	0.00127893	0.00408231	yes	down	13.01	36.34	36.35	12.29	10.65	9.53	28.5667	10.8233
AFLA_027540		hypothetical protein	2.083	1.05855	1.16844e-06	7.57342e-06	yes	up	132.53	161.59	133.82	300.42	242.07	313.44	142.647	285.31
AFLA_027550		hypothetical protein	2.512	1.32872	7.03333e-05	0.000303917	yes	up	38.71	35.68	62.04	136.2	81.6	107.25	45.4767	108.35
AFLA_027560		vacuolar protein sorting-associated protein vps13	2.376	1.24824	3.05775e-07	2.25992e-06	yes	up	16.89	11.94	10.96	28.13	28.16	32.51	13.2633	29.6
AFLA_027660		conserved hypothetical protein	8.21	3.03736	8.94137e-05	0.000376085	yes	up	1.18	0.23	1.07	4.27	9.04	5.43	0.826667	6.24667
AFLA_027710		cyclophilin, putative	3.598	1.84722	1.3345e-43	3.00718e-41	yes	up	193.14	170.97	166.19	583.85	610.58	618.07	176.767	604.167
AFLA_027720		phosphatidyl synthase	0.401	-1.31736	2.44149e-09	2.6119e-08	yes	down	497	427.83	420.71	326.46	264.44	227.1	448.513	272.667
AFLA_027750		conserved hypothetical protein	2.567	1.35983	4.07362e-05	0.000185724	yes	up	2.12	5.31	5.67	10.95	10.6	10.89	4.36667	10.8133
AFLA_027820		conserved hypothetical protein	4.393	2.13517	5.11544e-19	1.75332e-17	yes	up	24.71	44.12	35.95	139.29	143.67	152.85	34.9267	145.27
AFLA_027830		ATP binding protein, putative	0.063	-3.99742	0.0193458	0.0442625	yes	down	33.36	81.61	80.67	8.14	3.43	0	65.2133	3.85667
AFLA_027840		cell cycle control protein (Cwf19), putative	0.07	-3.83483	0.020524	0.0465958	yes	down	25.59	37.14	31.45	3.5	2.76	0	31.3933	2.08667
AFLA_027880		formin binding protein, putative	0.277	-1.85367	0.00189941	0.00580401	yes	down	3.64	20.21	15.07	4.7	2.8	2.61	12.9733	3.37
AFLA_027910		serine/threonine protein kinase, putative	0.473	-1.08073	1.10001e-06	7.16054e-06	yes	down	168	162.45	143.4	86.49	70.35	56.46	157.95	71.1
AFLA_027920		TIM complex component Tim54	0.491	-1.02535	3.74755e-07	2.72786e-06	yes	down	55.16	80.85	75.49	37.26	29.81	31.44	70.5	32.8367
AFLA_027940		caffeine-induced death protein Cid2, putative	2.698	1.4319	0.00125649	0.00401795	yes	up	41.74	23.27	15.36	47.3	79.54	82.82	26.79	69.8867
AFLA_028020		sugar transporter, putative	0.292	-1.77466	0.00190706	0.00581898	yes	down	0.62	1.1	0.79	0.3	0.22	0.17	0.836667	0.23
AFLA_028090		biotin-dependent 2-oxo acid dehydrogenases acyltransferase, putative	0	-10.9836	1.54154e-10	1.98377e-09	yes	down	32.89	14.81	4.42	0	0	0	17.3733	0
AFLA_028100		FMN dependent dehydrogenase, putative	7.797	2.9629	4.56705e-18	1.43105e-16	yes	up	33.58	22.01	48.86	207.83	314.51	255.36	34.8167	259.233
AFLA_028110		D-lactate dehydrogenase (cytochrome), putative	2.548	1.34963	2.29984e-11	3.30049e-10	yes	up	43.53	46.6	63.72	110.65	130.06	119.61	51.2833	120.107
AFLA_028120		F-box domain protein	0.011	-6.44347	1.10135e-05	5.74868e-05	yes	down	1.74	2.35	1.68	0	0	0	1.92333	0
AFLA_028130		thermoresistant gluconokinase family protein	5.765	2.52721	6.87181e-24	4.24628e-22	yes	up	5.86	4.46	4.61	26.26	28.03	28	4.97667	27.43
AFLA_028190		TPR domain protein	0.137	-2.86613	1.51081e-05	7.59419e-05	yes	down	10.54	73.16	72.54	7.94	9.3	2.63	52.08	6.62333
AFLA_028200		histone deacetylase SIR2, putative	0.477	-1.0694	2.54956e-08	2.32779e-07	yes	down	323.41	320.58	269.07	165.49	158.88	126.12	304.353	150.163
AFLA_028220		HIT domain protein	2.817	1.49401	5.01946e-14	1.03426e-12	yes	up	13.47	18.91	20.85	47.28	46.28	48.31	17.7433	47.29
AFLA_028230		G2/M-specific cyclin NimE	3.939	1.97772	3.13787e-13	5.94511e-12	yes	up	10.51	7.34	7.12	26.26	34.18	33.66	8.32333	31.3667
AFLA_028260		exo-beta-1,3-glucanase (Exg1), putative	2.448	1.29179	0.00221994	0.00663414	yes	up	1.69	0.81	0.89	1.96	2.67	2.63	1.13	2.42
AFLA_028300		muramidase, putative	4.268	2.09354	0.00181332	0.00556179	yes	up	0.36	0.23	0.66	1.72	2.61	1.52	0.416667	1.95
AFLA_028370		conserved hypothetical protein	3.324	1.7328	5.06647e-26	4.0044e-24	yes	up	45.09	48.47	54.13	212.39	212.46	179.29	49.23	201.38
AFLA_028460		MFS transporter, putative	0	-10.9833	1.16814e-19	4.37165e-18	yes	down	14.29	21.35	17.02	0	0	0	17.5533	0
AFLA_028470		transmembrane protein 14, putative	2.156	1.1085	2.60872e-05	0.000124287	yes	up	116.14	89.44	78.9	165.27	195.41	228.4	94.8267	196.36
AFLA_028490		conserved hypothetical protein	2.351	1.23332	3.3607e-07	2.46832e-06	yes	up	68.44	50.82	48.48	104.54	121.95	150.95	55.9133	125.813
AFLA_028500		C6 transcription factor, putative	0.407	-1.29707	0.0202981	0.0461703	yes	down	15.34	9.06	7.07	5.67	5.35	1.28	10.49	4.1
AFLA_028540		hypothetical protein	2.253	1.17208	0.00313268	0.00903055	yes	up	0.78	1.33	1.26	2	2.87	2.32	1.12333	2.39667
AFLA_028560		C6 transcription factor (AmdR), putative	3.714	1.89283	3.1048e-19	1.09246e-17	yes	up	4.54	4.75	3.86	14.38	14.44	18.23	4.38333	15.6833
AFLA_028570		Cut9 interacting protein Scn1, putative	2.42	1.2748	2.28475e-11	3.28328e-10	yes	up	10.87	12	13.8	26.27	26.31	28.55	12.2233	27.0433
AFLA_028640		cytochrome P450 sterol C-22 desaturase, putative	9.108	3.18708	5.79899e-66	2.92462e-63	yes	up	5.49	4.83	5.38	53.4	59.91	62.84	5.23333	58.7167
AFLA_028660		mitochondrial translation initiation factor IF-2, putative	0.431	-1.21495	0.000120862	0.000492704	yes	down	74.27	122.77	125.22	59.02	42.18	29.97	107.42	43.7233
AFLA_028710		short chain type dehydrogenase, putative	2.041	1.0291	7.28936e-07	4.95199e-06	yes	up	15.95	13.19	8.26	25.15	25.09	28.27	12.4667	26.17
AFLA_028750		UMTA methyltransferase family protein	0.183	-2.45357	1.92058e-22	9.46086e-21	yes	down	49.63	39.82	37.68	8.7	8.11	6.16	42.3767	7.65667
AFLA_028780		FAD dependent oxidoreductase, putative	355.999	8.47573	1.77357e-10	2.24945e-09	yes	up	0	0	0	5.67	2.3	2.68	0	3.55
AFLA_028830		FG-GAP repeat protein, putative	0	-12.5583	3.46898e-25	2.55139e-23	yes	down	95.28	73.73	108.83	0	0	0	92.6133	0
AFLA_028870		aromatic-amino-acid aminotransferase, putative	0.117	-3.09949	1.31824e-18	4.39039e-17	yes	down	93.49	49.89	38.43	6.03	6.07	5.88	60.6033	5.99333
AFLA_028910		polyadenylate-binding protein	0.344	-1.53852	1.23917e-05	6.38197e-05	yes	down	354.12	416.04	403.29	198.39	138.43	71.46	391.15	136.093
AFLA_028940		small nucleolar ribonucleoprotein complex subunit Utp14, putative	0	-14.8734	1.56188e-35	2.23538e-33	yes	down	102.58	136.73	110.25	0	0	0	116.52	0
AFLA_028960		calcium ion transporter Vcx1, putative	2.077	1.05437	0.000293022	0.0010851	yes	up	137.43	80.84	85.75	179.45	191.59	232.68	101.34	201.24
AFLA_028970		30S ribosomal protein S7, putative	0.458	-1.12787	7.42821e-06	4.02828e-05	yes	down	87.52	161.54	150.04	58.55	52.35	61.58	133.033	57.4933
AFLA_028990		conserved hypothetical protein	5.525	2.46605	8.8548e-23	4.66573e-21	yes	up	430.25	307.13	469.11	1800.98	2297.04	2280.98	402.163	2126.33
AFLA_029000		conserved hypothetical protein	2.997	1.58353	1.28751e-11	1.92328e-10	yes	up	197.1	134.83	180.07	437.02	514.56	516.39	170.667	489.323
AFLA_029070		ribosome assembly and transport protein Srp40, putative	0.293	-1.77236	2.89069e-06	1.71707e-05	yes	down	241.06	356.21	328.8	123.58	90.13	42.35	308.69	85.3533
AFLA_029110		conserved hypothetical protein	0.408	-1.29475	0.0101972	0.0254293	yes	down	49.16	31.73	13.43	18.59	10.19	8.32	31.44	12.3667
AFLA_029130		proline utilization protein PrnX-like, putative	2.485	1.3133	2.42791e-14	5.15311e-13	yes	up	38.18	42.33	40.32	87.35	87.61	110.96	40.2767	95.3067
AFLA_029180		PP-loop ATPase superfamily protein, putative	0.367	-1.44758	6.13049e-05	0.00026852	yes	down	71.7	112.23	98.82	43.98	36.61	17.42	94.25	32.67
AFLA_029250		PSP1 domain protein	0.258	-1.95296	2.47707e-05	0.000118978	yes	down	88.88	33.82	31.61	11.69	10.11	13.58	51.4367	11.7933
AFLA_029330		RING finger domain protein, putative	0.383	-1.3838	2.27782e-05	0.000110208	yes	down	5.41	14.33	10.42	3.52	3.4	2.23	10.0533	3.05
AFLA_029360		conserved hypothetical protein	0.216	-2.21119	4.36953e-14	9.07407e-13	yes	down	74.63	62	59.93	19.79	14.85	12.23	65.52	15.6233
AFLA_029370		DNA repair protein, putative	0.456	-1.13138	2.2725e-05	0.00011	yes	down	3.91	3.58	3.61	1.94	1.24	1.57	3.7	1.58333
AFLA_029420		dipeptidyl-peptidase II, putative	2.367	1.24319	0.00433896	0.0120551	yes	up	73.79	27.27	25.84	81.4	89.87	130.21	42.3	100.493
AFLA_029500		lysyl-tRNA synthetase, putative	0.334	-1.5806	3.82804e-12	6.19162e-11	yes	down	67.28	91.98	89.29	29.7	28.53	20.45	82.85	26.2267
AFLA_029540		peroxisomal ABC transporter (PXA1), putative	64.692	6.01552	0.00173187	0.00534142	yes	up	0.34	0	0	5.78	6.82	9.52	0.113333	7.37333
AFLA_029620		transcription factor AbaA	0.032	-4.95686	0.00202502	0.0061296	yes	down	0.12	0.49	0.43	0	0.03	0	0.346667	0.01	孢子发育相关
AFLA_029630		pre-rRNA processing protein Mrd1, putative	0.286	-1.80549	4.28011e-07	3.07535e-06	yes	down	136.83	182.28	160.9	63.94	51.97	24.01	160.003	46.64
AFLA_029710		proliferating cell nuclear antigen (PCNA)	2.153	1.10614	1.79404e-14	3.85408e-13	yes	up	53.08	76.72	74.82	133.64	140.39	140.97	68.2067	138.333
AFLA_029730		calmodulin-binding protein Sha1, putative	6.248	2.64344	2.85166e-26	2.28802e-24	yes	up	0.49	0.67	0.75	3.98	7.03	4.19	0.636667	5.06667
AFLA_029800		phospholipase D precursor, putative	4.347	2.12004	1.566e-08	1.47821e-07	yes	up	1.54	2.79	1.55	7.66	7.86	8.91	1.96	8.14333
AFLA_029810		RNA polymerase III transcription factor TFIIIC subunit Tfc4	0.373	-1.42206	3.32688e-08	2.96092e-07	yes	down	8.42	14.32	14.08	3.46	3.84	2.95	12.2733	3.41667
AFLA_029830		ankyrin 2,3/unc44, putative	0.296	-1.75645	1.92314e-05	9.47789e-05	yes	down	1.66	2.74	2.4	0.6	0.51	0.79	2.26667	0.633333
AFLA_029920		nucleolar ATPase Kre33, putative	0.22	-2.18372	3.14531e-07	2.32139e-06	yes	down	91.96	173.79	168.8	45.12	31.29	13.96	144.85	30.1233
AFLA_030010		selenoprotein domain protein	7.045	2.81655	2.07111e-05	0.000101177	yes	up	0.44	5.76	7.57	32.73	27.48	30.35	4.59	30.1867
AFLA_030060		MFS monocarboxylate transporter, putative	2.504	1.32401	7.77533e-07	5.25182e-06	yes	up	10.3	16.31	11.99	36.67	27.93	27.16	12.8667	30.5867
AFLA_030070		DNA-directed RNA polymerase I, II, and III subunit Rpb6	0.452	-1.1463	7.01337e-06	3.83077e-05	yes	down	380.22	464.22	398.97	201.78	161.64	107.58	414.47	157
AFLA_030080		C2H2 transcription factor (TFIIIA), putative	0.236	-2.08331	4.08165e-09	4.23812e-08	yes	down	57.36	93.98	71.76	19.52	20.17	8.18	74.3667	15.9567
AFLA_030150		tRNA methyltransferase, putative	0.001	-9.58885	0.0141261	0.0337643	yes	down	0	13.76	17.04	0	0	0	10.2667	0
AFLA_030170		cytosine deaminase, putative	0.49	-1.0296	0.00037989	0.00137459	yes	down	45.55	62.55	50.05	31.41	25.92	17.85	52.7167	25.06
AFLA_030280		protein-tyrosine phosphatase, putative	4.945	2.30609	5.01329e-19	1.72389e-17	yes	up	3.56	5.41	5.19	22.95	20.43	25.01	4.72	22.7967
AFLA_030290		hypothetical protein	14.959	3.90292	0.00296498	0.00858918	yes	up	0	0	0.27	0.75	1.36	1.62	0.09	1.24333
AFLA_030310		inorganic phosphate transporter, putative	2.056	1.03981	1.62113e-08	1.52616e-07	yes	up	2.45	2.66	2.54	4.61	5.01	5.36	2.55	4.99333
AFLA_030370		cinnamoyl-CoA reductase, putative	2.184	1.12684	0.00331742	0.00948738	yes	up	8.6	5.71	3.53	13.25	13.78	10.44	5.94667	12.49
AFLA_030500		PHD transcription factor, putative	0.132	-2.92266	2.0242e-07	1.56028e-06	yes	down	4.13	15.57	13.9	1.91	1.67	0.58	11.2	1.38667
AFLA_030540		oxidoreductase, 2OG-Fe(II) oxygenase family	2.231	1.15775	0.0168468	0.0393959	yes	up	43.29	22.87	11.08	45.31	51.02	70.92	25.7467	55.75
AFLA_030610		transcription regulator PAB1642, putative	4.264	2.09208	1.48164e-24	9.80753e-23	yes	up	11.02	13.4	12.66	42.18	53.07	55.15	12.36	50.1333
AFLA_030640		NAD binding Rossmann fold oxidoreductase, putative	2.588	1.372	4.48149e-07	3.20916e-06	yes	up	4.98	3.56	4.15	10.26	10.7	10.45	4.23	10.47
AFLA_030670		F-box and WD40 domain protein, putative	0.431	-1.21557	0.00725744	0.018853	yes	down	500.02	303.59	181.8	196.09	134.63	77.72	328.47	136.147
AFLA_030700		NAD binding Rossmann fold oxidoreductase, putative	2.314	1.2102	5.4281e-07	3.80722e-06	yes	up	3.48	4.08	3.76	7.53	7.49	9.89	3.77333	8.30333
AFLA_030710		phosphoglucomutase PgmA	2.658	1.41061	5.93059e-16	1.53197e-14	yes	up	158.5	136.85	141.17	344.42	360.15	404.34	145.507	369.637
AFLA_030900		ubiquitin C-terminal hydrolase, putative	2.58	1.36751	3.18637e-08	2.84783e-07	yes	up	4.11	3.24	5.02	10.01	9.57	10.4	4.12333	9.99333
AFLA_030930		fructose-bisphosphate aldolase, class II	3.121	1.64184	9.7856e-18	2.96112e-16	yes	up	561.14	442.79	556.26	1627.51	1630.69	1570.13	520.063	1609.44
AFLA_030970		homoserine dehydrogenase	24.842	4.63471	0.0198104	0.0452083	yes	up	0	0	1.05	8.3	5.27	10.9	0.35	8.15667
AFLA_031100		conserved hypothetical protein	6.434	2.68566	9.74402e-14	1.93256e-12	yes	up	204.72	116.52	82.58	883.12	759.57	873.28	134.607	838.657
AFLA_031120		hypothetical protein	5.892	2.5588	6.21969e-12	9.74448e-11	yes	up	28.14	15.79	10.57	105.01	96.34	107.18	18.1667	102.843
AFLA_031160		conserved hypothetical protein	0.19	-2.39544	1.58207e-09	1.73995e-08	yes	down	19.05	42.17	35.78	7.61	6.49	3.21	32.3333	5.77
AFLA_031280		mitochondrial large ribosomal subunit L49, putative	0.351	-1.50883	1.78377e-17	5.21876e-16	yes	down	157.21	217.64	219.4	63.9	67.89	66.08	198.083	65.9567
AFLA_031320		transthyretin domain protein	41.878	5.38811	6.93169e-05	0.000299892	yes	up	0	6.81	6.39	162.02	174.64	170.88	4.4	169.18
AFLA_031400		C2H2 transcription factor Swi5	4.689	2.22923	4.9975e-10	5.96042e-09	yes	up	3.36	1.53	1.97	11.46	8.69	10.93	2.28667	10.36
AFLA_031450		CP2 transcription factor, putative	2.461	1.29925	8.66267e-11	1.16135e-09	yes	up	3.11	3.42	2.54	8.58	8.18	7.77	3.02333	8.17667
AFLA_031630		CFIA complex component Rna14, putative	0.346	-1.53229	9.90012e-07	6.51256e-06	yes	down	12.94	29.54	27.54	7.82	6.9	8.08	23.34	7.6
AFLA_031710		conserved hypothetical protein	2.561	1.35648	4.24512e-06	2.43554e-05	yes	up	26.12	19.34	12.42	47.27	48.5	49.19	19.2933	48.32
AFLA_031760		glutaminase, putative	2.657	1.40974	4.6611e-06	2.63987e-05	yes	up	6.32	3.69	3.68	11.46	11.01	12.51	4.56333	11.66
AFLA_031790		bZIP transcription factor (MeaB), putative	0.253	-1.98033	7.15792e-26	5.61552e-24	yes	down	132.65	132.37	144.09	25.59	27.22	38.35	136.37	30.3867
AFLA_031800		ATP dependent RNA helicase (Dbp8), putative	0.4	-1.32288	5.74156e-05	0.000253582	yes	down	35.1	79.84	84.12	24.84	25.81	24.27	66.3533	24.9733
AFLA_031820		glutathione S-transferase GstA	1167.31	10.189	0.00911398	0.0231034	yes	up	0	0	0	0	25.94	41.83	0	22.59
AFLA_031860		conserved hypothetical protein	2.68	1.42208	6.25101e-22	2.9294e-20	yes	up	29.7	23.71	22.73	40.62	35.98	38.99	25.38	38.53
AFLA_031870		conserved hypothetical protein	5.339	2.41647	5.78922e-45	1.33291e-42	yes	up	24.48	25.65	30.2	135.99	143.2	128.67	26.7767	135.953
AFLA_031880		RTA1 domain protein, putative	3.533	1.821	4.52977e-09	4.66681e-08	yes	up	15.46	25.4	33.42	91.39	89.54	67.08	24.76	82.67
AFLA_031900		phosphoketolase, putative	4.149	2.05268	8.1721e-25	5.69413e-23	yes	up	14.87	9.11	12.12	60.65	59.57	57.08	12.0333	59.1
AFLA_031910		acetate kinase, putative	3.253	1.70184	6.18648e-13	1.12773e-11	yes	up	16.74	11.91	13.62	47.84	51.82	50.09	14.09	49.9167
AFLA_031970		dynactin Arp1 p62 subunit RO2, putative	0.498	-1.00584	0.000121272	0.000493618	yes	down	14.01	23.57	23.51	11.33	8.78	9.25	20.3633	9.78667
AFLA_031990		Arp2/3 complex subunit Arc16, putative	2.798	1.48418	2.47756e-17	7.11105e-16	yes	up	71.38	62.29	60.77	170.71	170.39	195.72	64.8133	178.94
AFLA_032010		FAD binding domain protein	59.977	5.90634	4.27282e-21	1.9014e-19	yes	up	0.48	0.19	1.68	25.45	51.53	58.7	0.783333	45.2267
AFLA_032080		transcription initiation protein	0.443	-1.17405	1.70226e-09	1.86054e-08	yes	down	165.25	175.33	147.63	82.88	70.07	60.5	162.737	71.15
AFLA_032160		3-oxoacyl-(acyl-carrier-protein) reductase, putative	2.39	1.25707	0.00118482	0.00381295	yes	up	12.03	7.47	4.92	18.23	20.15	18.05	8.14	18.81
AFLA_032200		coiled-coil domain-containing protein, putative	0.43	-1.21661	0.000110693	0.000456521	yes	down	794.74	1102.7	1058.73	467.42	440.56	297.45	985.39	401.81
AFLA_032240		PQ loop repeat protein	2.18	1.12433	1.5939e-08	1.50187e-07	yes	up	9.4	9.45	10.04	22.08	22.78	19.19	9.63	21.35
AFLA_032450		MFS monocarboxylate transporter (Mct), putative	0.15	-2.73341	4.71409e-54	1.56022e-51	yes	down	51.59	61.17	64.37	8.18	8.76	7.85	59.0433	8.26333
AFLA_032470		phosphoglycolate phosphatase, putative	0.477	-1.06759	7.71035e-07	5.21125e-06	yes	down	85.38	69.99	70.41	38.47	32.03	32.89	75.26	34.4633
AFLA_032570		UPF0132 domain protein	2.125	1.08726	0.0130038	0.031422	yes	up	6.32	10.17	5.13	9.75	15.71	18.52	7.20667	14.66
AFLA_032580		cell division control protein (Cdc15), putative	8.451	3.07908	1.13227e-20	4.77763e-19	yes	up	1.58	1.84	3.41	15.73	17.91	20.61	2.27667	18.0833
AFLA_032590		efflux pump antibiotic resistance protein, putative	0.201	-2.31705	0.00122316	0.00392086	yes	down	0.89	2.46	2	0.24	0.61	0.17	1.78333	0.34
AFLA_032600		conserved hypothetical protein	0.312	-1.68028	1.65197e-05	8.24506e-05	yes	down	4.19	10.74	9.54	1.73	2.91	2.85	8.15667	2.49667
AFLA_032700		hypothetical protein	13.015	3.70208	1.94081e-05	9.55162e-05	yes	up	0.58	0.18	0.23	3.74	3.36	4.35	0.33	3.81667
AFLA_032710		conserved hypothetical protein	0.392	-1.35028	4.22058e-05	0.000191846	yes	down	181.03	143.65	105.02	68.22	57.2	35.93	143.233	53.7833
AFLA_032740		transcription factor TFIID	0.481	-1.05535	2.74175e-05	0.000130097	yes	down	1580.09	1272.78	1150.15	726.7	637.33	477.25	1334.34	613.76
AFLA_032770		dihydroneopterin aldolase domain protein	3254	11.668	1.25492e-21	5.80387e-20	yes	up	0	0	0	26.67	43.17	41.94	0	37.26
AFLA_032780		serine/threonine protein kinase, putative	0.248	-2.01136	0.000850698	0.0028404	yes	down	26.51	65.57	72.26	22.56	12.44	3.36	54.78	12.7867
AFLA_032800		conserved hypothetical protein	2.003	1.00204	0.000189106	0.000732562	yes	up	58.56	47.96	33.34	83.35	86.76	98.2	46.62	89.4367
AFLA_032810		Dor1-like family protein	2.176	1.12195	0.000150919	0.000599318	yes	up	2.14	2.42	1.55	3.04	4.55	5.05	2.03667	4.21333
AFLA_032860		conserved hypothetical protein	2.304	1.20407	5.27548e-13	9.6833e-12	yes	up	18.68	18.44	18.86	36.4	41.86	44.39	18.66	40.8833
AFLA_032870		cAMP-dependent protein kinase regulatory subunit PkaR	3.547	1.82667	1.71675e-13	3.34231e-12	yes	up	56.07	37.56	42.31	138.51	150.7	173.59	45.3133	154.267
AFLA_032880		hypothetical protein	2.215	1.1471	3.52879e-05	0.000163775	yes	up	12.42	7.51	8.23	19.44	20.7	19.64	9.38667	19.9267
AFLA_032930		conserved hypothetical protein	4.666	2.22229	1.00056e-09	1.14438e-08	yes	up	3.83	2.46	4.49	20.41	16.83	10.52	3.59333	15.92
AFLA_032940		conserved hypothetical protein	3.023	1.59606	0.000149039	0.000592743	yes	up	23.36	21.9	42.41	118.85	82.36	43.78	29.2233	81.6633
AFLA_032950		conserved hypothetical protein	0.151	-2.72805	1.04888e-06	6.8742e-06	yes	down	2.7	2.23	1.61	0.55	0.3	0.12	2.18	0.323333
AFLA_032960		MFS transporter, putative	0.091	-3.45565	1.02264e-08	9.94563e-08	yes	down	2.52	3.07	3.97	0.37	0.29	0.07	3.18667	0.243333
AFLA_032970		TfdA family taurine dioxygenase, putative	7.458	2.8987	0.00711201	0.0185161	yes	up	0.18	0.17	0	1.33	0.57	0.6	0.116667	0.833333
AFLA_033090		kinetochore protein mis14, putative	2.603	1.38015	6.97649e-09	7.0036e-08	yes	up	6.3	8.51	10.6	18.2	19.13	22.53	8.47	19.9533
AFLA_033100		phosphatidylinositol transporter, putative	0.39	-1.35723	1.02537e-07	8.35363e-07	yes	down	191.58	299.22	282.02	127.57	94.67	80.9	257.607	101.047
AFLA_033110		conserved hypothetical protein	0.499	-1.0027	0.000656913	0.00225669	yes	down	62.97	67.13	58.15	42.46	25.76	21.55	62.75	29.9233
AFLA_033180		cell division cycle protein Cdc20, putative	1229.6	10.264	3.98306e-16	1.03903e-14	yes	up	0	0	0	6.48	4.56	10.8	0	7.28
AFLA_033190		Kelch motif domain protein	0.38	-1.39441	2.65198e-19	9.55346e-18	yes	down	105.12	126.32	110.13	40.05	34.74	35.55	113.857	36.78
AFLA_033280		WD repeat protein	0.449	-1.15499	1.59097e-05	7.95957e-05	yes	down	45.19	71.33	59.71	32.54	24.37	19.5	58.7433	25.47
AFLA_033320		conserved hypothetical protein	0.376	-1.41175	0.00145484	0.00457623	yes	down	94.1	96.36	62.87	41.26	37.1	12.42	84.4433	30.26
AFLA_033330		tRNAHis guanylyltransferase Thg1, putative	0.43	-1.21601	7.86485e-07	5.30214e-06	yes	down	44.65	51.33	40.3	23.27	18.69	13.75	45.4267	18.57
AFLA_033380		U3 small nucleolar RNA-associated protein Utp11, putative	0.245	-2.03156	1.87775e-09	2.04602e-08	yes	down	128.09	203.15	187.04	55.55	40.69	23.87	172.76	40.0367
AFLA_033400		mannosidase MsdS	0.455	-1.13502	5.324e-07	3.74661e-06	yes	down	76.97	60.27	58.89	24.92	27.69	32.86	65.3767	28.49
AFLA_033440		general amidase, putative	3.931	1.97478	6.51353e-07	4.46793e-06	yes	up	2.11	1.02	1.04	6.15	4.57	6.01	1.39	5.57667
AFLA_033530		nuclear mRNA splicing factor, putative	0.487	-1.0383	6.94491e-05	0.000300219	yes	down	116.01	203.17	184.76	92.16	81.22	61.73	167.98	78.37
AFLA_033570		SSU processome component Utp10, putative	0.22	-2.18626	2.58577e-07	1.94502e-06	yes	down	38.54	60.44	60.02	17.65	10.56	5.04	53	11.0833
AFLA_033620		RNA binding protein, putative	3.778	1.91775	5.36771e-12	8.48499e-11	yes	up	911.71	610.5	695.61	2273.5	2958.13	2808.56	739.273	2680.06
AFLA_033630		conserved hypothetical protein	5.655	2.49955	2.11767e-24	1.35929e-22	yes	up	28.28	20.97	26.75	111.17	158.86	140.8	25.3333	136.943
AFLA_033670		lipid transfer protein, putative	4.789	2.2597	1.39919e-07	1.11003e-06	yes	up	45.81	24.16	16.42	128.03	144.94	131.98	28.7967	134.983
AFLA_033680		RanBP1 domain protein	0.277	-1.85	8.10421e-05	0.000344291	yes	down	25.25	33.03	30.76	12.8	7.77	2.83	29.68	7.8
AFLA_033730		autophagy regulatory protein Atg2, putative	2.412	1.27024	9.56455e-10	1.09987e-08	yes	up	1.91	2.01	1.7	4.95	4.6	6.4	1.87333	5.31667
AFLA_033760		ubiquitin conjugating enzyme (UbcK), putative	2.222	1.15207	4.72384e-17	1.30627e-15	yes	up	61.59	57.5	50.39	106.49	112.96	127.65	56.4933	115.7
AFLA_033930		GTP binding protein (EngB), putative	0.497	-1.00939	0.00203777	0.00615749	yes	down	14.97	31.31	32.36	13.36	11.14	12.37	26.2133	12.29
AFLA_033960		phenylacrylic acid decarboxylase, putative	2.686	1.42554	0.0150636	0.0356829	yes	up	1.1	0.94	1.84	3.01	4.35	2.48	1.29333	3.28
AFLA_034120		vacuole-associated enzyme activator complex component Vac14	0.481	-1.05619	6.30223e-05	0.000275359	yes	down	39.73	71.86	67.29	31.54	26.73	22.94	59.6267	27.07
AFLA_034150		kinesin family protein	4.127	2.04506	1.91145e-11	2.77612e-10	yes	up	2.56	4.86	5.77	16.21	17.3	17.69	4.39667	17.0667
AFLA_034160		protein transport protein Sec24, putative	2.729	1.44833	1.20037e-21	5.57593e-20	yes	up	17.19	19.67	20.17	46.43	47.68	53.8	19.01	49.3033
AFLA_034180		uroporphyrinogen-III synthase (UroS), putative	5.564	2.47607	7.44182e-10	8.71862e-09	yes	up	0.95	1.89	2.56	9.41	8.66	10.42	1.8	9.49667
AFLA_034240		dienelactone hydrolase family protein	3.463	1.79199	2.26021e-35	3.19172e-33	yes	up	47.27	55.07	52.77	167.22	174.29	169.64	51.7033	170.383
AFLA_034360		conserved hypothetical protein	0.486	-1.03969	1.78245e-07	1.38808e-06	yes	down	45.11	55.5	43.69	26.06	21.51	19.12	48.1	22.23
AFLA_034410		aspartate aminotransferase, putative	3.323	1.73269	7.93113e-05	0.000337615	yes	up	20.04	8.84	6.24	33.8	36.2	42.81	11.7067	37.6033
AFLA_034460		conserved hypothetical protein	0.496	-1.01251	7.26751e-07	4.94032e-06	yes	down	43.93	51.6	48.96	27.13	21.69	18.35	48.1633	22.39
AFLA_034470		anthranilate synthase component I, putative	0.352	-1.50838	1.63703e-07	1.28333e-06	yes	down	37.57	51.18	54.34	20.96	15.76	11.17	47.6967	15.9633
AFLA_034560		conserved hypothetical protein	0.066	-3.92993	3.22943e-14	6.75947e-13	yes	down	6.19	4.13	5.49	0.48	0.25	0.2	5.27	0.31
AFLA_034570		hypothetical protein	0.186	-2.42818	2.58007e-07	1.9435e-06	yes	down	6.63	3.12	3.58	0.81	0.46	1.12	4.44333	0.796667
AFLA_034580		sideroflexin 1,2,3, putative	0.205	-2.28411	0.000598422	0.002078	yes	down	0.83	1.29	0.43	1.06	0.31	0.16	0.85	0.51
AFLA_034600		monocarboxylate transporter, putative	2.505	1.32488	0.0153228	0.036208	yes	up	0.45	1.28	0.88	1.48	2.09	2.63	0.87	2.06667
AFLA_034610		C6 transcription factor, putative	2.913	1.54235	1.34166e-05	6.85787e-05	yes	up	1.78	1.05	1.03	3.3	3.68	3.83	1.28667	3.60333
AFLA_034640		aminopeptidase Y, putative	4.514	2.17435	6.18593e-09	6.25145e-08	yes	up	0.52	0.93	0.54	2.92	2.94	3.44	0.663333	3.1
AFLA_034670		poly(ADP)-ribose polymerase PARP, putative	3.903	1.96456	6.87984e-06	3.7656e-05	yes	up	7.98	4.02	2.68	23.29	19.98	15.31	4.89333	19.5267
AFLA_034710		conserved hypothetical protein	0.469	-1.09257	6.8763e-08	5.8215e-07	yes	down	38.84	33.56	33.66	14.98	14.89	17.67	35.3533	15.8467
AFLA_034740		conserved hypothetical protein	0.388	-1.36713	0.00113234	0.00366363	yes	down	1.81	2.66	3.69	1.03	0.65	1.32	2.72	1
AFLA_034770		cytochrome P450, putative	2.423	1.2769	0.011822	0.0289495	yes	up	0.64	1.56	0.64	1.79	0.87	2.08	0.946667	1.58
AFLA_034830		conserved hypothetical protein	0.401	-1.31903	8.49545e-06	4.55341e-05	yes	down	40.56	25.44	38.64	12.46	15.32	12.41	34.88	13.3967
AFLA_034840		conserved hypothetical protein	2.104	1.07328	0.0039442	0.0110649	yes	up	91.99	48.86	41.83	158.74	113.41	98.75	60.8933	123.633
AFLA_034860		conserved hypothetical protein	5.6	2.48554	0.000718475	0.00244438	yes	up	0.12	0.1	0.04	0.32	0.41	0.52	0.0866667	0.416667
AFLA_034890		MFS monosaccharide transporter, putative	10.878	3.44337	9.65591e-13	1.71875e-11	yes	up	1.79	1.2	1.11	8.68	8.87	24.99	1.36667	14.18
AFLA_034950		glucoamylase precursor, putative	2.359	1.23835	0.000484934	0.00171943	yes	up	0.7	0.85	0.64	1.39	1.97	1.79	0.73	1.71667
AFLA_034980		hypothetical protein	4.512	2.17392	1.66951e-49	4.42043e-47	yes	up	4.52	5.34	5.14	21.82	21.83	23.63	5	22.4267
AFLA_035030		ACN9 family domain containing protein, putative	2.697	1.43135	6.77741e-08	5.74696e-07	yes	up	26.54	31.33	25.23	57.27	79.72	87.14	27.7	74.71
AFLA_035050		conserved hypothetical protein	2.307	1.20591	1.94068e-05	9.55162e-05	yes	up	65.05	41.29	61.01	96.7	145.42	127.8	55.7833	123.307
AFLA_035070		conserved hypothetical protein	2.515	1.33049	3.94451e-05	0.000180693	yes	up	264.97	151.13	233.77	382.7	652.86	532.07	216.623	522.543
AFLA_035090		acylphosphatase, putative	2.411	1.26944	0.000197226	0.000760677	yes	up	22.63	18.61	11.93	47	54.76	43.66	17.7233	48.4733
AFLA_035210		KH domain RNA binding protein	0.494	-1.01673	2.89274e-15	6.82338e-14	yes	down	130.67	133.75	134.82	60.51	62.93	64.46	133.08	62.6333
AFLA_035220		conserved hypothetical protein	3.091	1.62795	3.19669e-13	6.04573e-12	yes	up	59.47	56.31	72.15	152.86	187.09	213.49	62.6433	184.48
AFLA_035290		pyruvate dehydrogenase, putative	2.095	1.06712	1.71998e-10	2.18946e-09	yes	up	19.77	20.26	20.4	44.23	48.27	41.89	20.1433	44.7967
AFLA_035370		WD repeat protein	0.359	-1.47723	7.7842e-06	4.20839e-05	yes	down	110.1	170.61	152.07	52.01	37.43	16.07	144.26	35.17
AFLA_035380		hypothetical protein	0.032	-4.96951	0.00750268	0.0194044	yes	down	53.91	74.43	111.62	0	0	0	79.9867	0
AFLA_035390		autophagy protein Atg13, putative	2.711	1.43887	1.04129e-10	1.37682e-09	yes	up	6.56	4.91	6.39	14.89	14.5	17.35	5.95333	15.58
AFLA_035520		nucleoside transporter, putative	0.126	-2.99014	1.71159e-24	1.12593e-22	yes	down	106.3	146.39	150.22	20.45	17.3	10.15	134.303	15.9667
AFLA_035530		serine/threonine kinase Ste20	0.377	-1.40923	0.0212163	0.0479723	yes	down	3.52	20.43	16.71	4.5	2.23	7.6	13.5533	4.77667
AFLA_035610		DUF967 domain protein	2.968	1.56932	1.18622e-09	1.33652e-08	yes	up	104.19	65.73	80.67	226.66	230.97	258.39	83.53	238.673
AFLA_035650		cytochrome P450, putative	0.184	-2.44421	3.61742e-57	1.47354e-54	yes	down	80.14	86.32	85.22	15.7	15.95	13.33	83.8933	14.9933
AFLA_035670		conserved hypothetical protein	0.191	-2.38567	4.21473e-07	3.03455e-06	yes	down	4.2	4.24	4.29	1.18	0.29	0.71	4.24333	0.726667
AFLA_035700		conserved hypothetical protein	0.431	-1.21573	1.44792e-06	9.21015e-06	yes	down	32.92	27.36	32.14	12.01	10.47	15.59	30.8067	12.69
AFLA_035710		hscarg dehydrogenase, putative	0.112	-3.16245	1.95413e-09	2.12705e-08	yes	down	5.4	9.66	9.22	1.46	0.32	0.81	8.09333	0.863333
AFLA_035760		Fe-containing alcohol dehydrogenase, putative	3.039	1.6038	1.37866e-06	8.81194e-06	yes	up	5.93	3.15	3.67	13.04	11.02	11.68	4.25	11.9133
AFLA_035790		conserved hypothetical protein	3.204	1.67999	7.24342e-05	0.000312358	yes	up	30.04	14.7	12.63	45.21	48.54	84.26	19.1233	59.3367
AFLA_035880		conserved hypothetical protein	3.302	1.72351	0.016672	0.039013	yes	up	0.12	0.27	0.26	0.82	1.11	0.43	0.216667	0.786667
AFLA_035930		hypothetical protein	0.03	-5.06708	0.0032908	0.00942224	yes	down	0.07	1.24	0.56	0	0.04	0	0.623333	0.0133333
AFLA_036040		mitochondrial inner membrane translocase subunit (TIM17), putative	0.435	-1.20255	8.89513e-16	2.26462e-14	yes	down	498.85	537.67	462.64	208.57	207.17	182.6	499.72	199.447
AFLA_036070		maleylacetoacetate isomerase MaiA	0.364	-1.45657	0.00598343	0.0159303	yes	down	11.56	4.36	6.91	2.53	2.46	3.07	7.61	2.68667
AFLA_036090		homogentisate 1,2-dioxygenase (HmgA), putative	0.458	-1.1274	0.00130707	0.00416586	yes	down	35.1	15.66	23.62	10.46	10.75	10.83	24.7933	10.68
AFLA_036100		conserved hypothetical protein	0.302	-1.72599	2.82784e-10	3.47041e-09	yes	down	62.35	40.16	52.87	16.08	14.49	14.59	51.7933	15.0533
AFLA_036110		4-hydroxyphenylpyruvate dioxygenase, putative	0.119	-3.06983	9.77794e-28	9.08405e-26	yes	down	113.78	66.98	94.31	10.88	10.83	9.78	91.69	10.4967
AFLA_036150		conserved hypothetical protein	0.395	-1.34183	4.16259e-09	4.31793e-08	yes	down	25.54	29.13	27.86	11.1	12.08	7.75	27.51	10.31
AFLA_036210		essential cytoplasmic protein Ctr86, putative	0.478	-1.06491	0.000260981	0.000978079	yes	down	50.41	74.64	61.97	37.17	28.49	18.92	62.34	28.1933
AFLA_036220		conserved hypothetical protein	5.253	2.39322	7.87475e-23	4.2122e-21	yes	up	50.03	34.15	45	198.54	210.21	242.68	43.06	217.143
AFLA_036250		GDP-mannose pyrophosphorylase A	2.089	1.06286	3.91193e-05	0.000179434	yes	up	89.72	77.81	72.48	123.42	132.55	166.73	80.0033	140.9
AFLA_036360		mitochondrial dicarboxylate carrier protein, putative	3.543	1.82509	0.000204597	0.000785106	yes	up	1.93	1.16	0.52	3.46	3.63	4.66	1.20333	3.91667
AFLA_036410		peroxisomal biogenesis factor (PEX11), putative	2.517	1.33154	3.6194e-08	3.20243e-07	yes	up	70	47.62	53.82	130.89	143.46	140.09	57.1467	138.147
AFLA_036510		methionine-R-sulfoxide reductase SelR, putative	4.264	2.09237	3.62398e-21	1.61948e-19	yes	up	33.38	27.07	24.33	115.38	110.63	120.88	28.26	115.63
AFLA_036540		conserved hypothetical protein	0.176	-2.50541	7.67458e-07	5.19039e-06	yes	down	2.97	1.24	1.42	0.18	0.43	0.29	1.87667	0.3
AFLA_036590		mitochondrial GTPase (Miro-2), putative	2.103	1.07222	5.15705e-06	2.89599e-05	yes	up	13.12	14.47	11.43	23.16	22.15	32.83	13.0067	26.0467
AFLA_036600		DUF500 and SH3 domain protein	2.233	1.15894	0.0033238	0.00949618	yes	up	84.83	39.05	33.17	103.44	109.12	127.17	52.35	113.243
AFLA_036660		lactoylglutathione lyase	2.588	1.37187	5.31406e-10	6.31663e-09	yes	up	46.35	79.64	68.71	152.06	163.75	160.32	64.9	158.71
AFLA_036670		fungal specific transcription factor, putative	0.011	-6.55735	0.00200948	0.0060894	yes	down	1.95	2.61	0	0	0	0	1.52	0
AFLA_036680		fungal specific transcription factor, putative	4.808	2.26539	4.59263e-19	1.58763e-17	yes	up	11.43	13.27	9.03	22.7	16.99	10.68	11.2433	16.79
AFLA_036740		oxidoreductase, 2OG-Fe(II) oxygenase family	0.438	-1.19126	0.00986514	0.0247704	yes	down	4.49	14.29	11.63	5.05	4.38	3.06	10.1367	4.16333
AFLA_036800		ABC transporter, putative	0.39	-1.36007	0.000875012	0.0029124	yes	down	1.71	0.99	1.04	0.49	0.45	0.5	1.24667	0.48
AFLA_036810		NAD dependent epimerase/dehydratase, putative	2.389	1.25666	1.59257e-06	1.00458e-05	yes	up	21.49	17.83	15.02	33.55	45.52	45.04	18.1133	41.37
AFLA_036820		conserved hypothetical protein	0.333	-1.58495	0.00375531	0.0106017	yes	down	5.91	4.56	2.53	2.38	0.88	1.45	4.33333	1.57
AFLA_036840		6-phosphogluconate dehydrogenase Gnd1, putative	2.117	1.08215	2.5007e-05	0.000119896	yes	up	219.58	357.72	402.17	854.27	677.66	603.88	326.49	711.937
AFLA_036880		spindle checkpoint protein bubr1, putative	3.921	1.9714	0.000227996	0.000864247	yes	up	0.76	6.59	4.96	15.64	16.81	16.39	4.10333	16.28
AFLA_036940		cytochrome P450 monooxygenase, putative	0.423	-1.24035	5.72997e-05	0.000253281	yes	down	2.59	4.36	4.61	1.37	1.54	1.43	3.85333	1.44667
AFLA_036980		MOSC domain protein	0.477	-1.06944	8.02068e-06	4.323e-05	yes	down	22.87	37.37	35	14.26	14.91	13.74	31.7467	14.3033
AFLA_036990		DNA polymerase V, putative	0.209	-2.25534	1.21644e-06	7.85092e-06	yes	down	33.9	84.37	83.82	19.26	14.29	6.2	67.3633	13.25
AFLA_037060		CwfJ domain protein	0.388	-1.36407	0.000527608	0.00185306	yes	down	5.88	13.61	11.48	5.19	3.39	2.77	10.3233	3.78333
AFLA_037100		DNA-directed RNA polymerase I subunit beta (Rpa2), putative	0.192	-2.37959	1.11346e-07	9.0296e-07	yes	down	121.45	227.95	237.75	53.25	36.54	15.08	195.717	34.9567
AFLA_037140		WD repeat protein	2.306	1.20523	1.02432e-09	1.16903e-08	yes	up	16.42	14.03	12.19	30.62	29.59	33.72	14.2133	31.31
AFLA_037160		thiazole biosynthesis enzyme Sti35	2.502	1.32289	8.42227e-19	2.84985e-17	yes	up	3628.53	3464.79	3852.7	8246.01	8518.82	9366.03	3648.67	8710.29
AFLA_037180		MFS transporter, putative	2.515	1.33042	3.39633e-22	1.65003e-20	yes	up	217.47	220.08	230.16	498.12	531.34	569.52	222.57	532.993
AFLA_037210		conserved hypothetical protein	16.975	4.08537	6.92701e-09	6.96053e-08	yes	up	0.11	0.32	0	2.42	2.37	2.34	0.143333	2.37667
AFLA_037220		conserved hypothetical protein	2.943	1.55738	0.000298226	0.00110206	yes	up	0.34	0.52	0.94	1.91	1.29	1.79	0.6	1.66333
AFLA_037290		conserved hypothetical protein	0.029	-5.10574	0.0116501	0.0285948	yes	down	3.49	6.31	8.27	0.49	0	0	6.02333	0.163333
AFLA_037400		conserved hypothetical protein	2.24	1.16325	1.69097e-05	8.4278e-05	yes	up	307.42	235.26	205.82	506.86	489.42	528.22	249.5	508.167
AFLA_037410		RNA polymerase II mediator complex subunit Srb5, putative	3.123	1.64287	0.00129957	0.00414321	yes	up	4.37	7.76	20.49	29.78	35.44	30.73	10.8733	31.9833
AFLA_037450		peptidase, putative	6.095	2.60766	1.18862e-21	5.54568e-20	yes	up	10.48	6.65	7.96	48.23	56.68	54.47	8.36333	53.1267
AFLA_037480		enolase/allergen Asp F 22	3.661	1.87223	9.99543e-24	5.98088e-22	yes	up	552.36	398.67	477.87	1817.34	2019.69	2130.93	476.3	1989.32
AFLA_037490		eukaryotic translation initiation factor 3 subunit EifCj, putative	0	-12.7309	8.21538e-23	4.37232e-21	yes	down	42.71	192.35	163.23	0	0	0	132.763	0
AFLA_037570		CFEM domain protein, putative	3.658	1.87103	1.62796e-08	1.53124e-07	yes	up	11.07	7.58	4.69	28.19	23.69	31.73	7.78	27.87
AFLA_037590		conserved hypothetical protein	2.715	1.441	1.43644e-10	1.85303e-09	yes	up	99.63	70.74	97.22	212.44	238.17	245.09	89.1967	231.9
AFLA_037610		tyrosine/serine protein phosphatase, putative	0.29	-1.78552	0.000379661	0.00137423	yes	down	4.74	16.27	14.11	3.49	3.87	2.14	11.7067	3.16667
AFLA_037630		prenylated RAB acceptor, putative	0.462	-1.11359	2.40406e-11	3.44073e-10	yes	down	170.07	183.49	153.61	83.88	69.61	69.73	169.057	74.4067
AFLA_037660		conserved hypothetical protein	3.908	1.96648	0.00156869	0.00489656	yes	up	8.93	1.61	8.74	17.72	27.79	26.9	6.42667	24.1367
AFLA_037700		DnaJ chaperone (Caj1), putative	5.384	2.42873	6.7728e-05	0.000293377	yes	up	0.94	8.07	7.11	27.55	31.08	22.1	5.37333	26.91
AFLA_037710		phosphomannomutase (Sec53), putative	3.862	1.94923	0.00115148	0.00371243	yes	up	0.04	0.13	0.07	0.21	0.3	0.36	0.08	0.29
AFLA_037740		SNF2 family helicase/ATPase, putative	0.3	-1.73723	5.90615e-11	8.05045e-10	yes	down	18.55	26.31	21.62	7.97	6.18	4.78	22.16	6.31
AFLA_037760		conserved hypothetical protein	0.167	-2.58447	6.84701e-53	1.95991e-50	yes	down	626.78	640.41	599.12	71.02	49.61	37.5	622.103	52.71
AFLA_037780		actin-related protein 2/3 complex subunit 1A, putative	2.121	1.08461	1.45333e-09	1.61513e-08	yes	up	53.45	48.76	42.85	96.2	106.69	112.75	48.3533	105.213
AFLA_037860		rRNA processing protein (Rrp20), putative	0.331	-1.59377	6.68884e-07	4.57632e-06	yes	down	639.73	1054.92	869.11	351.51	290.14	166.17	854.587	269.273
AFLA_037900		methyltransferase, putative	0.32	-1.64339	8.39928e-05	0.000354975	yes	down	51.27	123.5	121.83	41.89	30.02	17.64	98.8667	29.85
AFLA_037920		mating alpha-pheromone PpgA	2.359	1.23819	0.0137312	0.0329318	yes	up	0.59	1.32	1.23	2.43	2.34	2.39	1.04667	2.38667
AFLA_038200		short-chain dehydrogenases/reductase, putative	3.059	1.61323	0.0140473	0.0336215	yes	up	0.85	0.78	0.4	2.3	1.46	2.27	0.676667	2.01
AFLA_038280		dynamin GTPase, putative	0.098	-3.34489	8.15897e-14	1.64223e-12	yes	down	102.73	42.25	33.02	4.93	5.34	6.77	59.3333	5.68
AFLA_038310		PKS-like enzyme, putative	0.161	-2.63066	9.10011e-09	8.93228e-08	yes	down	2.12	1.35	1.28	0.17	0.14	0.4	1.58333	0.236667
AFLA_038340		conserved hypothetical protein	0.233	-2.10338	7.99505e-07	5.37281e-06	yes	down	3.03	8.4	9.54	2.24	1.56	1.48	6.99	1.76
AFLA_038390		sarcosine oxidase, putative	0.477	-1.06896	2.4964e-07	1.88852e-06	yes	down	6.06	6.38	6.23	3.47	2.76	2.39	6.22333	2.87333
AFLA_038400		aquaglyceroporin, putative	0.337	-1.57036	9.12545e-05	0.000382915	yes	down	13.74	15.5	13.64	7.06	4.37	2.34	14.2933	4.59
AFLA_038420		endo-chitosanase B	0.059	-4.08664	3.35727e-16	8.8012e-15	yes	down	24.47	12.51	19.13	0.63	1.33	1.19	18.7033	1.05
AFLA_038580		RTA1 domain protein	0.479	-1.0634	0.00995328	0.0249562	yes	down	67.29	31.34	25.7	18.53	14.32	21.53	41.4433	18.1267
AFLA_038590		Ankyrin repeat protein	2.266	1.18046	0.0114126	0.0280769	yes	up	0.77	0.18	0.4	0.95	0.92	1.01	0.45	0.96
AFLA_038640		fatty acid synthase alpha subunit, putative	0.389	-1.36362	0.000178392	0.000695811	yes	down	0.5	0.5	0.67	0.18	0.22	0.22	0.556667	0.206667
AFLA_038680		conserved hypothetical protein	2.115	1.08053	2.79826e-06	1.67342e-05	yes	up	3.46	5.61	5.49	11.96	10.97	11.78	4.85333	11.57
AFLA_038880		amidohydrolase family protein	2.628	1.39386	5.9097e-07	4.09758e-06	yes	up	2.81	2.9	2.65	5.65	6.88	8.38	2.78667	6.97
AFLA_038890		sugar transporter, putative	0.4	-1.32076	0.00110047	0.0035719	yes	down	7.63	8.23	4.64	3.43	2.82	1.58	6.83333	2.61
AFLA_038920		conserved hypothetical protein	37.981	5.2472	2.02851e-37	3.52196e-35	yes	up	6.85	3.41	0.99	25.1	41.9	72.25	3.75	46.4167
AFLA_039080		MGMT family protein	4.881	2.28709	4.06999e-06	2.34141e-05	yes	up	2.88	2.7	2.47	7.5	9.44	17.53	2.68333	11.49
AFLA_039120		cytochrome P450, putative	0.369	-1.43852	0.00111862	0.00362858	yes	down	2.75	7.7	8.54	2.86	2.16	1.97	6.33	2.33
AFLA_039180		MFS gliotoxin efflux transporter GliA	0.014	-6.1838	0.00105936	0.00345221	yes	down	0.04	0.63	1.08	0.02	0	0	0.583333	0.00666667
AFLA_039200		cytochrome P450, putative	0.215	-2.21631	1.7664e-07	1.37761e-06	yes	down	1.38	3.34	3.77	0.78	0.82	0.46	2.83	0.686667
AFLA_039210		cytochrome P450, putative	0.059	-4.08297	0.00567167	0.0152227	yes	down	1.27	0.25	0.29	0.11	0	0	0.603333	0.0366667
AFLA_039220		cytochrome P450, putative	0.129	-2.95022	4.16125e-05	0.000189312	yes	down	2.05	0.93	1.33	0.08	0.28	0.17	1.43667	0.176667
AFLA_039230		short-chain dehydrogenase, putative	0.035	-4.82709	0.00109696	0.00356269	yes	down	0.83	0.31	0.42	0.04	0	0	0.52	0.0133333
AFLA_039250		hypothetical protein	0.245	-2.02756	1.41968e-08	1.35336e-07	yes	down	10.23	17.73	16.68	4.94	2.44	2.89	14.88	3.42333
AFLA_039260		esterase, putative	0.179	-2.48403	1.62316e-15	3.99788e-14	yes	down	8.28	9.44	8.15	1.23	1.87	0.98	8.62333	1.36
AFLA_039290		conserved hypothetical protein	3.289	1.71756	7.86452e-09	7.8283e-08	yes	up	2.63	2.15	2.82	7.67	6.39	6.55	2.53333	6.87
AFLA_039360		multidrug resistance protein 1, 2, putative	0.109	-3.20089	0.0148473	0.0352434	yes	down	0.3	0.27	0.11	0	0	0.07	0.226667	0.0233333
AFLA_039510		conserved hypothetical protein	0.223	-2.16289	9.97656e-25	6.90599e-23	yes	down	13.92	16.02	14.57	3.07	2.95	3.43	14.8367	3.15
AFLA_039520		conserved hypothetical protein	0.284	-1.81594	0.000295946	0.0010944	yes	down	1.51	2.96	3.28	1.54	0.58	0.52	2.58333	0.88
AFLA_039530		FluG family protein	0.087	-3.52128	9.95261e-15	2.21912e-13	yes	down	158.98	339.24	318.83	36.75	19.73	10.65	272.35	22.3767
AFLA_039590		conserved hypothetical protein	0.196	-2.35106	1.31426e-05	6.73652e-05	yes	down	2.95	7.53	8.26	1.41	1	1.05	6.24667	1.15333
AFLA_039600		conserved hypothetical protein	0.483	-1.04853	1.06059e-05	5.55527e-05	yes	down	76.92	142.91	128.96	51.21	53.49	49.93	116.263	51.5433
AFLA_039620		tetracycline-efflux transporter, putative	0.495	-1.01447	0.000120354	0.000491011	yes	down	19.91	32.67	30.22	15.42	12.76	10.61	27.6	12.93
AFLA_039690		phosphoglycerate mutase, putative	2.83	1.50099	0.000202537	0.000778609	yes	up	8.72	16.86	16.52	48.87	39.41	20.13	14.0333	36.1367
AFLA_039730		conserved hypothetical protein	4.104	2.03694	4.33806e-06	2.47679e-05	yes	up	0.58	0.83	0.4	2.41	2.48	2.45	0.603333	2.44667
AFLA_039780		PKS-like enzyme, putative	2.414	1.27132	1.44094e-06	9.17127e-06	yes	up	9.07	7.32	6.03	14.21	18.15	20.15	7.47333	17.5033
AFLA_039790		plasma membrane stress response protein (Ist2), putative	2.176	1.12165	0.00194773	0.00592601	yes	up	69.29	38.71	30.14	82.85	89.36	118.4	46.0467	96.87
AFLA_039820		conserved hypothetical protein	0.464	-1.10797	6.28316e-06	3.46408e-05	yes	down	10.28	14.48	11.02	5.43	5.52	6.78	11.9267	5.91
AFLA_039870		histidine acid phosphatase, putative	6.309	2.6573	1.59255e-16	4.28088e-15	yes	up	18.53	9.17	17.76	93.17	98.6	83.87	15.1533	91.88
AFLA_039990		liver carboxylesterase, putative	4.258	2.09017	0.00190201	0.0058086	yes	up	0.51	0.21	0.52	1.86	1.43	1.76	0.413333	1.68333
AFLA_040010		gibberellin 20-oxidase, putative	5.942	2.57103	0.00869392	0.0221659	yes	up	0.15	0.21	0	0.3	0.63	0.96	0.12	0.63
AFLA_040080		hydantoin utilization protein A, putative	7.786	2.96079	3.22293e-08	2.87566e-07	yes	up	0.68	0.21	0.2	2.37	2.33	3.51	0.363333	2.73667
AFLA_040130		hypothetical protein	0.015	-6.08633	0.0137308	0.0329318	yes	down	0	2.67	51.12	0	0	0	17.93	0
AFLA_040220		conserved hypothetical protein	0.333	-1.58694	7.86509e-10	9.16382e-09	yes	down	26.39	29.83	23.96	10.52	8.21	6.39	26.7267	8.37333
AFLA_040230		low affinity iron transporter, putative	2.724	1.4458	4.37387e-10	5.27604e-09	yes	up	10.82	9.04	7.53	27.62	25.47	26.17	9.13	26.42
AFLA_040280		L-PSP endoribonuclease family protein, putative	0.455	-1.13645	6.76052e-05	0.000292965	yes	down	364.43	243.23	249.3	112.4	135.36	127.57	285.653	125.11
AFLA_040300		C6 transcription factor, putative	0.479	-1.06127	0.000118322	0.000484216	yes	down	30.78	20.6	19.32	9.47	11.96	11.01	23.5667	10.8133
AFLA_040400		conserved hypothetical protein	0.241	-2.05066	1.3419e-09	1.50393e-08	yes	down	6.3	8.42	8.37	2.31	1.88	1.02	7.69667	1.73667
AFLA_040410		conserved hypothetical protein	0.329	-1.60254	5.10396e-07	3.61337e-06	yes	down	19.63	33.53	32.71	11.47	9.09	6.2	28.6233	8.92
AFLA_040430		tripeptidyl-peptidase (TppA), putative	2.647	1.40425	0.000221663	0.000843258	yes	up	22.62	10.48	13.32	31.99	34.42	48.17	15.4733	38.1933
AFLA_040440		conserved hypothetical protein	4.89	2.28986	1.67727e-05	8.36741e-05	yes	up	0.84	0.99	1.64	6.42	5.97	3.64	1.15667	5.34333
AFLA_040570		conserved hypothetical protein	2.042	1.03006	0.00448206	0.0123877	yes	up	104.49	44.95	39.4	144.05	185.12	270.76	62.9467	199.977
AFLA_040600		glucose-methanol-choline (gmc) oxidoreductase, putative	0.311	-1.68433	0.00403491	0.0112962	yes	down	3.42	1.71	1.94	0.63	1.03	0.46	2.35667	0.706667
AFLA_040610		conserved hypothetical protein	0.271	-1.88103	5.98855e-10	7.08656e-09	yes	down	133.76	105.33	96.42	39.92	26.29	21.22	111.837	29.1433
AFLA_040620		MFS aflatoxin efflux pump, putative	0.354	-1.49718	5.2745e-09	5.39373e-08	yes	down	23.88	16.93	14.36	6.69	5.88	6.19	18.39	6.25333
AFLA_040630		short-chain dehydrogenase/reductase family protein, putative	0.242	-2.04496	1.6398e-11	2.41545e-10	yes	down	17.84	15.09	12.39	3	3.67	3.81	15.1067	3.49333
AFLA_040660		conserved hypothetical protein	0.101	-3.31059	0.00079333	0.00267244	yes	down	1.99	1.21	1.21	0.02	0.3	0.11	1.47	0.143333
AFLA_040700		GABA permease, putative	0.152	-2.72045	7.67218e-05	0.000328042	yes	down	4.5	1.98	1.4	0.56	0.19	0.41	2.62667	0.386667
AFLA_040800		conserved hypothetical protein	0.038	-4.70866	3.18545e-19	1.11712e-17	yes	down	6.18	21.52	24.96	0.8	0.62	0.47	17.5533	0.63
AFLA_040820		kinesin light chain, putative	0.456	-1.13275	1.13037e-05	5.88003e-05	yes	down	2.79	3	3.02	1.04	1.28	1.5	2.93667	1.27333
AFLA_041160		oxidoreductase, 2OG-Fe(II) oxygenase family	4.996	2.32076	1.77173e-09	1.93447e-08	yes	up	15.31	8.05	6.86	44.76	41.05	61.23	10.0733	49.0133
AFLA_041200		aminotransferase, putative	0.356	-1.48803	1.8224e-05	9.02338e-05	yes	down	3.98	5.33	6.05	1.7	2.01	1.47	5.12	1.72667
AFLA_041250		mitochondrial complex I protein Fmp36, putative	153.92	7.26604	7.83488e-07	5.2853e-06	yes	up	0	0	0	16.54	23.92	6.73	0	15.73
AFLA_041260		ribosome associated DnaJ chaperone Zuotin, putative	0.328	-1.60685	3.6228e-06	2.10819e-05	yes	down	458.58	812.97	774.89	280.97	197.73	111.76	682.147	196.82
AFLA_041290		short chain dehydrogenase, putative	0.347	-1.5253	0.00321604	0.00923565	yes	down	3.69	2.02	4.61	0.89	0.75	1.44	3.44	1.02667
AFLA_041300		conserved hypothetical protein	3.142	1.65171	0.00666599	0.0175359	yes	up	0.71	0.3	0.23	1.01	1.11	1.64	0.413333	1.25333
AFLA_041320		acid phosphatase, putative	2.663	1.41313	0.000606718	0.00210267	yes	up	98.7	41.67	39.07	186.81	158.7	109.87	59.8133	151.793
AFLA_041440		dienelactone hydrolase	3.545	1.82561	9.20393e-09	9.02581e-08	yes	up	89.23	80.56	162.12	358.45	445.01	347.72	110.637	383.727
AFLA_041450		glutamyl-tRNA(Gln) amidotransferase, subunit A	2.531	1.33983	0.00755584	0.0195275	yes	up	0.61	0.27	0.32	0.98	1.04	0.89	0.4	0.97
AFLA_041500		LysM domain protein, putative	2201.18	11.1041	1.35002e-19	5.01687e-18	yes	up	0	0	0	10.43	10.74	17.17	0	12.78
AFLA_041570		conserved hypothetical protein	2.795	1.48298	6.46855e-13	1.16909e-11	yes	up	4.93	6.61	6.48	15.92	16.04	14.14	6.00667	15.3667
AFLA_041580		estradiol 17 beta-dehydrogenase, putative	2.303	1.20379	2.83483e-09	3.00839e-08	yes	up	35.48	22.79	30.02	74.31	64.6	63.84	29.43	67.5833
AFLA_041590		peroxisomal multifunctional beta-oxidation protein (MFP), putative	2.268	1.18158	0.000128907	0.000521887	yes	up	22.91	12.82	14.69	43.07	33.57	33.55	16.8067	36.73
AFLA_041600		RING finger protein (Zin), putative	2.489	1.31541	8.79742e-09	8.65925e-08	yes	up	15.13	12.91	13.79	26.7	33.36	39.34	13.9433	33.1333
AFLA_041620		aquaporin, putative	0.41	-1.28566	2.74542e-07	2.05199e-06	yes	down	13.7	14.86	17.24	6.85	6.24	5.24	15.2667	6.11
AFLA_041650		siderophore iron transporter, putative	0.122	-3.03829	8.64187e-10	9.98103e-09	yes	down	3.18	3.9	6.12	0.3	0.41	0.96	4.4	0.556667
AFLA_041670		conserved hypothetical protein	5.659	2.50045	5.57968e-05	0.00024736	yes	up	0.58	0.41	0.4	2.11	3.4	1.95	0.463333	2.48667
AFLA_041680		MFS drug transporter, putative	0.377	-1.40746	0.00437766	0.0121391	yes	down	15.22	5.57	6.59	2.04	3.05	4.05	9.12667	3.04667
AFLA_041700		ferric-chelate reductase, putative	0.343	-1.54539	0.00331241	0.00947899	yes	down	177.69	53	45.37	19.04	25.95	30.03	92.02	25.0067
AFLA_041760		conserved hypothetical protein	0.419	-1.25508	1.00227e-12	1.77456e-11	yes	down	496.43	490.94	624.01	227.48	216.41	200.51	537.127	214.8
AFLA_041790		cytochrome P450 alkane hydroxylase, putative	4.354	2.12223	8.60246e-17	2.34212e-15	yes	up	4.09	3.37	2.32	18.4	24.1	18.39	3.26	20.2967
AFLA_041800		serine peptidase, family S28, putative	0.006	-7.29412	7.19671e-06	3.91275e-05	yes	down	0.13	2	1.11	0	0	0	1.08	0
AFLA_041890		conserved hypothetical protein	2.155	1.10751	2.42994e-10	2.99598e-09	yes	up	181	160.29	147.3	333.07	353.01	374.41	162.863	353.497
AFLA_041900		amidase family protein	2.745	1.45657	9.58675e-17	2.59014e-15	yes	up	79.98	70.74	69.8	181.18	196.19	203.77	73.5067	193.713
AFLA_041930		conserved hypothetical protein	2	1.00011	0.000227842	0.000863972	yes	up	50.32	26.56	22.16	76.78	81.4	101.93	33.0133	86.7033
AFLA_041940		aminotransferase, putative	2.03	1.02167	5.32015e-09	5.4303e-08	yes	up	10.51	10.2	9.92	21.86	21.9	25.83	10.21	23.1967
AFLA_042010		zinc-dependent alcohol dehydrogenase, putative	5.469	2.45119	1.26036e-10	1.63585e-09	yes	up	1.53	0.85	1.25	7.14	5.78	6.07	1.21	6.33
AFLA_042020		3-ketoacyl-acyl carrier protein reductase, putative	2.081	1.05733	0.018703	0.0430451	yes	up	2.88	1.84	2.03	4.19	4.31	4.83	2.25	4.44333
AFLA_042150		catechol dioxygenase, putative	3.776	1.91683	4.78173e-06	2.69889e-05	yes	up	30.72	13.46	10.97	63.34	69.33	69.28	18.3833	67.3167
AFLA_042380		DUF821 domain protein	0.034	-4.86616	0.00140825	0.00444944	yes	down	0.91	0.72	0.84	0.08	0	0	0.823333	0.0266667
AFLA_042440		efflux pump antibiotic resistance protein, putative	2.02	1.01462	0.000545188	0.0019069	yes	up	1.64	1.87	1.34	2.83	2.64	3.6	1.61667	3.02333
AFLA_042490		DUF521 domain protein	2.44	1.28698	0.00338097	0.0096439	yes	up	1.01	1.52	2.39	4.84	3.27	3.18	1.64	3.76333
AFLA_042550		small nucleolar ribonucleoprotein complex subunit Utp15, putative	0.327	-1.61212	2.77216e-07	2.07052e-06	yes	down	105.81	167.28	152.1	59.04	44.28	28.22	141.73	43.8467
AFLA_042560		phytanoyl-CoA dioxygenase family protein	4.459	2.15679	2.08373e-33	2.62724e-31	yes	up	18.65	17.08	19.89	74.25	80.56	80.85	18.54	78.5533
AFLA_042580		short chain alcohol dehydrogenase, putative	0.238	-2.06927	5.3543e-07	3.76543e-06	yes	down	6.75	9.02	15.86	1.89	3.56	3.29	10.5433	2.91333
AFLA_042660		cytochrome P450, putative	2.437	1.28514	4.30929e-06	2.46169e-05	yes	up	1.12	1.15	0.72	2.62	2.41	3.68	0.996667	2.90333
AFLA_042670		C2 and Extensin domain protein	2.973	1.57177	6.19583e-18	1.90756e-16	yes	up	8.91	9.36	10.4	28.85	22.85	29.15	9.55667	26.95
AFLA_042720		conserved hypothetical protein	4.118	2.04196	0.0209848	0.0475503	yes	up	0.14	0.32	0.25	1.05	0.41	1.28	0.236667	0.913333
AFLA_042730		conserved hypothetical protein	3.076	1.62083	5.51332e-07	3.85932e-06	yes	up	85.04	52.39	42.52	141.82	165.06	194.49	59.9833	167.123
AFLA_042770		vitamin H transporter, putative	9.7	3.27799	1.34953e-07	1.07465e-06	yes	up	2.39	0.37	0.85	7.58	12.56	14.88	1.20333	11.6733
AFLA_042780		chitin synthase A	2.408	1.2676	0.000254528	0.000956263	yes	up	74.7	41.79	35.7	101.37	92.59	143.13	50.73	112.363
AFLA_042870		conserved hypothetical protein	490.927	8.93936	2.9508e-12	4.88311e-11	yes	up	0	0	0	1.62	0.81	1.55	0	1.32667
AFLA_042900		conserved hypothetical protein	0.01	-6.60554	0.000177124	0.000691202	yes	down	23.15	16.29	16.86	0	0.02	0.57	18.7667	0.196667
AFLA_042910		monooxygenase, putative	0.485	-1.0438	9.73673e-06	5.15867e-05	yes	down	6.52	8.59	5.89	7.53	5.13	7.64	7	6.76667
AFLA_042940		UbiA prenyltransferase family protein	0.192	-2.38335	1.60415e-06	1.01068e-05	yes	down	0.98	1.69	3.87	0.29	0.39	0.2	2.18	0.293333
AFLA_042970		nuclear protein (Sgd1), putative	0.267	-1.90559	6.68256e-08	5.68474e-07	yes	down	55.29	81.97	71.46	24.93	18.07	9.69	69.5733	17.5633
AFLA_042980		signal recognition particle 14kD protein, putative	115.294	6.84918	9.84186e-07	6.48228e-06	yes	up	0	0	0	9.71	8.48	8.47	0	8.88667
AFLA_043030		MFS transporter, putative	0.279	-1.84215	5.27709e-06	2.95556e-05	yes	down	1.51	2.21	3.22	0.56	0.53	0.77	2.31333	0.62
AFLA_043040		peptidyl-prolyl cis-trans isomerase Cpr7, putative	2.375	1.24785	1.45881e-11	2.16087e-10	yes	up	48.67	69.2	65.41	148.42	167.75	184.98	61.0933	167.05
AFLA_043070		C2H2 finger domain protein, putative	145.783	7.18768	2.53191e-06	1.53172e-05	yes	up	0	0	0	2	1.76	7.26	0	3.67333
AFLA_043090		MFS monosaccharide transporter, putative	4.547	2.18484	2.09517e-20	8.60077e-19	yes	up	5.58	3.83	3.76	25.79	31.13	17.01	4.39	24.6433
AFLA_043160		CCCH zinc finger domain protein	0.464	-1.10707	0.000116281	0.000476785	yes	down	17.09	34.74	34.65	13.03	12.27	12.56	28.8267	12.62
AFLA_043180		nuclear condensin complex subunit Smc4, putative	3.851	1.94519	2.12727e-25	1.58662e-23	yes	up	5.34	6.92	7.44	22.18	23.97	25.78	6.56667	23.9767
AFLA_043200		hypothetical protein	2.816	1.49384	0.000530168	0.00186051	yes	up	0.36	0.47	0.71	1.56	1.55	1.75	0.513333	1.62
AFLA_043210		RNA processing protein Grc3, putative	0.278	-1.84851	5.92283e-06	3.28422e-05	yes	down	9.19	22.58	21.97	6.33	4.78	2.92	17.9133	4.67667
AFLA_043220		conserved hypothetical protein	0.175	-2.51725	1.05669e-06	6.92108e-06	yes	down	134.13	313.13	271.23	60.73	44.1	13.25	239.497	39.36
AFLA_043270		formate hydrogenlyase, putative	0.288	-1.79813	0.000602963	0.00209171	yes	down	3.78	4.63	6.18	1.1	1.21	1.65	4.86333	1.32
AFLA_043350		37S ribosomal protein Rsm22	0.348	-1.52201	0.00052417	0.00184251	yes	down	54.49	43.95	31.83	21.22	15.75	6.39	43.4233	14.4533
AFLA_043380		actin cortical patch protein Sur7, putative	2.52	1.33341	1.91761e-08	1.78466e-07	yes	up	30.75	25.25	40.15	74.9	84.8	84.16	32.05	81.2867
AFLA_043390		Hsp70 chaperone (BiP), putative	0.3	-1.73549	4.22726e-08	3.70928e-07	yes	down	476.75	616.16	574.48	224.33	158.56	96.99	555.797	159.96
AFLA_043410		MYB DNA-binding domain protein	0.328	-1.60976	4.83272e-07	3.42822e-06	yes	down	68.87	97.02	77.7	32.95	27.75	11.77	81.1967	24.1567
AFLA_043480		conserved hypothetical protein	3.14	1.65068	9.79518e-05	0.00040875	yes	up	112.43	54.01	38.4	169.66	194.4	267.9	68.28	210.653
AFLA_043560		conserved hypothetical protein	0.436	-1.19607	0.000642665	0.00221419	yes	down	19.46	41.04	38.61	16.29	15.11	9.33	33.0367	13.5767
AFLA_043750		pentatricopeptide repeat protein	0.313	-1.67796	1.61232e-10	2.06482e-09	yes	down	59.82	98.01	85.55	28.97	24.57	17.97	81.1267	23.8367
AFLA_043800		arginase, putative	4.588	2.19797	4.62771e-06	2.62518e-05	yes	up	1.03	0.69	1.4	4.98	4.09	3.27	1.04	4.11333
AFLA_043840		RNA helicase (Dbp), putative	0.273	-1.87514	1.03513e-11	1.56169e-10	yes	down	2246.21	2405.29	2241.29	782.81	609.74	394.56	2297.6	595.703
AFLA_043890		conserved hypothetical protein	0.475	-1.07491	0.011527	0.028332	yes	down	6.51	4.53	2.69	2.33	1.96	2.05	4.57667	2.11333
AFLA_043960		SAGA complex subunit (Ada2), putative	4.356	2.12305	2.73814e-15	6.50215e-14	yes	up	41.82	28.7	23.09	64.63	91.29	89.06	31.2033	81.66
AFLA_043980		mannitol-1-phosphate dehydrogenase	5.761	2.52635	3.20094e-14	6.7131e-13	yes	up	131.06	91.11	200.08	614.18	870.37	839.47	140.75	774.673
AFLA_044070		conserved hypothetical protein	1095.84	10.0978	6.80081e-14	1.37983e-12	yes	up	0	0	0	9.16	40.04	42.18	0	30.46
AFLA_044080		MFS transporter, putative	3.189	1.6729	7.69864e-08	6.45576e-07	yes	up	114.9	65.25	88.51	225.93	271.42	355.14	89.5533	284.163
AFLA_044090		urate oxydase UaZ	2.203	1.13937	0.000151925	0.000602863	yes	up	1658.92	938.53	929.26	2341.72	2535.14	2604.75	1175.57	2493.87
AFLA_044180		AAR2 family protein	0.487	-1.03908	0.00228209	0.00680261	yes	down	10.22	19.13	22.2	9.84	7.04	6.84	17.1833	7.90667
AFLA_044250		hypothetical protein	3.603	1.84908	0.00149731	0.00470006	yes	up	0.4	1	0.13	1.65	0.25	3.99	0.51	1.96333
AFLA_044330		ketoreductase	2.51	1.32745	1.17967e-13	2.31798e-12	yes	up	26.5	27.67	25.11	68.66	75.63	82.72	26.4267	75.67
AFLA_044340		conserved hypothetical protein	0.443	-1.17318	7.57215e-07	5.13423e-06	yes	down	110.54	189.64	169.32	72.85	66.8	57.05	156.5	65.5667
AFLA_044350		TOR pathway phosphatidylinositol 3-kinase TorA	0.486	-1.04083	8.29521e-08	6.87578e-07	yes	down	18.76	24.8	26.26	9.41	10.97	11.81	23.2733	10.73
AFLA_044440		hypothetical protein	4.928	2.30104	0.00251161	0.00741372	yes	up	0.09	0.29	0.24	0.89	0.63	1.34	0.206667	0.953333
AFLA_044450		conserved hypothetical protein	2.703	1.43479	1.60977e-09	1.76492e-08	yes	up	9.06	10.97	11.33	22.85	25.32	32.36	10.4533	26.8433
AFLA_044460		phenylacetyl-CoA ligase, putative	2.285	1.19207	0.0220859	0.049568	yes	up	1.77	0.78	0.83	2.23	1.9	3.01	1.12667	2.38
AFLA_044470		peroxisome biosynthesis protein (PAS1/Peroxin-1), putative	3.092	1.62845	5.55833e-09	5.65107e-08	yes	up	9.39	6.43	6.71	18.6	19.52	27.54	7.51	21.8867
AFLA_044540		SET and MYND domain protein, putative	0.173	-2.52951	0.00690037	0.0180583	yes	down	0.62	5.83	6.26	1.08	0.09	0.9	4.23667	0.69
AFLA_044720		purine-cytosine permease	0.469	-1.09117	2.47619e-07	1.87592e-06	yes	down	658.06	616.71	613.2	327.69	294.45	221.97	629.323	281.37
AFLA_044770		mandelate racemase/muconate lactonizing enzyme family protein	4.908	2.29505	3.16879e-12	5.20641e-11	yes	up	9.46	5.2	5.47	31.38	30.28	33.34	6.71	31.6667
AFLA_044790		conidiation-specific family protein	0.331	-1.59663	1.39562e-07	1.10885e-06	yes	down	595.91	426.3	393.87	137.35	155.96	157.93	472.027	150.413
AFLA_044800		conidiation protein Con-6, putative	0.015	-6.06333	9.0926e-07	6.01873e-06	yes	down	72.51	61.11	29.17	2.83	0	0	54.2633	0.943333
AFLA_044820		glucose-6-phosphate isomerase	2.053	1.03757	7.77626e-09	7.75503e-08	yes	up	172.79	210.54	245.5	414.84	421.66	389.02	209.61	408.507
AFLA_044830		conserved hypothetical protein	0.132	-2.92447	2.04562e-15	4.96013e-14	yes	down	66.54	57.39	42.28	9.37	7.68	3.93	55.4033	6.99333
AFLA_044840		conserved hypothetical protein	0.461	-1.1159	8.26866e-06	4.43859e-05	yes	down	71.85	123.75	98.31	50.36	39.83	38.43	97.97	42.8733
AFLA_044920		protein kinase (NpkA), putative	1973.77	10.9467	3.03356e-19	1.07368e-17	yes	up	0	0	0	15.03	13.35	21.07	0	16.4833
AFLA_044930		superoxide dismutase copper chaperone Lys7, putative	3.579	1.83954	2.39477e-21	1.08854e-19	yes	up	28.61	41.28	41.37	125.45	119.26	132.9	37.0867	125.87
AFLA_045090		RING finger domain protein, putative	3.198	1.67701	4.06238e-06	2.33829e-05	yes	up	81.41	43.18	37.57	153.38	157.68	220.77	54.0533	177.277
AFLA_045170		alpha/beta hydrolase, putative	2.774	1.47193	3.88167e-25	2.81581e-23	yes	up	27.33	31.91	30.68	95.01	106.15	104.46	29.9733	101.873
AFLA_045330		eukaryotic translation initiation factor subunit eIF-4F, putative	0.423	-1.2428	9.98908e-06	5.277e-05	yes	down	172.41	205.9	227.83	111.47	74.92	57.97	202.047	81.4533
AFLA_045340		universal stress protein family domain protein	2.239	1.16282	1.17877e-10	1.53938e-09	yes	up	14.75	14.45	13.03	26.02	32.34	35.24	14.0767	31.2
AFLA_045410		conserved hypothetical protein	0.451	-1.1503	3.13376e-06	1.8521e-05	yes	down	10.4	16.32	17.84	5.93	6.02	5.33	14.8533	5.76
AFLA_045440		D-amino acid oxidase, putative	0.015	-6.04255	1.01172e-05	5.32827e-05	yes	down	0.74	1.08	0.67	0	0	0.03	0.83	0.01
AFLA_045450		ankyrin repeat-containing protein, putative	0.228	-2.13395	4.30793e-19	1.49591e-17	yes	down	125.58	108.27	118.54	30.01	26.2	19.18	117.463	25.13
AFLA_045550		hypothetical protein	0.14	-2.83765	0.00609452	0.0161853	yes	down	10.56	12.03	10.38	3.39	0	1.36	10.99	1.58333
AFLA_045560		carboxylic acid transport protein	0.24	-2.06147	1.41748e-11	2.10617e-10	yes	down	9.05	14.35	12.78	3.59	2.45	2.18	12.06	2.74
AFLA_045600		cyclohexanone monooxygenase, putative	0.269	-1.89693	9.56389e-07	6.30938e-06	yes	down	2.66	4.82	6.15	0.8	1.43	1.1	4.54333	1.11
AFLA_045610		carboxylesterase domain containing protein, putative	3.082	1.62382	0.000394566	0.00142283	yes	up	0.51	0.36	0.45	1.31	1.25	1.93	0.44	1.49667
AFLA_045700		fungal specific transcription factor, putative	2.458	1.29767	1.60501e-07	1.2629e-06	yes	up	290.29	193.28	251.01	482.92	622.79	649.45	244.86	585.053
AFLA_045710		C6 finger domain protein, putative	0	-11.298	8.01205e-20	3.07448e-18	yes	down	44.9	37.78	76.17	0	0	0	52.95	0
AFLA_045730		Mitochondrial ATP synthase epsilon chain domain-containing protein	2.954	1.5627	1.86742e-22	9.28536e-21	yes	up	534.6	767.84	762.33	1882.35	1844.74	1992.06	688.257	1906.38
AFLA_045740		conserved hypothetical protein	6.03	2.59218	0.0165606	0.0388101	yes	up	0.07	0.19	0.07	0.58	0.51	0.81	0.11	0.633333
AFLA_045780		F-box protein (Pof7), putative	0.43	-1.21642	1.40071e-06	8.93669e-06	yes	down	33.63	25.2	22.6	12.05	11.05	10.48	27.1433	11.1933
AFLA_045800		M protein, serotype 2.1 precursor, putative	2.493	1.31761	1.58528e-05	7.94214e-05	yes	up	29	24.69	20	43.93	52.99	74.53	24.5633	57.15
AFLA_045830		translation initiation protein Sua5	0.479	-1.0634	0.00130926	0.00417034	yes	down	64.95	107.7	112.36	60.18	39.58	29.3	95.0033	43.02
AFLA_045840		adenosine deaminase	0.326	-1.61891	5.72173e-05	0.000253097	yes	down	8.67	15.05	14.08	2.2	4.28	5.1	12.6	3.86
AFLA_045930		arginine N-methyltransferase (Rmt2), putative	0.001	-10.1868	0.00912804	0.023128	yes	down	0	17.61	19.84	0	0	0	12.4833	0
AFLA_045960		DUF221 domain protein, putative	4.577	2.19452	3.79759e-07	2.76049e-06	yes	up	12.7	4.97	4.46	32.43	27.28	35.91	7.37667	31.8733
AFLA_045990		DNA ligase Cdc9, putative	2.19	1.13126	0.00169041	0.00523025	yes	up	4.92	12.92	13.07	20.92	19.21	23.59	10.3033	21.24
AFLA_046000		conserved hypothetical protein	0.473	-1.07892	0.0067415	0.0176906	yes	down	2.28	6.35	6.38	2.23	1.98	2.18	5.00333	2.13
AFLA_046010		eukaryotic translation initiation factor 5, putative	0.361	-1.46901	8.46366e-09	8.35402e-08	yes	down	698.25	921.94	887.08	359.83	288.92	199.4	835.757	282.717
AFLA_046030		conserved hypothetical protein	38.905	5.28187	0.000202667	0.000778609	yes	up	0.54	0	0	2.96	16.47	7.13	0.18	8.85333
AFLA_046190		nickel transport protein, putative	2.503	1.3237	0.000215351	0.000823089	yes	up	7.15	4.13	2.58	10.08	13.92	18.66	4.62	14.22
AFLA_046210		conserved hypothetical protein	0.474	-1.07842	0.0148384	0.0352361	yes	down	16.61	11.39	11.25	5.21	5.08	12.26	13.0833	7.51667
AFLA_046230		amino acid permease (Dip5), putative	3.353	1.74537	2.05797e-05	0.000100581	yes	up	22.26	8.53	13.19	62.18	38.21	39.85	14.66	46.7467
AFLA_046250		guanyl-nucleotide exchange factor, putative	2.486	1.3136	9.60331e-09	9.40876e-08	yes	up	5.52	7.72	5.99	12.31	15.05	17.97	6.41	15.11
AFLA_046280		mitochondrial inner membrane nuclease Nuc1, putative	0.478	-1.06578	0.00273995	0.00801624	yes	down	14.74	34.35	33.17	14.39	12.47	10.19	27.42	12.35
AFLA_046340		isochorismatase family hydrolase, putative	2.018	1.01296	6.59796e-06	3.62549e-05	yes	up	24.65	18.33	18.03	38.11	39.32	48.46	20.3367	41.9633
AFLA_046350		nuclear distribution protein NudE	2.048	1.03429	1.01801e-05	5.35603e-05	yes	up	34.69	27.47	28.49	50.37	55.38	71.94	30.2167	59.23
AFLA_046380		RING finger membrane protein	0.355	-1.49228	3.40891e-13	6.42417e-12	yes	down	43.24	53.66	54.56	20.75	15.37	15.01	50.4867	17.0433
AFLA_046420		1-acylglycerol-3-phosphate acyltransferase (AtaAp), putative	0.294	-1.7646	2.80828e-08	2.53993e-07	yes	down	62.67	112.51	126.84	32.24	30.85	20.83	100.673	27.9733
AFLA_046430		aflYg/ npgA protein, putative	551.418	9.107	4.60182e-13	8.5496e-12	yes	up	0	0	0	4.93	7.79	7.72	0	6.81333
AFLA_046460		conserved hypothetical protein	0.389	-1.36217	1.50642e-05	7.57849e-05	yes	down	25.47	55.56	55.07	19.42	17.74	15.28	45.3667	17.48
AFLA_046470		conserved hypothetical protein	4.082	2.02928	1.93733e-14	4.12843e-13	yes	up	6.82	12.62	12.06	41.49	41.66	38.73	10.5	40.6267
AFLA_046480		DNA directed RNA polymerase II 15 kDa subunit, putative	0.472	-1.08221	4.30473e-08	3.771e-07	yes	down	250.36	223.21	172.97	197.15	190.59	190.78	215.513	192.84
AFLA_046510		ATP-dependent RNA helicase Mrh4, putative	0.383	-1.38577	1.28696e-08	1.23574e-07	yes	down	141.7	148.91	119.73	59.12	53.68	36.65	136.78	49.8167
AFLA_046520		GTP binding protein (Bud4), putative	2.607	1.38258	6.39218e-29	6.44758e-27	yes	up	8.63	8.79	8.16	26.15	26.98	30.17	8.52667	27.7667
AFLA_046530		tRNA pseudouridine synthase, putative	0.302	-1.72656	6.28612e-07	4.33722e-06	yes	down	99.72	200.15	188.6	60.04	49.13	30.15	162.823	46.44
AFLA_046580		peroxisomal membrane protein Pex17, putative	3.713	1.89257	2.8849e-15	6.82008e-14	yes	up	9.08	7.66	7.17	25.05	25.94	34.78	7.97	28.59
AFLA_046590		integral membrane protein	2.453	1.2943	0.000147834	0.000588613	yes	up	12.56	23.81	15.44	37.67	40.66	42.44	17.27	40.2567
AFLA_046620		glutathione S-transferase, putative	5.854	2.54946	4.08758e-10	4.94739e-09	yes	up	52.02	29.98	24.95	138.25	208.81	194.75	35.65	180.603
AFLA_046690		conserved hypothetical protein	2.032	1.02265	6.04609e-09	6.12767e-08	yes	up	17.3	19.61	14.34	32.86	32.2	36.94	17.0833	34
AFLA_046700		U3 small nucleolar ribonucleoprotein subunit (Imp3), putative	0.244	-2.03409	1.65867e-07	1.29838e-06	yes	down	184.52	377.78	299.72	87.81	78.66	34.76	287.34	67.0767
AFLA_046720		DnaJ domain protein, putative	0.278	-1.84665	1.07452e-05	5.61988e-05	yes	down	11.29	35.45	33.34	6.49	7.66	6.66	26.6933	6.93667
AFLA_046740		NADP-dependent malic enzyme MaeA	2.75	1.45964	1.46447e-09	1.62411e-08	yes	up	217.85	153.35	223.09	443.1	589.42	551.23	198.097	527.917
AFLA_046760		glycerol 3-phosphate dehydrogenase (GfdB), putative	2.355	1.23547	1.59101e-05	7.95957e-05	yes	up	28.61	13.7	22.07	53.27	59.86	58.18	21.46	57.1033
AFLA_046790		MFS transporter, putative	0.052	-4.2544	2.2908e-10	2.83433e-09	yes	down	3.56	16.33	11.5	1.4	0.59	0.5	10.4633	0.83
AFLA_046800		conserved hypothetical protein	0.477	-1.0673	0.00048248	0.00171187	yes	down	8.82	10.63	9.57	3.38	4.64	5.15	9.67333	4.39
AFLA_046820		tubulin-specific chaperone Rbl2, putative	2.582	1.3685	2.04552e-10	2.55172e-09	yes	up	48.56	51.04	39.78	122.05	106.76	115.05	46.46	114.62
AFLA_046840		conserved hypothetical protein	0.395	-1.34148	0.00769912	0.0198542	yes	down	6.02	15.54	20.39	5.74	6.75	3.04	13.9833	5.17667
AFLA_046870		conserved hypothetical protein	0.202	-2.30987	8.13339e-06	4.37707e-05	yes	down	335.44	178.34	102.1	62.51	37.3	19.92	205.293	39.91
AFLA_046880		conserved hypothetical protein	2.01	1.00742	0.00713677	0.0185714	yes	up	190.98	75.98	75.82	221.98	237.63	282	114.26	247.203
AFLA_046980		diphosphonucleoside phosphohydrolase, putative	0.278	-1.84456	1.60678e-07	1.26336e-06	yes	down	3.1	6.66	7.07	1.44	1.44	1.49	5.61	1.45667
AFLA_047040		conserved hypothetical protein	2.322	1.21548	0.000474223	0.0016854	yes	up	0.54	1.11	0.67	2.91	2.36	3.58	0.773333	2.95
AFLA_047110		Ras small monomeric GTPase RasB	0.011	-6.51392	0.00109287	0.00355458	yes	down	25.07	80.73	59.19	1.74	0	0	54.9967	0.58
AFLA_047140		haloacid dehalogenase, type II	2.65	1.40597	2.27166e-08	2.09757e-07	yes	up	11.37	9.02	9.13	23.79	23.56	27.51	9.84	24.9533
AFLA_047160		cytochrome b5, putative	2.461	1.29917	1.03686e-09	1.18079e-08	yes	up	45.5	40.92	21.05	62.86	75.28	79.6	35.8233	72.58
AFLA_047190		L-ornithine N5-oxygenase SidA	0.425	-1.23604	2.09988e-06	1.29151e-05	yes	down	7.58	9.2	10.38	3.42	4.19	3.32	9.05333	3.64333
AFLA_047220		RNA binding protein, putative	0.36	-1.47393	0.000172848	0.000676761	yes	down	26.96	15.79	16.07	13.51	5.9	6.11	19.6067	8.50667
AFLA_047240		cystathionine beta-synthase, putative	0.333	-1.58673	1.72781e-11	2.53452e-10	yes	down	968.41	1134.38	1012.16	404.45	330.46	233.39	1038.32	322.767
AFLA_047300		serine/threonine protein kinase (Ark1), putative	8.123	3.02193	1.5982e-19	5.85692e-18	yes	up	1.89	4.14	4.55	25.04	24.67	31.32	3.52667	27.01
AFLA_047310		TOR signaling pathway protein TipA, putative	3.032	1.60019	0.00135597	0.00430489	yes	up	4.43	1.52	3.66	11.32	9.98	6.86	3.20333	9.38667
AFLA_047360		conserved hypothetical protein	3.138	1.64989	1.53828e-09	1.69885e-08	yes	up	5.48	5.86	9.32	20.34	21.53	19.58	6.88667	20.4833
AFLA_047390		PX domain protein	0.459	-1.12276	6.78853e-07	4.63854e-06	yes	down	33.72	52.18	43.26	21.7	19.09	15.35	43.0533	18.7133
AFLA_047400		DDHD domain protein	0.49	-1.02806	2.88882e-05	0.000136404	yes	down	24.03	40.71	40.62	19.78	19.03	16.6	35.12	18.47
AFLA_048000		Rheb small monomeric GTPase RhbA	0.423	-1.24134	6.06921e-11	8.26208e-10	yes	down	360.96	428.08	340.35	183.59	155.04	129.68	376.463	156.103
AFLA_048030		CDK9, putative	0.198	-2.33668	9.89083e-12	1.50077e-10	yes	down	28.75	49.13	48.28	10.47	8.24	4.9	42.0533	7.87
AFLA_048120		cell cycle control protein Cwf14/Bud31, putative	0.359	-1.47726	7.60848e-08	6.38522e-07	yes	down	102.55	120.33	67.76	37.68	29.06	30.1	96.88	32.28
AFLA_048170		peptide chain release factor eRF/aRF, subunit 1	0.455	-1.13648	2.91904e-07	2.17103e-06	yes	down	344.73	548.79	471.44	222.6	198.88	165.48	454.987	195.653
AFLA_048200		pseudouridylate synthase family protein	0.27	-1.88649	8.1049e-10	9.42251e-09	yes	down	1060.71	1907.62	1725.89	464.6	382.96	222.82	1564.74	356.793
AFLA_048210		negative regulation of gluconeogenesis, putative	8.723	3.12488	2.04662e-15	4.96013e-14	yes	up	1.65	1.67	1.96	12.26	12.53	28.85	1.76	17.88
AFLA_048220		hypothetical protein	0.25	-1.99901	8.38936e-12	1.28398e-10	yes	down	23.35	43.44	49.43	10.37	8.07	7.45	38.74	8.63
AFLA_048230		Golgi GDP-mannose transporter	0.447	-1.16291	7.81645e-10	9.11718e-09	yes	down	254.77	281.09	243.34	110.66	92.5	72.2	259.733	91.7867
AFLA_048250		1,3-beta-glucan biosynthesis protein, putative	799.785	9.64347	3.64893e-13	6.83997e-12	yes	up	0	0	0	3.31	3.79	10.7	0	5.93333
AFLA_048290		homoserine kinase	0.435	-1.20148	5.44863e-16	1.41092e-14	yes	down	152.25	159.62	144.32	59.99	47.25	42.04	152.063	49.76
AFLA_048300		CorA family metal ion transporter, putative	0.465	-1.10437	0.000764382	0.00258893	yes	down	537.39	461.34	366.92	275.87	204.68	127.46	455.217	202.67
AFLA_048360		RNA processing factor 1	0.302	-1.72673	5.32212e-09	5.4303e-08	yes	down	144.47	271.54	236.89	74.41	65.4	41.37	217.633	60.3933
AFLA_048380		conserved hypothetical protein	0.472	-1.08443	0.000599005	0.00207934	yes	down	70.03	50.43	50.07	32.62	20.83	19.85	56.8433	24.4333
AFLA_048400		peptidyl-tRNA hydrolase, putative	0.315	-1.66501	9.88488e-11	1.31356e-09	yes	down	22.33	37.99	30.49	7.62	9.7	8.61	30.27	8.64333
AFLA_048440		conserved hypothetical protein	0.317	-1.65903	2.06009e-12	3.49655e-11	yes	down	37.38	31.21	36.04	18.62	14.04	8.09	34.8767	13.5833
AFLA_048540		ABC multidrug transporter Mdr1	2.005	1.00371	2.88077e-06	1.7131e-05	yes	up	11.83	8.93	9.23	20.25	18.41	18.67	9.99667	19.11
AFLA_048590		DNA damage and replication checkpoint protein Rfx1, putative	8.474	3.08299	8.05801e-05	0.000342603	yes	up	0.06	1.83	2.56	11.12	11.23	12.73	1.48333	11.6933
AFLA_048620		histone acetyltransferase, putative	0.424	-1.23858	1.71196e-05	8.52441e-05	yes	down	118.32	123.56	105.21	61.07	48.65	30.3	115.697	46.6733
AFLA_048630		conserved hypothetical protein	0.234	-2.09832	8.11893e-08	6.76003e-07	yes	down	67.09	118.79	117.68	33.06	21.83	12.34	101.187	22.41
AFLA_048750		conserved hypothetical protein	2.145	1.101	0.000226018	0.000857671	yes	up	35.24	23.78	18.06	53.69	44.95	45.19	25.6933	47.9433
AFLA_048840		adenosine kinase, putative	2.343	1.22866	8.17162e-14	1.64223e-12	yes	up	115.33	126.54	134.39	252.31	289.97	315.06	125.42	285.78
AFLA_048850		smg-7, putative	0.462	-1.11386	2.46009e-07	1.86505e-06	yes	down	51.33	69.66	69.52	35.19	28.55	23.82	63.5033	29.1867
AFLA_048870		C2H2 transcription factor (AmdA), putative	3.009	1.58943	5.2258e-07	3.69223e-06	yes	up	1.53	3.83	3.76	9.83	8.42	7.66	3.04	8.63667
AFLA_048900		ubiquitin C-terminal hydrolase family protein	0.325	-1.62017	0.014734	0.0350198	yes	down	7.58	10.49	10	5.59	2.59	0.49	9.35667	2.89
AFLA_048960		efflux pump antibiotic resistance protein, putative	0.196	-2.3499	0.000183916	0.000714811	yes	down	2.99	1.44	1.87	0.14	0.46	0.62	2.1	0.406667
AFLA_049030		ribosome biogenesis GTPase Lsg1, putative	0.376	-1.41043	0.000147587	0.00058785	yes	down	188.81	194.37	168.66	96.81	67.56	33.23	183.947	65.8667
AFLA_049040		low-temperature viability protein ltv1	0.376	-1.4118	2.07441e-05	0.000101291	yes	down	139.35	204.78	189.57	84.12	69.13	36.52	177.9	63.2567
AFLA_049050		amidohydrolase, putative	2.204	1.14018	0.000272667	0.00101639	yes	up	1.85	2.25	2.15	5.91	3.22	4.39	2.08333	4.50667
AFLA_049100		aminotransferase, putative	2.475	1.30745	0.00269811	0.00790038	yes	up	43.99	16.1	13.98	53.5	54.04	69.33	24.69	58.9567
AFLA_049190		FAD/FMN-containing isoamyl alcohol oxidase MreA	2.446	1.29035	1.48176e-18	4.88888e-17	yes	up	33.97	35.57	32.82	86.76	75.43	76.3	34.12	79.4967
AFLA_049210		hypothetical protein	2.122	1.08526	0.000881739	0.00293203	yes	up	12.34	10.04	7.13	26.46	22.14	14.18	9.83667	20.9267
AFLA_049260		sugar transporter, putative	0.327	-1.61337	0.0131616	0.0317454	yes	down	3.08	3.69	5.31	0.19	2.36	0.57	4.02667	1.04
AFLA_049290		citrate synthase Cit1, putative	0.475	-1.07325	0.00281134	0.00820246	yes	down	90.13	45.56	46.76	33.44	28.02	22.26	60.8167	27.9067
AFLA_049340		aldo/keto reductase, putative	9.604	3.26362	3.69411e-56	1.34911e-53	yes	up	18.13	16.28	17.8	142.02	183.33	152.49	17.4033	159.28
AFLA_049370		short-chain dehydrogenase/reductase family protein, putative	3.903	1.96464	4.35893e-14	9.07407e-13	yes	up	12.95	8.93	10.3	35.03	37.4	47.8	10.7267	40.0767
AFLA_049380		glutamine synthetase, putative	0.318	-1.65296	0.0176118	0.0409588	yes	down	9.64	4.58	5.84	0.8	0.86	4.53	6.68667	2.06333
AFLA_049390		malate synthase AcuE	2.926	1.54917	5.23318e-06	2.93562e-05	yes	up	322.74	155.19	180.74	591.17	665.15	657.92	219.557	638.08
AFLA_049480		amino acid transporter, putative	0.411	-1.28261	1.15166e-08	1.11187e-07	yes	down	193.09	143.95	183.41	58.66	66.21	57.93	173.483	60.9333
AFLA_049510		amine oxidase, putative	0.04	-4.6603	4.92064e-25	3.52125e-23	yes	down	5.48	7.55	11.55	0.34	0.45	0.52	8.19333	0.436667
AFLA_049680		conserved hypothetical protein	0.352	-1.50745	5.85855e-05	0.000257888	yes	down	2.7	3.27	4.1	0.8	0.61	1.1	3.35667	0.836667
AFLA_049720		C6 transcription factor, putative	0.343	-1.54353	8.6403e-08	7.14917e-07	yes	down	169.73	95.98	96.76	37.91	41.76	35.81	120.823	38.4933
AFLA_049830		NCS1 allantoate transporter	0.305	-1.71151	0.00013972	0.000559884	yes	down	1.6	1.96	2.41	0.52	0.58	0.63	1.99	0.576667
AFLA_049840		rRNA processing protein Ipi1, putative	0.288	-1.79501	1.73859e-06	1.08762e-05	yes	down	33.88	71.96	60.92	21.42	14.18	9.75	55.5867	15.1167
AFLA_049850		UDP-N-acetylmuramate--L-alanine ligase, putative	0.409	-1.29102	0.0157329	0.0370859	yes	down	2.08	8.31	8.43	2.21	3.02	1.98	6.27333	2.40333
AFLA_049890		hypothetical protein	2.777	1.4736	2.35462e-08	2.1685e-07	yes	up	1.05	1.23	1.16	2.7	2.6	3.84	1.14667	3.04667
AFLA_049920		dienelactone hydrolase family protein	4.666	2.22214	1.40726e-29	1.46121e-27	yes	up	42.04	39.63	51.08	180.94	209.08	188.22	44.25	192.747
AFLA_049970		Peptidase family M28 family	4.088	2.03147	2.93938e-16	7.78274e-15	yes	up	15.82	10.51	14.15	46.46	52.96	59.18	13.4933	52.8667
AFLA_050060		sterol o-acyltransferase (APE2), putative	2.504	1.32413	8.12716e-20	3.10739e-18	yes	up	74.4	72.79	76.08	175.03	187.23	170.32	74.4233	177.527
AFLA_050110		conserved hypothetical protein	0.455	-1.1347	4.13443e-12	6.67497e-11	yes	down	77.66	70.36	72.03	33.31	31.97	30.4	73.35	31.8933
AFLA_050220		conserved hypothetical protein	0.134	-2.90192	8.08321e-08	6.73558e-07	yes	down	4.8	7.47	5.49	1.15	0.82	0.3	5.92	0.756667
AFLA_050300		HMG box protein, putative	0.445	-1.16733	0.00193033	0.0058798	yes	down	7.28	4.13	5.54	1.64	2.39	3.66	5.65	2.56333
AFLA_050340		conserved hypothetical protein	6.946	2.79625	0.0123927	0.0300759	yes	up	2.88	1.24	0.06	31.08	39.13	28.92	1.39333	33.0433
AFLA_050350		conserved hypothetical protein	2.026	1.01876	0.00281928	0.00822334	yes	up	21.56	14.58	14.48	26.7	30.34	41.92	16.8733	32.9867
AFLA_050410		myosin heavy chain, clone, putative	2.837	1.50415	1.53136e-30	1.68944e-28	yes	up	76.11	92.08	90.62	243.65	228.08	234.48	86.27	235.403
AFLA_050490		methyltransferase-like protein 1	0.279	-1.84247	6.48552e-06	3.56822e-05	yes	down	50.06	133.32	118.31	34.78	28.41	16.72	100.563	26.6367
AFLA_050500		LIM domain protein	2.499	1.32162	2.26701e-05	0.000109835	yes	up	2.09	4.39	4.51	9.14	7.97	8.81	3.66333	8.64
AFLA_050520		exosome complex exonuclease exoribonuclease (Rrp44), putative	0.36	-1.47399	1.44934e-05	7.33043e-05	yes	down	49.83	100.89	93.76	37.15	26.5	19.29	81.4933	27.6467
AFLA_050560		conserved hypothetical protein	0.396	-1.33477	0.000119251	0.000487453	yes	down	8.72	20.7	20.23	6.6	6.05	5.87	16.55	6.17333
AFLA_050610		acid phosphatase PHOa	2.26	1.17663	0.0196024	0.0448012	yes	up	44.65	42.59	114.76	212.09	157.48	67.13	67.3333	145.567
AFLA_050720		ribosome biogenesis protein Kri1	0.151	-2.73047	5.03733e-05	0.000225297	yes	down	77.86	124.84	99.7	24.14	17.05	1.81	100.8	14.3333
AFLA_050760		peptidyl-prolyl cis-trans isomerase	0.475	-1.07323	9.88905e-10	1.13309e-08	yes	down	103.66	115.31	128.06	86.05	106.46	99.46	115.677	97.3233
AFLA_050820		mandelate racemase/muconate lactonizing enzyme family protein	2.326	1.21761	0.00413673	0.0115599	yes	up	1.09	1.57	0.84	2.15	2.8	2.79	1.16667	2.58
AFLA_050850		PXA domain protein	2.168	1.11641	2.37758e-08	2.18585e-07	yes	up	2.93	2.61	2.72	5.5	6.19	6.1	2.75333	5.93
AFLA_050890		GTP binding protein, putative	0.322	-1.63368	0.000226001	0.000857671	yes	down	35.51	99.55	100.3	31.41	25.91	13.9	78.4533	23.74
AFLA_050980		NmrA-like family protein	0.497	-1.00842	0.000114103	0.000469124	yes	down	6.06	6.13	8.07	5.85	3.83	5.9	6.75333	5.19333
AFLA_050990		conserved hypothetical protein	6.91	2.7887	5.26343e-12	8.35757e-11	yes	up	2.18	1.17	1.03	6.74	10.09	9.49	1.46	8.77333
AFLA_051020		conserved hypothetical protein	0.301	-1.73286	0.00389746	0.0109491	yes	down	6	2.05	1.8	1.47	1.06	0.19	3.28333	0.906667
AFLA_051070		tRNA-specific adenosine deaminase, putative	0.293	-1.76919	0.00857522	0.0219161	yes	down	1.27	8.31	8.33	1.72	2.25	0.92	5.97	1.63
AFLA_051080		c-14 sterol reductase	2.326	1.21782	2.07277e-07	1.59424e-06	yes	up	66.23	50.34	52.6	102.22	126.52	143.52	56.39	124.087
AFLA_051120		conserved hypothetical protein	0.428	-1.22496	0.00463294	0.012751	yes	down	7.87	15.38	9.73	6.06	4.5	2.82	10.9933	4.46
AFLA_051140		beta-glucosidase, putative	2.011	1.00776	9.74645e-09	9.52257e-08	yes	up	21.05	16.35	25.24	35.39	37.01	34.44	20.88	35.6133
AFLA_051200		conserved hypothetical protein	2.011	1.00786	5.16476e-07	3.65154e-06	yes	up	12.13	16.08	18.44	29.65	29.47	29.82	15.55	29.6467
AFLA_051240		MAP kinase kinase (Mkk2), putative	2.977	1.57378	1.93836e-05	9.54846e-05	yes	up	221.72	112	100.88	347.1	383.07	519.49	144.867	416.553
AFLA_051470		short chain alcohol dehydrogenase, putative	0.18	-2.47618	0.000113729	0.000468134	yes	down	2	4.58	4.27	0.06	0.62	0.75	3.61667	0.476667
AFLA_051510		dynactin subunit, putative	263.197	8.04	3.23624e-07	2.38518e-06	yes	up	0	0	0	0.83	0.58	4.98	0	2.13
AFLA_051520		conserved hypothetical protein	3.442	1.78307	1.03135e-10	1.36612e-09	yes	up	163.56	105.98	96.79	410.57	399.33	382.46	122.11	397.453
AFLA_051550		class II aldolase/adducin domain protein	0.266	-1.91128	0.000258247	0.000969205	yes	down	16.89	45.86	66.16	13.26	13.25	5.76	42.97	10.7567
AFLA_051580		oxidoreductase, putative	0.296	-1.75656	4.44835e-07	3.18974e-06	yes	down	18.15	36.46	30.19	10.56	5.54	6.82	28.2667	7.64
AFLA_051610		hypothetical protein	2.942	1.55686	2.53899e-05	0.000121456	yes	up	10.07	4.15	6.05	21.64	14.33	18.69	6.75667	18.22
AFLA_051660		phosphoesterase, putative	0.301	-1.73392	2.62463e-08	2.38412e-07	yes	down	26.09	41.01	35.1	12.61	10.18	6.29	34.0667	9.69333
AFLA_051680		conserved hypothetical protein	0.118	-3.08904	1.41103e-22	7.25447e-21	yes	down	27.58	44.6	58.77	3.1	4.1	5.48	43.65	4.22667
AFLA_051740		vacuolar targeting protein Atg24, putative	2.569	1.36135	2.32233e-11	3.32825e-10	yes	up	19.49	26.79	26.25	51.51	57.42	67.68	24.1767	58.87
AFLA_051780		lysine-specific histone demethylase Aof2, putative	0.387	-1.36813	4.13006e-07	2.97966e-06	yes	down	4.22	6.91	7.26	1.66	1.98	1.39	6.13	1.67667
AFLA_051810		citrate lyase beta subunit, putative	3.721	1.89558	1.47785e-11	2.18602e-10	yes	up	3.17	4.85	5.47	15.44	16.01	16.02	4.49667	15.8233
AFLA_051960		DUF159 domain protein	2.653	1.40773	6.246e-15	1.44121e-13	yes	up	8.95	10.36	10.11	26.61	23.37	24.36	9.80667	24.78
AFLA_051970		TPR domain protein	0.333	-1.58702	5.25315e-06	2.94371e-05	yes	down	37.17	79.49	84.28	26.21	21.09	15.97	66.98	21.09
AFLA_052010		conserved hypothetical protein	0.001	-10.6174	1.82604e-14	3.9149e-13	yes	down	9.94	2.2	2.01	0	0	0	4.71667	0
AFLA_052090		zinc knuckle domain protein	0.438	-1.18981	0.000161564	0.000636579	yes	down	15.22	17.66	25.6	9.02	6.95	8.48	19.4933	8.15
AFLA_052190		conserved hypothetical protein	5.966	2.57673	2.49052e-15	5.9542e-14	yes	up	3.62	1.67	2.4	16.46	15.08	20.95	2.56333	17.4967
AFLA_052210		ATP-dependent RNA helicase, putative	0.279	-1.83942	1.32056e-07	1.05605e-06	yes	down	150.38	286.13	269.68	57.26	42.74	15.13	235.397	38.3767
AFLA_052240		C6 transcription factor, putative	2.721	1.44438	2.3986e-09	2.57643e-08	yes	up	17.41	13.32	11.41	32.22	39.37	38.11	14.0467	36.5667
AFLA_052250		conserved hypothetical protein	2.094	1.06625	0.00647135	0.0170705	yes	up	112.12	88.45	62.95	218.36	221.41	235.33	87.84	225.033
AFLA_052300		chromatin remodeling complex subunit (Chd3), putative	0.277	-1.85088	2.41499e-06	1.47039e-05	yes	down	3.6	9.32	6.74	2.32	1.54	1.26	6.55333	1.70667
AFLA_052310		RNA methyltransferase, TrmH family	0.345	-1.536	6.31163e-07	4.34915e-06	yes	down	44.37	80.79	66.77	25.02	23.13	14.25	63.9767	20.8
AFLA_052400		isocitrate lyase AcuD	0.337	-1.57094	1.70221e-06	1.06675e-05	yes	down	141.79	69.54	87.68	33.72	34.56	26.75	99.67	31.6767
AFLA_052450		MFS multidrug resistance transporter, putative	0.119	-3.06566	4.87974e-07	3.45926e-06	yes	down	2.74	2.29	1.94	0.5	0.2	0.1	2.32333	0.266667
AFLA_052480		conserved hypothetical protein	2.015	1.01091	0.000214417	0.000820706	yes	up	14.2	10.86	8.91	19.31	23.39	24.78	11.3233	22.4933
AFLA_052490		C2H2 finger domain protein, putative	3.135	1.64832	0.00163975	0.00509584	yes	up	128.12	44.89	29.67	162.48	195.13	300.74	67.56	219.45
AFLA_052560		conserved hypothetical protein	0.001	-10.3692	3.16987e-16	8.37208e-15	yes	down	15.03	36.81	41.47	0	0	0	31.1033	0
AFLA_052610		succinyl-CoA:3-ketoacid-coenzyme A transferase (ScoT), putative	0.42	-1.24999	0.000161451	0.0006364	yes	down	67.11	35.62	36.83	19.38	20.78	17.05	46.52	19.07
AFLA_052690		conserved hypothetical protein	0.319	-1.64948	1.99558e-05	9.78479e-05	yes	down	24.33	35.81	24.65	12.5	8.64	4.48	28.2633	8.54
AFLA_052730		muramidase, putative	2.227	1.155	2.86164e-07	2.12984e-06	yes	up	6.54	4.48	5.11	10.88	10.81	11.41	5.37667	11.0333
AFLA_052740		conserved hypothetical protein	2.419	1.27434	0.000219884	0.000838298	yes	up	5.9	2.95	3.81	9.83	11.6	15.34	4.22	12.2567
AFLA_052750		conserved hypothetical protein	3.32	1.73134	2.7863e-11	3.94515e-10	yes	up	13.79	9.22	16.64	39.14	54.86	45.39	13.2167	46.4633
AFLA_052810		1,3-beta-glucanosyltransferase, putative	0.224	-2.15542	0.0176969	0.041103	yes	down	0.21	0.41	0.09	0.01	0.01	0.1	0.236667	0.04
AFLA_052830		SprT family metallopeptidase, putative	12.18	3.60639	2.73397e-18	8.82787e-17	yes	up	0.69	2.21	2.53	18.4	21.33	22.39	1.81	20.7067
AFLA_052930		3-ketosteroid-delta-1-dehydrogenase, putative	0.098	-3.34417	7.61385e-23	4.09331e-21	yes	down	8.39	7.89	10.53	1.14	0.75	0.64	8.93667	0.843333
AFLA_052940		conserved hypothetical protein	0.229	-2.12388	9.16629e-19	3.07216e-17	yes	down	10.16	9	8.52	2.19	1.83	2.76	9.22667	2.26
AFLA_052960		glycosyl transferase family protein	2.219	1.15014	0.00480171	0.0131612	yes	up	1.22	1	1.7	2.62	3.48	2.51	1.30667	2.87
AFLA_053030		hscarg dehydrogenase, putative	0.237	-2.07533	0.00328487	0.0094078	yes	down	1.1	1.77	2.42	0.25	0.14	0.5	1.76333	0.296667
AFLA_053060		peroxiredoxin 5, prdx5, putative	2.5	1.32176	2.31303e-12	3.90707e-11	yes	up	159.71	143.81	176.48	337.76	375.51	429.63	160	380.967
AFLA_053100		conserved hypothetical protein	4.787	2.25921	7.49698e-05	0.000322242	yes	up	5.5	1.43	2.31	12.84	11.37	18.94	3.08	14.3833
AFLA_053160		conserved hypothetical protein	0.132	-2.9209	4.83293e-20	1.90281e-18	yes	down	7.1	4.26	5.38	0.67	0.48	0.69	5.58	0.613333
AFLA_053170		methylenetetrahydrofolate dehydrogenase, putative	0.214	-2.22586	6.4207e-12	1.00445e-10	yes	down	5.5	4.98	4.21	1.28	1.04	0.7	4.89667	1.00667
AFLA_053180		monocarboxylate permease, putative	0.324	-1.62624	6.66861e-08	5.67743e-07	yes	down	18.07	12.12	12.93	4.9	4.58	3.98	14.3733	4.48667
AFLA_053190		conserved hypothetical protein	0.189	-2.40054	0.00234502	0.00696859	yes	down	7.12	7.07	6.69	1.59	1.88	0.3	6.96	1.25667
AFLA_053230		conserved hypothetical protein	2.558	1.35523	3.05409e-05	0.000143504	yes	up	3.77	2.24	3.33	7.3	6.53	9.09	3.11333	7.64
AFLA_053240		conserved hypothetical protein	5.233	2.38769	6.08011e-05	0.000266644	yes	up	1.06	0.33	0.39	2.33	3.01	3.66	0.593333	3
AFLA_053250		conserved hypothetical protein	2.527	1.33742	3.43886e-06	2.01154e-05	yes	up	55.33	35.39	40.06	98.08	104.27	116.32	43.5933	106.223
AFLA_053260		conserved hypothetical protein	3.654	1.86959	1.46033e-14	3.18237e-13	yes	up	23.65	17.46	18.36	59.57	72.09	83.13	19.8233	71.5967
AFLA_053290		hypothetical protein	0.062	-4.0029	0.02213	0.0496566	yes	down	0.12	0.13	0.06	0	0	0.02	0.103333	0.00666667
AFLA_053310		vitamin H transporter, putative	0.043	-4.54132	3.30042e-20	1.31905e-18	yes	down	6.95	20.32	26.82	0.85	0.82	0.61	18.03	0.76
AFLA_053330		conserved hypothetical protein	0.185	-2.43812	3.12914e-20	1.25533e-18	yes	down	69.21	111.52	119.2	14.22	18.52	19.55	99.9767	17.43
AFLA_053340		acetolactate synthase, putative	0.49	-1.02975	0.00314399	0.00905328	yes	down	5.77	9.63	13.3	3.94	4.23	5.16	9.56667	4.44333
AFLA_053350		conserved hypothetical protein	0.172	-2.54089	1.35505e-30	1.51067e-28	yes	down	38.09	36.69	29.08	4.1	4.61	5.1	34.62	4.60333
AFLA_053420		low density lipoprotein receptor, putative	0.406	-1.30169	0.0160316	0.0377396	yes	down	1.79	1.82	1.88	0.68	0.97	0.38	1.83	0.676667
AFLA_053540		FAD binding monooxygenase, putative	2.082	1.05818	0.0133817	0.0322324	yes	up	115.03	58.18	37.13	174.28	133.74	115.7	70.1133	141.24
AFLA_053650		oxidoreductase, short chain dehydrogenase/reductase family	3.167	1.66327	4.53309e-07	3.23954e-06	yes	up	5.19	6.98	5.83	23.24	18.73	12.3	6	18.09
AFLA_053660		nuclear transport factor 2 domain protein	2.691	1.4282	0.00109375	0.00355553	yes	up	2.93	1.14	0.89	3.32	2.68	1.86	1.65333	2.62
AFLA_053910		pantothenate transporter, putative	0.437	-1.19278	0.0131488	0.031725	yes	down	1.42	3.83	4.53	1.74	1.2	1.08	3.26	1.34
AFLA_053950		conserved hypothetical protein	3.146	1.65344	4.46892e-06	2.54738e-05	yes	up	6.43	4.86	3.06	16.34	15.28	24.38	4.78333	18.6667
AFLA_054000		hypothetical protein	3.806	1.92833	0.000191849	0.000742373	yes	up	4.49	1.16	1.18	7.96	10.5	8.95	2.27667	9.13667
AFLA_054090		polyketide synthase, putative	16.914	4.08017	0.0181323	0.0419484	yes	up	0	0	0.01	0.03	0.03	0.06	0.00333333	0.04
AFLA_054140		conserved hypothetical protein	3.69	1.88376	1.07705e-09	1.22131e-08	yes	up	1.81	0.69	0.85	8.67	4.57	3.02	1.11667	5.42
AFLA_054350		actin-binding protein Fragmin, putative	3.197	1.67688	3.0793e-09	3.24506e-08	yes	up	8.86	15.72	16.33	48.71	39.3	35.47	13.6367	41.16
AFLA_054360		conserved hypothetical protein	2.689	1.42733	5.58222e-12	8.79781e-11	yes	up	2.63	2.43	2.9	7.2	6.26	6.27	2.65333	6.57667
AFLA_054380		hypothetical protein	42.924	5.42371	0.00282425	0.00823333	yes	up	0	0	0	7.3	1.69	5.72	0	4.90333
AFLA_054390		conserved hypothetical protein	7.335	2.87477	1.93098e-11	2.79767e-10	yes	up	0.59	0.47	0.49	2.5	3.91	4.39	0.516667	3.6
AFLA_054410		conserved hypothetical protein	2.911	1.54144	0.00127538	0.00407222	yes	up	0.69	0.28	0.24	1.15	1.14	1.15	0.403333	1.14667
AFLA_054480		conserved hypothetical protein	14.716	3.8793	4.27871e-31	4.92563e-29	yes	up	3.26	2.86	2.86	47.34	44.73	38.83	2.99333	43.6333
AFLA_054490		neutral amino acid permease	5.765	2.5273	1.56673e-09	1.72666e-08	yes	up	34.54	16.75	10.9	116.53	118.87	121.86	20.73	119.087
AFLA_054500		penicillin-binding protein, putative	0.234	-2.098	3.53246e-05	0.000163802	yes	down	1.58	2.46	2.64	0.45	0.68	0.35	2.22667	0.493333
AFLA_054660		aspartic-type endopeptidase (OpsB), putative	4.822	2.26973	2.16389e-19	7.84855e-18	yes	up	31.11	26.74	37.46	112.68	155.98	169.62	31.77	146.093
AFLA_054690		nucleolus protein required for cell viability, putative	0.473	-1.08105	1.27479e-06	8.19752e-06	yes	down	777.91	802.96	616.04	363.56	361.42	265.66	732.303	330.213
AFLA_054720		conserved hypothetical protein	0.397	-1.33124	0.000128138	0.00051897	yes	down	428.62	554.92	362.41	235.07	179.49	100.24	448.65	171.6
AFLA_054730		SUMO ligase SizA, putative	0.468	-1.0957	0.000140335	0.000562137	yes	down	33.91	67.1	57.68	26.22	24.37	18.32	52.8967	22.97
AFLA_054780		splicing factor 3b subunit 4	0	-11.415	7.87154e-21	3.38892e-19	yes	down	24.34	43.96	37.15	0	0	0	35.15	0
AFLA_054860		mitochondrial import receptor subunit (tom40), putative	0.479	-1.06196	1.40732e-05	7.14865e-05	yes	down	286.57	475.12	464.01	217.38	179.74	158.24	408.567	185.12
AFLA_054890		RNA polymerase II Elongator subunit, putative	0.001	-9.53231	0.0147054	0.0349645	yes	down	0	8.75	5.79	0	0	0	4.84667	0
AFLA_054910		tRNA isopentenyltransferase, putative	0.499	-1.00152	5.90415e-06	3.2773e-05	yes	down	88.7	130.14	116.5	59.96	55.63	42.38	111.78	52.6567
AFLA_054920		Dhp1-interacting protein Din1, putative	0.351	-1.50954	4.77807e-08	4.16498e-07	yes	down	19.99	37.47	34.3	10.59	11.15	9.58	30.5867	10.44
AFLA_054940		conserved hypothetical protein	0.27	-1.88749	8.81335e-07	5.86689e-06	yes	down	19.96	57.59	48.51	11.47	10.07	10.5	42.02	10.68
AFLA_055130		short chain dehydrogenase/reductase family protein	278.946	8.12384	3.02988e-09	3.20254e-08	yes	up	0	0	0	1.71	2.48	5.21	0	3.13333
AFLA_055150		HATPase_c domain protein, putative	0.435	-1.20079	9.99298e-13	1.77279e-11	yes	down	23.5	25.77	23.1	11.43	9.67	8.84	24.1233	9.98
AFLA_055200		Vacuolar protein sorting 55 superfamily	3.66	1.87172	0.00153954	0.00481266	yes	up	17.14	5.48	13.6	26.01	32.44	68.4	12.0733	42.2833
AFLA_055250		mitochondrial mRNA processing protein PET127, putative	0.38	-1.39546	6.91741e-06	3.7803e-05	yes	down	160.89	162.18	129.85	70.64	52.1	29.29	150.973	50.6767
AFLA_055290		conserved hypothetical protein	0.076	-3.71887	1.9918e-05	9.77082e-05	yes	down	5.96	49.87	55.27	4.74	2.62	0.77	37.0333	2.71
AFLA_055390		conserved hypothetical protein	0.313	-1.67445	1.26323e-10	1.63756e-09	yes	down	245.29	322.44	283.09	108.52	85.82	59.69	283.607	84.6767
AFLA_055410		DNA-directed RNA polymerase I and III 14 KDA polypeptide	0.314	-1.67237	1.19051e-08	1.14728e-07	yes	down	302.88	491.19	439.22	137.88	117.14	75.68	411.097	110.233
AFLA_055430		pre-rRNA processing protein, putative	0.001	-10.1186	4.78835e-14	9.88566e-13	yes	down	6.65	28.83	8.38	0	0	0	14.62	0
AFLA_055450		translation elongation factor eEF-1 subunit gamma, putative	0.472	-1.08409	9.39636e-05	0.000393037	yes	down	1073.06	1515.19	1558.35	822.57	652.74	441.52	1382.2	638.943
AFLA_055480		calcineurin Ca2+-binding regulatory subunit CnaB	2.079	1.05591	1.28292e-12	2.22745e-11	yes	up	56.25	53.4	54.36	95.27	112.35	121.11	54.67	109.577
AFLA_055510		O-sialoglycoprotein endopeptidase	0.232	-2.10675	2.33163e-10	2.88148e-09	yes	down	72.42	107.13	97.12	28.06	20.12	12.24	92.2233	20.14
AFLA_055610		mitochondrial translation optimization protein (Mto1), putative	0.179	-2.47907	2.03941e-17	5.90148e-16	yes	down	52.95	89.36	76.56	15.34	13.1	8.63	72.9567	12.3567
AFLA_055680		esterase, putative	0.466	-1.10158	0.000134879	0.000542331	yes	down	8.03	12.24	13.05	4.78	4.78	5.14	11.1067	4.9
AFLA_055700		ATP-binding cassette transporter, putative	0.311	-1.68323	3.21995e-06	1.89986e-05	yes	down	16.47	32.12	27.95	9.48	5.2	2.78	25.5133	5.82
AFLA_055740		DEAH-box RNA helicase (Dhr1), putative	0.153	-2.70725	1.11632e-08	1.07972e-07	yes	down	32.74	82.59	76.91	13.97	9.56	4.13	64.08	9.22
AFLA_055760		mRNA binding protein Pumilio 2, putative	0.379	-1.40066	3.01819e-07	2.23692e-06	yes	down	59.16	92.44	88.36	37.37	30.68	25.49	79.9867	31.18
AFLA_055900		Mis6 domain protein	0.377	-1.4063	0.0116101	0.0285098	yes	down	0.87	2.62	3.32	0.72	0.78	0.89	2.27	0.796667
AFLA_055930		conserved hypothetical protein	0.357	-1.4842	2.17714e-05	0.000105723	yes	down	10.8	24.45	25.33	7.31	5.98	7.06	20.1933	6.78333
AFLA_055970		fad NAD binding oxidoreductase, putative	9.557	3.2565	2.3859e-17	6.86659e-16	yes	up	9.25	3.41	5.57	51.57	55.95	61.06	6.07667	56.1933
AFLA_056030		PAP2 domain protein	0.4	-1.32292	7.14187e-06	3.88692e-05	yes	down	24.06	40.07	42.11	15.88	14.02	10.27	35.4133	13.39
AFLA_056050		ribosomal large subunit biogenesis protein MAK16, putative	0.267	-1.90764	2.56016e-06	1.54323e-05	yes	down	231.73	353.1	323.19	113.23	81.13	34.82	302.673	76.3933
AFLA_056070		MFS sugar transporter, putative	4.559	2.18875	1.7802e-13	3.45313e-12	yes	up	6.08	6.34	9.92	35.34	37.07	24.54	7.44667	32.3167
AFLA_056110		conserved hypothetical protein	2.174	1.12002	4.71384e-12	7.50741e-11	yes	up	6.44	6.61	7.18	16.3	14.28	14.14	6.74333	14.9067
AFLA_056330		amidophosphoribosyltransferase	0.385	-1.37691	0.000272739	0.00101639	yes	down	464.06	555.9	483.75	277.5	181.37	91	501.237	183.29
AFLA_056410		hypothetical protein	0.039	-4.69034	0.0219811	0.049389	yes	down	0.15	0.25	0.18	0	0	0	0.193333	0
AFLA_056450		conserved hypothetical protein	2.74	1.45435	2.34301e-05	0.000112949	yes	up	4.07	9.74	10.08	19.75	19.31	21.66	7.96333	20.24
AFLA_056520		conserved hypothetical protein	0.25	-1.99769	8.61112e-05	0.000363348	yes	down	28.77	66.37	62.6	19.5	13.11	4.53	52.58	12.38
AFLA_056530		conserved hypothetical protein	0.48	-1.0584	1.03368e-07	8.41488e-07	yes	down	30.11	29.39	25.47	17.72	16.95	18.39	28.3233	17.6867
AFLA_056540		MFS multidrug transporter, putative	0.455	-1.13503	1.74372e-06	1.08903e-05	yes	down	21.86	30.09	31.78	12.53	9.6	14.06	27.91	12.0633
AFLA_056560		SNF2 family helicase/ATPase, putative	0.416	-1.2641	0.00173189	0.00534142	yes	down	2.31	7.15	6.42	2.25	2.24	1.78	5.29333	2.09
AFLA_056570		glutathione synthetase, putative	2.851	1.51169	2.43833e-12	4.11216e-11	yes	up	29.61	22.15	22.37	66.6	68.39	67.44	24.71	67.4767
AFLA_056580		conserved hypothetical protein	4.435	2.1488	1.42869e-14	3.11984e-13	yes	up	10.99	7.01	8.02	39.01	34.61	37.26	8.67333	36.96
AFLA_056610		DUF167 domain protein	30.057	4.90961	0.0104106	0.0259067	yes	up	0	0	0	3.06	1.42	1.8	0	2.09333
AFLA_056620		conserved hypothetical protein	0.46	-1.12127	0.0215703	0.0486273	yes	down	6.47	26.3	40.24	16.47	9.72	6.64	24.3367	10.9433
AFLA_056690		serine/threonine protein phosphatase PPT1	0.332	-1.59034	3.50517e-10	4.25726e-09	yes	down	66.05	96.58	92.34	34.68	23.54	22.13	84.99	26.7833
AFLA_056730		cell cycle control protein (Cwf2), putative	0.464	-1.10798	2.78253e-05	0.000131859	yes	down	71.26	132.41	126.36	54.34	46.98	43.27	110.01	48.1967
AFLA_056800		DnaJ domain protein Psi, putative	4.675	2.22504	1.70395e-14	3.67546e-13	yes	up	48.55	38.95	42.01	132.32	191.04	255.87	43.17	193.077
AFLA_056810		carboxypeptidase S1, putative	3.082	1.62385	2.8095e-19	1.00186e-17	yes	up	13.69	13.2	15	36.78	41.25	44.95	13.9633	40.9933
AFLA_056820		geranylgeranyl pyrophosphate synthase, putative	2.121	1.08484	1.3089e-07	1.04861e-06	yes	up	11.37	13.27	15.84	26.69	36.73	33.35	13.4933	32.2567
AFLA_056830		RNAse III, putative	0.118	-3.0812	0.000863349	0.00287719	yes	down	40.01	23.2	15.28	6.47	0	2.87	26.1633	3.11333
AFLA_056900		COP9 signalosome subunit 6 (CsnF), putative	2.071	1.05015	2.34552e-05	0.000113018	yes	up	11.93	21.52	18.95	30.51	34.54	37.43	17.4667	34.16
AFLA_056930		carboxyphosphonoenolpyruvate phosphonomutase-like protein	2.385	1.25394	0.00276545	0.00808193	yes	up	1.81	3.46	2.02	4.97	6.45	5.37	2.43	5.59667
AFLA_057080		conserved hypothetical protein	3.275	1.71149	1.13305e-05	5.88531e-05	yes	up	1.83	0.87	1.06	4.04	3.33	4.5	1.25333	3.95667
AFLA_057090		conserved hypothetical protein	3.663	1.87295	7.16505e-06	3.89754e-05	yes	up	10.86	5.12	4.43	24.94	26.55	20.86	6.80333	24.1167
AFLA_057110		conserved hypothetical protein	3.252	1.7015	1.99728e-07	1.54178e-06	yes	up	2.27	1.72	1.43	5.99	5.79	5.11	1.80667	5.63
AFLA_057130		THO complex component (Rlr1), putative	0.261	-1.93612	4.95872e-09	5.08401e-08	yes	down	4.62	10.24	10.05	1.9	1.77	2.47	8.30333	2.04667
AFLA_057150		conserved hypothetical protein	2.928	1.54996	0.0127285	0.0308343	yes	up	0.56	3	1.18	1.85	3.81	2.02	1.58	2.56
AFLA_057210		vacuolar protein sorting-associated protein vps17	1349.59	10.3983	1.16814e-14	2.59366e-13	yes	up	0	0	0	4.95	3.8	16.84	0	8.53
AFLA_057330		conserved hypothetical protein	2.796	1.48326	0.0133206	0.0320924	yes	up	0.6	0.15	0.38	0.92	1.15	1.23	0.376667	1.1
AFLA_057350		WD repeat protein	0.396	-1.3358	2.00015e-05	9.80269e-05	yes	down	37.88	56.8	38.77	22.94	15.86	11.26	44.4833	16.6867
AFLA_057390		ribosome biogenesis ABC transporter Arb1, putative	0.435	-1.20195	2.28946e-05	0.000110669	yes	down	531.39	606.28	569.95	315.07	237.12	153.27	569.207	235.153
AFLA_057400		HPP family protein	488.246	8.93146	0.02228	0.0499403	yes	up	0	0	0	0	1.76	21.53	0	7.76333
AFLA_057430		conserved hypothetical protein	4.75	2.24805	1.03191e-10	1.36612e-09	yes	up	2.5	1.95	2.84	7.55	11.59	13.85	2.43	10.9967
AFLA_057590		conserved hypothetical protein	0.108	-3.20442	3.69688e-45	8.70081e-43	yes	down	26.79	28.16	27.84	1.8	1.32	1.42	27.5967	1.51333
AFLA_057650		phenylacetyl-CoA ligase, putative	3.455	1.78885	1.1533e-10	1.50984e-09	yes	up	3.96	3.24	3.56	9.51	9.95	9.08	3.58667	9.51333
AFLA_057750		FAD binding domain protein	3.071	1.61878	1.54391e-10	1.98441e-09	yes	up	5.92	9.37	10.43	26.16	23.55	25.05	8.57333	24.92
AFLA_057760		oxidoreductase, 2OG-Fe(II) oxygenase family, putative	2.242	1.16451	1.7209e-11	2.52788e-10	yes	up	21.59	18.51	14.65	37.35	37.95	46.44	18.25	40.58
AFLA_057770		pectate lyase A	5.95	2.57299	4.3739e-21	1.93824e-19	yes	up	18.39	11.29	14.2	75.19	80.14	95.52	14.6267	83.6167
AFLA_057800		hypothetical protein	5.488	2.45636	1.27904e-05	6.57587e-05	yes	up	0.55	0.35	0.44	3.86	1.95	1.26	0.446667	2.35667
AFLA_057830		ABC multidrug transporter, putative	11.68	3.54592	0.000872689	0.00290558	yes	up	0.07	0	0.02	0.31	0.2	0.51	0.03	0.34
AFLA_057890		oxidoreductase, putative	0.176	-2.50349	0.00346148	0.00983647	yes	down	1.21	1.49	0.52	0.15	0.18	0.09	1.07333	0.14
AFLA_057900		glutathione S-transferase GST-6.0, putative	0.268	-1.90141	1.35054e-05	6.89659e-05	yes	down	18.86	15.02	8.74	3.84	3.62	3.53	14.2067	3.66333
AFLA_057920		ankyrin repeat-containing protein, putative	0.304	-1.71719	0.00183654	0.00562487	yes	down	1.61	4.53	4.12	1.63	0.69	0.63	3.42	0.983333
AFLA_058020		short chain dehydrogenase/reductase	6.223	2.63764	1.5794e-10	2.02511e-09	yes	up	1.23	1.21	0.84	6.06	6.8	6.51	1.09333	6.45667
AFLA_058110		Cupin domain protein	0.366	-1.44864	0.0176681	0.0410717	yes	down	4	5.88	8.3	1.07	1.86	3.93	6.06	2.28667
AFLA_058140		hypothetical protein	2.555	1.35316	2.04589e-11	2.94804e-10	yes	up	29.89	25.31	30.95	62.41	73.67	91.89	28.7167	75.99
AFLA_058150		myo-inositol-phosphate synthase, putative	2.477	1.30866	1.77751e-10	2.24945e-09	yes	up	81.44	63.2	71.65	157.22	163.51	192.16	72.0967	170.963
AFLA_058190		conserved hypothetical protein	0.332	-1.59216	1.67511e-07	1.31028e-06	yes	down	66.95	85.55	92.03	38.32	30.06	16.87	81.51	28.4167
AFLA_058230		conserved hypothetical protein	2.826	1.49892	0.00933085	0.0235967	yes	up	7.88	3.26	1.54	10.6	10.07	14.28	4.22667	11.65
AFLA_058310		formaldehyde dehydrogenase	2.92	1.54621	3.66709e-20	1.45461e-18	yes	up	55.24	48.12	56.71	145.53	149.14	145.7	53.3567	146.79
AFLA_058470		C-4 methylsterol oxidase, putative	3.337	1.73837	0.000917935	0.00303713	yes	up	5	1.09	3.33	11.25	11.49	12.9	3.14	11.88
AFLA_058560		actin polymerization protein Bzz1, putative	3.105	1.63449	9.14294e-26	7.01688e-24	yes	up	15.62	17.46	15.56	48.24	47	53.05	16.2133	49.43
AFLA_058590		dihydrodipicolinate synthetase family protein	0.278	-1.84433	7.73698e-09	7.72312e-08	yes	down	75.92	46.3	40.39	14.94	14.3	14.4	54.2033	14.5467
AFLA_058760		cytochrome P450, putative	0.035	-4.81876	1.85839e-18	6.07476e-17	yes	down	22.44	93.6	106.75	3.41	2.67	1.32	74.2633	2.46667
AFLA_058820		GABA permease, putative	3.246	1.69886	1.37724e-08	1.31527e-07	yes	up	3.79	2.18	2.56	8.66	8.29	9.63	2.84333	8.86
AFLA_058940		pyruvate dehydrogenase, putative	8.435	3.07636	6.6079e-05	0.000287292	yes	up	0	0.43	0.45	2.77	2.24	2.06	0.293333	2.35667
AFLA_058970		cytochrome P450, putative	2.058	1.04145	8.89118e-05	0.00037427	yes	up	3.9	2.95	3.03	4.79	3.54	5.75	3.29333	4.69333
AFLA_059210		conserved hypothetical protein	4.893	2.29078	7.85871e-06	4.24218e-05	yes	up	0.69	1.16	0.51	3.42	3.34	4.32	0.786667	3.69333
AFLA_059390		conserved hypothetical protein	2.91	1.54092	3.79482e-07	2.76037e-06	yes	up	110.42	69.9	97.72	196.04	245.18	335.83	92.68	259.017
AFLA_059400		oxidoreductase, 2OG-Fe(II) oxygenase family, putative	2.463	1.30066	7.60675e-12	1.17268e-10	yes	up	10.68	9.24	10.11	21.45	22.01	27.21	10.01	23.5567
AFLA_059410		lysophospholipase Plb3	2.469	1.3041	3.49501e-15	8.20746e-14	yes	up	139.17	126.79	125.02	301.23	281.48	339.39	130.327	307.367
AFLA_059450		conserved hypothetical protein	3.207	1.6811	9.4661e-14	1.88805e-12	yes	up	92.9	72.84	65.6	224.32	235.54	252.06	77.1133	237.307
AFLA_059480		C4-dicarboxylate transporter/malic acid transport protein	2.022	1.0158	0.000449235	0.00160521	yes	up	17.43	10.32	15.11	25.21	30.12	27.89	14.2867	27.74
AFLA_059500		extracellular endo-1,5-alpha-L-arabinase, putative	0.092	-3.44355	6.50163e-12	1.01412e-10	yes	down	36.85	24.72	21.34	1.32	1.55	4.47	27.6367	2.44667
AFLA_059640		conserved hypothetical protein	4.147	2.05204	7.80413e-09	7.7755e-08	yes	up	4.56	2.46	2.63	11.65	11.97	12.95	3.21667	12.19
AFLA_059650		short chain dehydrogenase (AtsC), putative	7.849	2.97243	0.0109859	0.0271596	yes	up	0.3	0.14	0	0.41	1.09	1.89	0.146667	1.13
AFLA_059760		hypothetical protein	6.569	2.71562	0.000216958	0.000828335	yes	up	1.89	0.59	0.48	7.26	6.24	5.53	0.986667	6.34333
AFLA_059790		alcohol dehydrogenase, putative	3.563	1.83294	2.06321e-07	1.58804e-06	yes	up	5.91	4.6	2.92	12.74	14.57	18.58	4.47667	15.2967
AFLA_059810		conserved hypothetical protein	3.758	1.90981	0.00605133	0.0160868	yes	up	0.4	0.67	0.26	1.81	1.3	1.71	0.443333	1.60667
AFLA_059820		conserved hypothetical protein	2.344	1.22927	3.70038e-06	2.14979e-05	yes	up	8.89	11.21	12.49	21.26	22.04	29.23	10.8633	24.1767
AFLA_059950		oxidoreductase, FAD-binding, putative	0.207	-2.2701	5.67199e-07	3.95992e-06	yes	down	96.42	41.51	29.41	10.13	10.5	13.03	55.78	11.22
AFLA_059990		O-methyltransferase, putative	3.22	1.68703	0.00624811	0.0165352	yes	up	0.24	0.09	0.16	0.5	0.56	0.59	0.163333	0.55
AFLA_060030		hypothetical protein	0.08	-3.65146	3.14972e-11	4.436e-10	yes	down	4.17	15.58	13.66	1.18	0.6	0.73	11.1367	0.836667
AFLA_060040		integral membrane protein	0.025	-5.30381	1.44881e-25	1.08825e-23	yes	down	12.85	22.42	20.76	0.8	0.47	0.11	18.6767	0.46
AFLA_060050		GABA permease, putative	0.033	-4.93923	4.00507e-18	1.26243e-16	yes	down	5.2	13.01	13.34	0.31	0.12	0.54	10.5167	0.323333
AFLA_060080		ABC transporter, putative	0.012	-6.39387	3.13348e-88	3.68741e-85	yes	down	22.48	15.31	19.75	0.25	0.25	0.19	19.18	0.23
AFLA_060090		conserved hypothetical protein	0.035	-4.83238	9.98997e-06	5.277e-05	yes	down	1.02	1.08	1.43	0.15	0	0	1.17667	0.05
AFLA_060200		neutral amino acid permease, putative	0.125	-3.00338	6.99388e-24	4.28163e-22	yes	down	5.75	7.43	7.53	0.87	0.96	0.65	6.90333	0.826667
AFLA_060210		conserved hypothetical protein	0.341	-1.55191	4.53554e-05	0.000205106	yes	down	4.79	4.51	3.55	1.09	1.14	1.39	4.28333	1.20667
AFLA_060260		heat shock protein Hsp30/Hsp42, putative	8.922	3.15732	7.50301e-16	1.92408e-14	yes	up	193.54	97.38	89.61	773.92	1132.03	1537.92	126.843	1147.96
AFLA_060280		rhamnogalacturonan acetylesterase RgaE	0.305	-1.71465	0.00293394	0.0085086	yes	down	2.42	6.01	7.43	1.34	1.35	1.89	5.28667	1.52667
AFLA_060330		conserved hypothetical protein	0.333	-1.5875	0.0120608	0.0294322	yes	down	24.56	5.89	4.05	3.13	3.12	5.1	11.5	3.78333
AFLA_060340		conserved hypothetical protein	0.33	-1.60148	0.0104312	0.0259518	yes	down	208.08	52.06	32.72	25.41	28.02	41.39	97.62	31.6067
AFLA_060350		hypothetical protein	0.202	-2.30781	3.52768e-12	5.73911e-11	yes	down	100.3	61.18	81.59	11.81	17.92	20.45	81.0233	16.7267
AFLA_060460		conserved hypothetical protein	0.19	-2.39279	0.000291017	0.00107881	yes	down	0.75	1.78	1.36	0.1	0.36	0.23	1.29667	0.23
AFLA_060530		Pyridoxal-phosphate dependent enzyme, putative	2.493	1.31813	1.93323e-06	1.19946e-05	yes	up	6.37	4.78	4.95	12.23	10.62	12.52	5.36667	11.79
AFLA_060610		hypothetical protein	5.994	2.58354	0.00208473	0.00628325	yes	up	0.22	0.09	0.15	0.47	1.01	0.96	0.153333	0.813333
AFLA_060630		conserved hypothetical protein	7.168	2.84153	0.00904656	0.0229547	yes	up	0.63	0	0.2	0.62	1.75	3.68	0.276667	2.01667
AFLA_060660		AMP-binding enzyme, putative	0.247	-2.01887	4.1516e-22	1.99862e-20	yes	down	75.22	68.99	61.41	14.16	15.39	18.9	68.54	16.15
AFLA_060670		integral membrane protein	0.043	-4.52554	0.00650618	0.0171538	yes	down	95.92	45.26	32.24	0	1.8	6.23	57.8067	2.67667
AFLA_060680		dimethylallyl tryptophan synthase, putative	0.001	-10.7958	1.86655e-17	5.44589e-16	yes	down	24	9.63	14.43	0	0	0	16.02	0
AFLA_060690		cytochrome P450, putative	0.201	-2.31419	3.97016e-20	1.56895e-18	yes	down	50.97	29.03	29.57	5.91	6.41	7.79	36.5233	6.70333
AFLA_060700		phenylalanine ammonia-lyase, putative	0.485	-1.044	0.0175137	0.0407845	yes	down	5.49	13.52	19.12	5.47	4.65	7.33	12.71	5.81667
AFLA_060730		endosomal sorting complex protein TSG101, putative	3.837	1.9398	2.6645e-23	1.4931e-21	yes	up	3.46	4.15	4.05	13.93	14.42	14.08	3.88667	14.1433
AFLA_060760		conserved hypothetical protein	0.244	-2.03242	4.54167e-27	3.91063e-25	yes	down	35.53	48.95	50.43	11.31	10.03	9.92	44.97	10.42
AFLA_060800		kinesin family protein	26.914	4.75031	1.42315e-23	8.3274e-22	yes	up	1.34	0.49	0.38	16.75	23.32	17.31	0.736667	19.1267
AFLA_060810		hypothetical protein	3.7	1.88734	3.80473e-12	6.17088e-11	yes	up	3.9	1.47	5.06	15.17	11.76	9.96	3.47667	12.2967
AFLA_060850		multidrug resistance-associated protein, putative	0.362	-1.46404	1.03375e-06	6.78345e-06	yes	down	3.49	2.86	2.28	0.81	0.75	0.99	2.87667	0.85
AFLA_060900		C6 finger domain protein, putative	0.44	-1.18292	4.59882e-05	0.000207622	yes	down	4.13	7.98	4.93	2.02	2.14	2.28	5.68	2.14667
AFLA_060910		conserved hypothetical protein	0.353	-1.50338	0.00202506	0.0061296	yes	down	1.2	3.3	3.75	1.05	0.71	0.79	2.75	0.85
AFLA_061030		amidase family protein	0.456	-1.13394	0.00331803	0.00948738	yes	down	1.42	2.82	2.38	0.66	1.11	0.98	2.20667	0.916667
AFLA_061050		conserved hypothetical protein	0.068	-3.88299	1.54441e-11	2.2813e-10	yes	down	3.13	7.97	11.21	0.69	0.4	0.34	7.43667	0.476667
AFLA_061070		hmg-CoA reductase, putative	0.074	-3.75968	1.62448e-13	3.16848e-12	yes	down	3.05	5.09	5.19	0.69	0.3	0.34	4.44333	0.443333
AFLA_061090		MAP kinase SakA	0.21	-2.24894	1.36816e-24	9.11335e-23	yes	down	116.82	91.52	85.45	19.52	18.89	20.86	97.93	19.7567
AFLA_061120		polyamine transporter, putative	4.718	2.2381	0.000252213	0.000948913	yes	up	0.81	1.31	0.71	4.22	4.77	3.17	0.943333	4.05333
AFLA_061150		alcohol dehydrogenase, putative	2.164	1.11387	0.00702464	0.0183317	yes	up	1.77	2.43	1.92	3.06	3.84	4.91	2.04	3.93667
AFLA_061260		hypothetical protein	2.487	1.3145	8.20213e-05	0.000347614	yes	up	3.43	1.99	1.94	5.5	5.71	6.59	2.45333	5.93333
AFLA_061280		alcohol dehydrogenase, putative	0.45	-1.1511	8.29143e-06	4.44856e-05	yes	down	186.36	227.28	201.6	100.45	102.35	60.03	205.08	87.61
AFLA_061400		aminotransferase, putative	4.985	2.31755	1.76328e-17	5.17311e-16	yes	up	1.85	1.66	1.73	8.24	9.05	8.43	1.74667	8.57333
AFLA_061410		conserved hypothetical protein	2.732	1.44978	0.00734232	0.0190408	yes	up	0.65	0.91	1.18	3.21	2.06	2.01	0.913333	2.42667
AFLA_061470		DSB repair complex subunit Ku70, putative	0.021	-5.5503	7.39141e-107	1.95706e-103	yes	down	44.72	41.38	43.53	5.32	4.77	5.58	43.21	5.22333
AFLA_061530		DUF914 domain membrane protein	0.478	-1.0643	2.17323e-05	0.00010563	yes	down	309.43	318.55	280.71	170.07	146.16	95.34	302.897	137.19
AFLA_061580		phosphatase family protein	3.648	1.86693	2.49163e-22	1.21608e-20	yes	up	4.8	5.13	5.75	16.55	17.03	20.81	5.22667	18.13
AFLA_061750		ABC metal ion transporter, putative	0.488	-1.03515	0.000140473	0.000562264	yes	down	36.01	70.87	71.24	29.22	25.1	25.48	59.3733	26.6
AFLA_061760		conserved hypothetical protein	0.356	-1.4897	1.2347e-10	1.60451e-09	yes	down	5.91	8.02	8.63	2.82	3.13	2.51	7.52	2.82
AFLA_061810		extracellular cellulase CelA/allergen Asp F7-like, putative	2.191	1.13128	1.19756e-05	6.18469e-05	yes	up	3.9	3.97	5.32	9.52	8.67	9.26	4.39667	9.15
AFLA_061890		conserved hypothetical protein	6.15	2.6205	3.46299e-12	5.64255e-11	yes	up	11.44	8.7	4.82	48.34	52.02	47.37	8.32	49.2433
AFLA_062010		hypothetical protein	0.401	-1.31897	5.30415e-08	4.58345e-07	yes	down	28.52	22.12	34.89	10.09	10.68	12.01	28.51	10.9267
AFLA_062080		NUDIX family hydrolase, putative	4.632	2.21164	8.53129e-13	1.53144e-11	yes	up	27.46	16.28	17.63	83.81	103.11	101.62	20.4567	96.18
AFLA_062090		MutT/nudix family protein	3.186	1.6718	2.52748e-14	5.35371e-13	yes	up	16.4	16.83	11.93	33.15	34.43	37.61	15.0533	35.0633
AFLA_062100		HAD superfamily hydrolase, putative	11.786	3.55897	1.57253e-22	7.96872e-21	yes	up	65.17	28.78	49.62	402.8	644.59	583.12	47.8567	543.503
AFLA_062110		tRNA a64-2'-o-ribosylphosphate transferase	2.86	1.51616	1.26868e-13	2.48365e-12	yes	up	20.01	18.25	15.28	43.84	54.09	60.22	17.8467	52.7167
AFLA_062150		WD repeat protein	0.427	-1.22717	0.0031066	0.00896025	yes	down	13.44	41.97	44.68	14.27	14.26	11.5	33.3633	13.3433
AFLA_062160		polyubiquitin binding protein (Doa1/Ufd3), putative	4.584	2.19671	1.37561e-19	5.0941e-18	yes	up	15.78	14.1	14.1	48.35	65.59	78.46	14.66	64.1333
AFLA_062240		conserved hypothetical protein	2.491	1.31701	4.55483e-06	2.58882e-05	yes	up	17.91	15.15	15.84	29.25	37.43	52.41	16.3	39.6967
AFLA_062290		ankyrin repeat-containing protein, putative	0.451	-1.15038	1.55182e-05	7.77817e-05	yes	down	15.33	21.58	21.77	8.42	6.34	3.96	19.56	6.24
AFLA_062310		monooxygenase, putative	3.25	1.70042	8.80325e-06	4.7041e-05	yes	up	1.63	1.39	0.89	3.97	3.47	3.68	1.30333	3.70667
AFLA_062330		C6 transcription factor, putative	3.194	1.67521	2.3591e-06	1.44173e-05	yes	up	5.99	2.89	2.92	10.91	12.54	13.63	3.93333	12.36
AFLA_062370		mitochondrial outer membrane translocase receptor (TOM70), putative	0.497	-1.00771	4.0061e-05	0.000182882	yes	down	61.42	107.28	108.79	43.7	44.53	42.1	92.4967	43.4433
AFLA_062610		competence/damage-inducible protein CinA, putative	3.28	1.71372	1.41012e-10	1.82351e-09	yes	up	4.73	3.14	3.41	13.69	11.57	14.49	3.76	13.25
AFLA_062640		conserved hypothetical protein	0.207	-2.27063	1.5884e-08	1.49802e-07	yes	down	3.85	9.37	8.81	1.44	1.93	1.45	7.34333	1.60667
AFLA_062670		60S ribosomal subunit biogenesis protein Nop16, putative	0.261	-1.93895	5.76706e-08	4.94567e-07	yes	down	303.66	560.25	505.85	148.15	117.31	64.14	456.587	109.867
AFLA_062710		conserved hypothetical protein	3.074	1.61989	3.85961e-05	0.000177503	yes	up	10.42	4.12	7.92	19.31	22.9	24.13	7.48667	22.1133
AFLA_062760		alcohol dehydrogenase, putative	2.818	1.49473	3.82426e-09	3.97866e-08	yes	up	8.21	6.45	6.98	17.03	18.43	23.16	7.21333	19.54
AFLA_062800		aldo-keto reductase, putative	2.431	1.28153	5.11881e-13	9.42841e-12	yes	up	13.35	16.82	18.39	32.79	39.31	42.15	16.1867	38.0833
AFLA_062840		conserved hypothetical protein	0.16	-2.63988	2.83587e-07	2.11512e-06	yes	down	15.45	31	34.65	7.41	2.58	2.32	27.0333	4.10333
AFLA_062880		short chain dehydrogenase/oxidoreductase, putative	0.141	-2.82624	1.14103e-22	5.92385e-21	yes	down	27.1	35.86	28.46	4.39	4.77	3.09	30.4733	4.08333
AFLA_062890		hypothetical protein	0.353	-1.50254	0.0172419	0.0402311	yes	down	8.11	24.17	15.39	8.48	2.95	4.78	15.89	5.40333
AFLA_062920		conserved hypothetical protein	0.091	-3.46532	7.31924e-05	0.00031537	yes	down	3.23	7.42	7.3	0.45	0	1.13	5.98333	0.526667
AFLA_063030		ATP-binding cassette transporter, putative	0.21	-2.24938	3.99879e-18	1.26243e-16	yes	down	88.77	110.46	125.62	28.07	16.1	20.79	108.283	21.6533
AFLA_063220		conserved hypothetical protein	0.369	-1.438	1.10625e-05	5.76591e-05	yes	down	10.86	5.68	6.02	2.79	1.91	2.06	7.52	2.25333
AFLA_063230		monocarboxylate transporter, putative	0.325	-1.62031	5.83039e-06	3.23975e-05	yes	down	19.72	11.89	12.41	5.79	3.84	4.18	14.6733	4.60333
AFLA_063320		conserved hypothetical protein	0.42	-1.2504	0.00991298	0.024867	yes	down	12.39	43.53	44.23	18.3	14.66	8.32	33.3833	13.76
AFLA_063410		conserved hypothetical protein	0.255	-1.97097	7.23006e-06	3.92886e-05	yes	down	2.56	1.56	2.6	0.44	0.5	0.7	2.24	0.546667
AFLA_063420		O-acetyltransferase, putative	0.144	-2.79785	3.20282e-06	1.89081e-05	yes	down	5.21	30.64	38.79	4.28	2.63	3.15	24.88	3.35333
AFLA_063570		monooxygenase, putative	0.037	-4.75317	0.00033442	0.00122386	yes	down	0.4	1.08	1.38	0.05	0.05	0	0.953333	0.0333333
AFLA_063580		short chain type dehydrogenase, putative	0.018	-5.78297	2.5073e-06	1.52003e-05	yes	down	1.19	2.56	2.52	0.05	0	0.1	2.09	0.05
AFLA_064200		conserved hypothetical protein	0.064	-3.97084	1.78511e-12	3.04937e-11	yes	down	2.91	3.8	4.81	0.23	0.23	0.25	3.84	0.236667
AFLA_064220		conserved hypothetical protein	0.34	-1.55696	0.00563735	0.0151459	yes	down	0.6	1.87	1.85	0.68	0.47	0.25	1.44	0.466667
AFLA_064290		O-methyltransferase, putative	0.03	-5.04888	5.78542e-06	3.21814e-05	yes	down	5.68	3.7	1.85	0	0.06	0.16	3.74333	0.0733333
AFLA_064320		oligopeptide transporter, putative	0.153	-2.70467	9.41915e-30	9.87705e-28	yes	down	4.43	6.61	6.02	1.21	0.71	1.17	5.68667	1.03
AFLA_064330		conserved hypothetical protein	0.008	-7.05321	2.93378e-10	3.58799e-09	yes	down	3.81	2.58	4.23	0.09	0	0	3.54	0.03
AFLA_064340		conserved hypothetical protein	0.077	-3.69392	8.60328e-07	5.74873e-06	yes	down	5.07	1.49	2.18	0.11	0.1	0.27	2.91333	0.16
AFLA_064360		ABC multidrug transporter, putative	2.35	1.23271	0.00023314	0.000882167	yes	up	0.31	0.46	0.48	0.93	0.87	0.99	0.416667	0.93
AFLA_064490		conserved hypothetical protein	2.562	1.35702	0.000180443	0.00070286	yes	up	3.35	2.35	3.44	6.21	6.41	8.34	3.04667	6.98667
AFLA_064520		O-methyltransferase GliM-like, putative	4.039	2.01413	2.9838e-05	0.000140513	yes	up	0.62	0.76	1.29	3.31	2.56	4.52	0.89	3.46333
AFLA_064610		short-chain oxidoreductase, putative	0.264	-1.92179	0.00499167	0.0136203	yes	down	1.74	2.57	1.65	0.71	0.61	0.23	1.98667	0.516667
AFLA_064640		oxidoreductase, short-chain dehydrogenase/reductase family	0.176	-2.50911	9.2158e-10	1.06207e-08	yes	down	3.97	5.87	4.3	0.82	0.64	0.84	4.71333	0.766667
AFLA_064780		conserved hypothetical protein	0.388	-1.36491	0.00173156	0.00534142	yes	down	0.75	0.7	1.06	0.23	0.28	0.41	0.836667	0.306667
AFLA_064860		nuclease S1 precursor, putative	0.499	-1.00145	0.00064446	0.00221822	yes	down	14.57	10.53	9.33	5.85	4.83	6.39	11.4767	5.69
AFLA_064900		hypothetical protein	0.035	-4.83674	3.37398e-71	2.10199e-68	yes	down	7437.81	6070.04	5520.25	228.53	230.57	181.87	6342.7	213.657
AFLA_064980		conserved hypothetical protein	3.041	1.60448	1.0834e-06	7.07419e-06	yes	up	0.43	0.88	0.78	2.7	2.49	3.64	0.696667	2.94333
AFLA_065040		conserved hypothetical protein	0.372	-1.42843	3.41512e-07	2.50308e-06	yes	down	2.49	2.39	2.13	0.66	0.81	1.01	2.33667	0.826667
AFLA_065060		conserved hypothetical protein	0.242	-2.04875	4.84261e-11	6.68609e-10	yes	down	3.84	5	4.87	1.16	1.2	1.12	4.57	1.16
AFLA_065170		conserved hypothetical protein	2.005	1.00346	7.25541e-12	1.12342e-10	yes	up	11.47	13.8	11.94	22.82	25.17	22.81	12.4033	23.6
AFLA_065180		thioredoxin, putative	2.122	1.08514	1.57776e-09	1.73701e-08	yes	up	172.11	175.55	177.64	357.64	352.65	353.67	175.1	354.653
AFLA_065220		conserved hypothetical protein	0.231	-2.11426	1.49417e-22	7.60805e-21	yes	down	481.52	325.13	433.66	48.08	69.95	78.77	413.437	65.6
AFLA_065400		conserved hypothetical protein	0.043	-4.55074	9.75099e-80	7.99228e-77	yes	down	189.22	154.65	131.9	7.54	5.09	6.36	158.59	6.33
AFLA_065410		conserved hypothetical protein	0.08	-3.64342	6.1854e-38	1.11033e-35	yes	down	57.34	41.26	44.32	3.42	3.59	3.49	47.64	3.5
AFLA_065540		extracellular lipase, putative	0.32	-1.6427	7.88188e-07	5.31024e-06	yes	down	7.5	5.52	5.28	2.13	1.86	1.44	6.1	1.81
AFLA_065570		O-methyltransferase family protein	0.114	-3.13369	6.47191e-12	1.01097e-10	yes	down	5.52	4.52	5.19	0.7	0.34	0.57	5.07667	0.536667
AFLA_065690		Zn2+ dependent hydrolase, putative	3.663	1.87308	1.04019e-05	5.45922e-05	yes	up	2.37	2.05	1.3	4.79	7.28	13.95	1.90667	8.67333
AFLA_065710		conserved hypothetical protein	3.097	1.63077	0.0032144	0.00923343	yes	up	0.45	0.39	0.29	0.88	1.11	1.32	0.376667	1.10333
AFLA_065720		aldehyde dehydrogenase, putative	3.95	1.98177	1.36829e-08	1.3079e-07	yes	up	9.78	4.79	5.08	25.44	24.47	24.99	6.55	24.9667
AFLA_065800		glycosyl hydrolase family 88, putative	2.968	1.56971	0.00106354	0.00346477	yes	up	1.09	0.72	0.84	2.83	2.22	2.5	0.883333	2.51667
AFLA_065940		glyoxalase family protein	0.476	-1.07142	6.3968e-09	6.45839e-08	yes	down	641.97	621.47	557.47	273.84	289.37	267.19	606.97	276.8
AFLA_065950		conserved hypothetical protein	0.404	-1.3072	3.55102e-06	2.07212e-05	yes	down	10.66	17.79	17.62	7.02	6.41	4.34	15.3567	5.92333
AFLA_065980		protein lunapark, putative	2.07	1.04962	2.4556e-08	2.24588e-07	yes	up	25.34	33.83	34.59	57.77	60.33	73.72	31.2533	63.94
AFLA_066010		hypothetical protein	3.87	1.95219	0.0113865	0.0280256	yes	up	1.35	2.55	2.74	3.86	12.87	7.03	2.21333	7.92
AFLA_066110		bicyclomycin resistance protein, putative	0	-11.1087	5.76735e-20	2.25395e-18	yes	down	13.16	21.25	15.98	0	0	0	16.7967	0
AFLA_066170		conserved hypothetical protein	0.007	-7.14646	6.45085e-07	4.4278e-06	yes	down	0.74	1	2.04	0	0	0	1.26	0
AFLA_066200		C6 finger domain protein, putative	0.351	-1.5117	1.65607e-11	2.43604e-10	yes	down	223.23	252.37	249.19	104.39	76.05	65.06	241.597	81.8333
AFLA_066220		allantoate permease, putative	0.241	-2.0505	2.69812e-16	7.17986e-15	yes	down	40.49	55.86	47.13	13.81	10.29	8.07	47.8267	10.7233
AFLA_066240		hypothetical protein	0.391	-1.35547	0.00715394	0.0186115	yes	down	2.17	1.75	0.9	0.77	0.72	0.66	1.60667	0.716667
AFLA_066270		RNA-binding La domain protein	0.281	-1.83162	2.21183e-07	1.68893e-06	yes	down	380.19	533.39	500.52	176.77	117.34	61.44	471.367	118.517
AFLA_066300		endoglucanase, putative	0.45	-1.15316	0.0210064	0.0475891	yes	down	2.76	4.71	7.85	2.03	2.83	1.63	5.10667	2.16333
AFLA_066330		oleate delta-12 desaturase	0.377	-1.40639	9.71011e-10	1.1154e-08	yes	down	1033.61	884.06	902.82	415.84	343.55	271.05	940.163	343.48
AFLA_066380		nf kappa B inhibitor I-kappa-B, putative	0.208	-2.26732	0.00131531	0.0041871	yes	down	0.88	1.44	1.48	0.15	0.22	0.78	1.26667	0.383333
AFLA_066770		oxidoreductase, FAD-binding, putative	0.22	-2.1836	1.52648e-20	6.36493e-19	yes	down	19.63	17.45	14.77	4.14	4.03	3.24	17.2833	3.80333
AFLA_066780		geranylgeranyl pyrophosphate synthase, putative	2.19	1.1309	0.00113634	0.00367254	yes	up	1.26	1.14	1.08	2.49	2.72	2.33	1.16	2.51333
AFLA_066820		quinone oxidoreductase, putative	4.533	2.18049	0.0175067	0.0407845	yes	up	1.29	1.24	0	2.98	2.75	5.34	0.843333	3.69
AFLA_066860		conserved hypothetical protein	0.303	-1.7229	6.66694e-07	4.56429e-06	yes	down	8.46	15.74	18.3	4.93	3.97	3.28	14.1667	4.06
AFLA_066870		conserved hypothetical protein	0.248	-2.01307	0.00207123	0.00624435	yes	down	5.73	11.07	9.87	2.96	1.16	2.01	8.89	2.04333
AFLA_066970		conserved hypothetical protein	0.377	-1.40749	5.51231e-05	0.000244578	yes	down	11.54	6.24	6.43	5.58	5.03	5.95	8.07	5.52
AFLA_066990		DUF255 domain protein	2.159	1.11019	7.79339e-07	5.26067e-06	yes	up	26.81	19.05	24.32	44.73	47.43	52.9	23.3933	48.3533
AFLA_067010		carnitine acetyl transferase	2.225	1.15376	7.58652e-05	0.000325299	yes	up	13.08	5.99	6.91	12.7	11.63	11.71	8.66	12.0133
AFLA_067050		Acyl CoA binding protein, putative	2.969	1.56981	1.13813e-06	7.38597e-06	yes	up	17.41	10.14	9.64	32.17	33.69	40.42	12.3967	35.4267
AFLA_067130		conserved hypothetical protein	2.342	1.22773	2.90755e-05	0.000137228	yes	up	96.53	53.14	60.98	161.92	168.94	197.26	70.2167	176.04
AFLA_067150		conserved hypothetical protein	3.43	1.77837	0.00206699	0.0062351	yes	up	3.15	0.99	1.38	7.34	8.12	4.15	1.84	6.53667
AFLA_067200		ABC multidrug transporter, putative	0.122	-3.03045	1.59019e-17	4.7044e-16	yes	down	3.54	3.91	5.57	0.56	0.31	0.69	4.34	0.52
AFLA_067380		nucleoside diphosphatase Gda1	0.416	-1.26371	5.16864e-19	1.76584e-17	yes	down	187.56	219.13	196.65	76.64	66.39	60.76	201.113	67.93
AFLA_067400		translation initiation factor eIF4E, putative	0.49	-1.03017	0.000494751	0.00175072	yes	down	23.46	39.89	44.96	16.9	13.26	18.61	36.1033	16.2567
AFLA_067410		arginine rich protein	0.488	-1.03466	0.000764004	0.00258847	yes	down	21.45	44.85	39.18	18.21	17.53	12.74	35.16	16.16
AFLA_067800		mitochondrial processing peptidase alpha subunit, putative	2808.42	11.4555	2.54868e-20	1.03027e-18	yes	up	0	0	0	10.82	15.42	23.47	0	16.57
AFLA_067820		conserved hypothetical protein	2.598	1.37753	2.35286e-15	5.66343e-14	yes	up	6.53	8.68	6.8	18.56	17.95	20.63	7.33667	19.0467
AFLA_067850		conserved hypothetical protein	3.105	1.63481	3.40146e-08	3.01716e-07	yes	up	51.62	37	27.58	99.7	118.13	144.33	38.7333	120.72
AFLA_067890		dimethylaniline monooxygenase, putative	626.178	9.29043	4.32856e-13	8.07108e-12	yes	up	0	0	0	4.25	1.79	3.43	0	3.15667
AFLA_067970		small nuclear ribonucleoprotein Lsm8, putative	0.255	-1.97425	0.000111854	0.000461133	yes	down	20.71	68.52	61.57	36.76	5.11	6.85	50.2667	16.24
AFLA_068030		ankyrin repeat-containing protein, putative	0.412	-1.27982	8.07542e-05	0.000343206	yes	down	5.35	10.78	8.74	5.53	3.43	2.47	8.29	3.81
AFLA_068070		flavin-binding monooxygenase, putative	2.023	1.01659	0.00674953	0.0177073	yes	up	0.93	0.59	0.94	1.75	1.42	1.99	0.82	1.72
AFLA_068090		quinate pathway repressor protein QutR, putative	3.31	1.72704	4.07737e-13	7.62958e-12	yes	up	3.56	3.97	3.93	13.64	13.11	9.31	3.82	12.02
AFLA_068100		hypothetical protein	2.971	1.5708	1.68057e-12	2.88008e-11	yes	up	2.85	3.77	3.54	11.29	9.3	8.19	3.38667	9.59333
AFLA_068120		inositol monophosphatase QutG, putative	5.129	2.35881	1.11527e-05	5.8072e-05	yes	up	2.61	1.39	0.53	9.05	6.07	5.27	1.51	6.79667
AFLA_068160		4-hydroxyphenylpyruvate dioxygenase, putative	6.188	2.62949	1.72451e-05	8.58267e-05	yes	up	0.26	0.48	0.56	1.72	2.46	3.39	0.433333	2.52333
AFLA_068180		ethanolamine kinase, putative	0.479	-1.06105	2.68728e-11	3.81003e-10	yes	down	105.49	138.83	124.06	41.17	38.49	33.6	122.793	37.7533
AFLA_068200		conserved hypothetical protein	2.682	1.42308	8.72375e-05	0.000367808	yes	up	22.05	27.33	16.64	53.49	55.6	61.78	22.0067	56.9567
AFLA_068250		conserved hypothetical protein	0.369	-1.43717	0.000561091	0.00195993	yes	down	10.19	6.87	7.02	4.1	2.64	1.87	8.02667	2.87
AFLA_068270		conserved hypothetical protein	3.255	1.70259	4.62799e-27	3.95282e-25	yes	up	90.71	116.92	108.03	306.72	331.44	338.24	105.22	325.467
AFLA_068370		heat shock protein/chaperonin HSP78, putative	6.963	2.7998	1.17212e-07	9.4835e-07	yes	up	45.55	14.76	10.91	117.46	159.37	206.35	23.74	161.06
AFLA_068390		Sas10/Utp3 family protein	0.186	-2.42465	2.01541e-07	1.55464e-06	yes	down	162.52	259.84	239.07	61.17	40.98	14.25	220.477	38.8
AFLA_068400		3-ketosphinganine reductase (Tsc10), putative	0.002	-9.28156	0.0175343	0.0408144	yes	down	0	13.28	11.89	0	0	0	8.39	0
AFLA_068510		hypothetical protein	3.828	1.93654	1.04784e-10	1.38203e-09	yes	up	8.52	5.19	6.86	19.16	25.23	30.28	6.85667	24.89
AFLA_068530		ribosomal RNA processing protein, putative	0.222	-2.17106	2.02566e-07	1.56028e-06	yes	down	118.5	305.21	292.19	67.07	51.61	27.33	238.633	48.67
AFLA_068600		ammonium transporter MepA	0.169	-2.56307	4.2555e-11	5.91469e-10	yes	down	49.36	26.44	40.09	4.63	3.31	8.61	38.63	5.51667
AFLA_068700		conserved hypothetical protein	0.387	-1.37134	0.0112115	0.0276463	yes	down	17.6	33.71	35.44	5.68	10.61	15.14	28.9167	10.4767
AFLA_068760		succinyl-CoA synthetase subunit alpha, putative	3.35	1.74407	0.000104479	0.000433424	yes	up	1.21	0.61	0.44	2.79	2.38	2.62	0.753333	2.59667
AFLA_068770		WD-repeat protein, putative	0.017	-5.91508	0.00886593	0.0225448	yes	down	0	0.68	0.7	0	0	0	0.46	0
AFLA_068790		adenylylsulfate kinase	5.452	2.44669	1.76714e-27	1.55965e-25	yes	up	75.21	60.15	50.76	311.99	326.03	341.78	62.04	326.6
AFLA_068870		CCAAT-box-binding transcription factor	0.227	-2.13625	4.12865e-10	4.98592e-09	yes	down	86.59	139.5	132.69	35.68	25.04	14.18	119.593	24.9667
AFLA_068960		Vacuolar ATP synthase subunit H, putative	518.383	9.01787	0.0210155	0.0475988	yes	up	0	0	0	0	0.5	12.27	0	4.25667
AFLA_069120		GTP binding protein, putative	0.3	-1.73817	5.42485e-08	4.6749e-07	yes	down	157.65	325.22	336.42	84.1	59.5	33.71	273.097	59.1033
AFLA_069210		DNA polymerase POL4, putative	169.718	7.407	3.00858e-06	1.78309e-05	yes	up	0	0	0	1.27	0.17	1.62	0	1.02
AFLA_069240		conserved hypothetical protein	88.295	6.46426	1.16641e-05	6.0408e-05	yes	up	0	0	0	9.44	9.6	13.76	0	10.9333
AFLA_069270		protein PUF6, putative	0.172	-2.53875	9.88728e-07	6.50815e-06	yes	down	115.43	212.01	194.43	43.99	32.19	8.44	173.957	28.2067
AFLA_069280		conserved hypothetical protein	0.371	-1.43209	4.32439e-07	3.10506e-06	yes	down	66.31	67.42	64.66	58.8	73.17	72.74	66.13	68.2367
AFLA_069320		ABC multidrug transporter, putative	0.034	-4.88427	1.97418e-186	1.04542e-182	yes	down	137.03	183.19	176.52	5.61	5.46	5.19	165.58	5.42
AFLA_069330		nonribosomal peptide synthase Pes1	0.026	-5.24816	8.08381e-226	8.56157e-222	yes	down	47.06	44.26	43.91	1.16	1.2	1.13	45.0767	1.16333
AFLA_069400		formin binding protein (FNB3), putative	0.391	-1.35546	1.87893e-05	9.27294e-05	yes	down	33.78	77.14	76.58	24.3	22.1	22.56	62.5	22.9867
AFLA_069450		conserved hypothetical protein	0.417	-1.26192	0.00827563	0.0212067	yes	down	347.37	133.04	96.78	64.8	77.45	91.97	192.397	78.0733
AFLA_069560		conserved hypothetical protein	3.528	1.81871	0.000522351	0.00183734	yes	up	1.57	1.16	1.37	3.42	6.02	4.29	1.36667	4.57667
AFLA_069630		UPF0261 domain protein	2.507	1.32593	1.50744e-06	9.54864e-06	yes	up	8.88	9.18	13.87	23.48	28.05	30.58	10.6433	27.37
AFLA_069640		hypothetical protein	0.282	-1.82424	0.0140253	0.033584	yes	down	0.41	1.69	0.66	0.44	0.2	0.11	0.92	0.25
AFLA_069660		TIM-barrel enzyme family protein	2.804	1.48732	5.87354e-18	1.81361e-16	yes	up	99.27	92.7	106.14	239.69	276.64	311.61	99.37	275.98
AFLA_069680		3-oxoacyl-(acyl-carrier-protein) reductase	9.896	3.30686	6.39946e-15	1.46515e-13	yes	up	1.88	0.82	2.33	18.25	13.61	15.67	1.67667	15.8433
AFLA_069690		conserved hypothetical protein	3.105	1.63449	5.88297e-15	1.3604e-13	yes	up	99.58	87.61	115.46	262.05	315.67	318.62	100.883	298.78
AFLA_069720		DEAD/DEAH box RNA helicase	0.026	-5.28684	0.00318484	0.00915848	yes	down	31	24.49	22.21	1.77	0.14	0	25.9	0.636667
AFLA_069730		HMG box protein, putative	2.76	1.46447	3.0531e-12	5.04453e-11	yes	up	22.3	33.28	27.87	65.66	69.55	83.09	27.8167	72.7667
AFLA_069790		casein kinase 2 beta' regulatory subunit Ckb2, putative	2.762	1.46564	0.00112913	0.00365712	yes	up	2.94	4.56	9.3	18.05	11.68	14.37	5.6	14.7
AFLA_069850		glycerol dehydrogenase Gcy1, putative	3.801	1.92646	8.79812e-14	1.76479e-12	yes	up	105.72	71.66	65.6	296.09	300.82	290.34	80.9933	295.75
AFLA_069890		NACHT and WD40 domain protein	0.094	-3.41537	3.27202e-16	8.59901e-15	yes	down	1.24	1.13	1.28	0.15	0.1	0.09	1.21667	0.113333
AFLA_069900		hypothetical protein	3.105	1.63457	0.000640523	0.00220754	yes	up	4.84	2.23	1.23	7.82	9.43	7.65	2.76667	8.3
AFLA_069930		hypothetical protein	3.284	1.71562	6.81772e-10	8.02295e-09	yes	up	176.31	122.17	100.61	414.4	428.78	420.53	133.03	421.237
AFLA_070000		conserved hypothetical protein	0.48	-1.0586	0.00217666	0.00652321	yes	down	5.13	12.46	10.73	3.99	4.74	4.07	9.44	4.26667
AFLA_070060		conserved hypothetical protein	4.299	2.10415	1.47183e-17	4.36643e-16	yes	up	190.81	131.2	163.25	576.92	752.61	670.71	161.753	666.747
AFLA_070070		conserved hypothetical protein	2.864	1.51822	6.67184e-12	1.03914e-10	yes	up	26.29	21.41	17.74	56.25	62.25	60.66	21.8133	59.72
AFLA_070090		conserved hypothetical protein	0.485	-1.04347	9.72061e-06	5.15528e-05	yes	down	51.15	54.04	39.88	20.61	20.04	26.6	48.3567	22.4167
AFLA_070100		importin beta-4 subunit, putative	0.314	-1.67007	0.00185676	0.00568188	yes	down	515.76	563.58	541.65	284.51	156.18	43.28	540.33	161.323
AFLA_070150		hypothetical protein	2.476	1.30789	0.00373913	0.0105687	yes	up	2.28	2.49	2.26	11.38	8.25	6.39	2.34333	8.67333
AFLA_070320		choline transport protein, putative	0.014	-6.1939	1.29841e-42	2.86488e-40	yes	down	24.27	15.97	15.68	0.11	0.27	0.3	18.64	0.226667
AFLA_070420		siderophore iron transporter, putative	0.033	-4.90879	0.00119098	0.00383046	yes	down	0.43	0.44	0.57	0.05	0	0	0.48	0.0166667
AFLA_070440		hypothetical protein	0.321	-1.639	1.34646e-07	1.07382e-06	yes	down	12.18	10.47	10.05	3.26	3.16	3.81	10.9	3.41
AFLA_070470		conserved hypothetical protein	0.484	-1.04767	0.000197591	0.000761808	yes	down	37.46	29.68	33.63	16.04	15.72	15.02	33.59	15.5933
AFLA_070490		conserved hypothetical protein	20.022	4.3235	1.80467e-10	2.27538e-09	yes	up	0.67	0.63	0.19	8.12	8.34	12.54	0.496667	9.66667
AFLA_070580		conserved hypothetical protein	0.283	-1.81912	3.08516e-05	0.000144836	yes	down	1.2	2.43	2.88	0.73	0.52	0.48	2.17	0.576667
AFLA_070660		conserved hypothetical protein	0.3	-1.73865	0.000291387	0.0010798	yes	down	0.52	0.55	0.48	0.16	0.11	0.14	0.516667	0.136667
AFLA_070690		cystathionine gamma-synthase	2.57	1.36158	2.51175e-20	1.01923e-18	yes	up	27.6	29.19	30.75	67.83	72.3	73.94	29.18	71.3567
AFLA_070700		conserved hypothetical protein	2.47	1.3043	2.26928e-08	2.0972e-07	yes	up	14.49	9.54	9.39	22.01	24.11	33.41	11.14	26.51
AFLA_070730		C6 transcription factor (War1), putative	1333.22	10.3807	1.66169e-17	4.88861e-16	yes	up	0	0	0	5.13	4.21	6.08	0	5.14
AFLA_070740		hypothetical protein	0.236	-2.08255	2.15065e-05	0.000104628	yes	down	14.29	36.41	40.08	8.85	4.78	3.12	30.26	5.58333
AFLA_070800		conserved hypothetical protein	2.378	1.24982	7.17022e-08	6.05098e-07	yes	up	21.83	29.82	37.31	71.3	65.22	62.97	29.6533	66.4967
AFLA_070840		MFS transporter, putative	4.024	2.00858	5.20659e-05	0.000232083	yes	up	0.64	0.36	0.24	1.6	1.52	1.69	0.413333	1.60333
AFLA_070880		acyl-coenzyme A:Isopenicillin N acyltransferase PenDE	0.205	-2.28642	8.11886e-10	9.42838e-09	yes	down	4.62	9.19	10.78	2.54	1.49	1.39	8.19667	1.80667
AFLA_070950		C4-dicarboxylate transporter/malic acid transport protein, putative	0.45	-1.15263	1.47623e-05	7.45579e-05	yes	down	62.64	41.97	43.04	22.7	19.7	20.16	49.2167	20.8533
AFLA_070970		C6 transcription factor, putative	2.474	1.30695	1.46961e-05	7.42587e-05	yes	up	1.55	1.58	2.14	4.48	4.26	3.67	1.75667	4.13667
AFLA_071010		heat shock protein (Sti1), putative	2.235	1.16013	1.01823e-12	1.79436e-11	yes	up	70.11	82.81	83.19	149.7	164.6	187.14	78.7033	167.147
AFLA_071020		DNA-directed RNA polymerase III subunit Rpc34, putative	0.18	-2.47665	1.88646e-05	9.30576e-05	yes	down	74.1	90.06	70.89	22.49	14.8	2.87	78.35	13.3867
AFLA_071050		C6 transcription factor, putative	6.218	2.63642	3.87753e-15	9.06555e-14	yes	up	2.16	1.26	1.18	9.26	7.85	10.46	1.53333	9.19
AFLA_071140		conserved hypothetical protein	2.355	1.23565	0.0142924	0.034117	yes	up	118.98	50.94	34.3	98.88	147.82	221.09	68.0733	155.93
AFLA_071180		indoleamine 2,3-dioxygenase family protein	0.256	-1.96766	5.21617e-11	7.16529e-10	yes	down	488.94	265.59	292.13	85.93	83.08	88.93	348.887	85.98
AFLA_071230		AIF-like mitochondrial oxidoreductase (Nfrl), putative	5299.03	12.3715	6.47931e-24	4.08466e-22	yes	up	0	0	0	19.1	29.51	37.16	0	28.59
AFLA_071240		RNA polymerase I subunit Rpa43, putative	0.233	-2.10292	3.46803e-09	3.63662e-08	yes	down	124.86	217.69	189.27	56.68	37.31	23.38	177.273	39.1233
AFLA_071300		conserved hypothetical protein	2.312	1.20913	1.56695e-07	1.23387e-06	yes	up	28.84	24.86	34.22	53.47	66.01	74.55	29.3067	64.6767
AFLA_071310		conserved hypothetical protein	0.483	-1.0507	0.00541868	0.0146476	yes	down	9.68	25.57	19.61	10.29	7.94	6.81	18.2867	8.34667
AFLA_071350		UDP-N-acetylglucosamine pyrophosphorylase	2.835	1.50318	3.53099e-05	0.000163802	yes	up	376.62	198.32	160.05	592.37	643.09	776.8	244.997	670.753
AFLA_071430		U5 snRNP complex subunit, putative	0.491	-1.02604	2.56696e-07	1.935e-06	yes	down	74.66	132.49	123.91	55.69	54.19	54.55	110.353	54.81
AFLA_071440		conserved hypothetical protein	0.277	-1.85421	1.12666e-09	1.27347e-08	yes	down	30.35	35.44	28.83	11.66	5.95	7.35	31.54	8.32
AFLA_071460		conserved hypothetical protein	1144.97	10.1611	6.90174e-17	1.89369e-15	yes	up	0	0	0	20.61	24.15	20.24	0	21.6667
AFLA_071480		conserved hypothetical protein	0.081	-3.63419	3.6603e-09	3.81934e-08	yes	down	48.43	100.12	96.27	11.65	5.59	1.32	81.6067	6.18667
AFLA_071540		hypothetical protein	0.483	-1.05072	1.30281e-06	8.37261e-06	yes	down	12.62	18.74	18.34	8.23	7.96	6.5	16.5667	7.56333
AFLA_071550		conserved hypothetical protein	2.312	1.20937	1.4515e-05	7.33787e-05	yes	up	8.61	8.01	6.39	12.44	21.51	25.35	7.67	19.7667
AFLA_071580		conserved glycine-rich protein	4.212	2.07449	3.09471e-12	5.10129e-11	yes	up	4.14	6.92	4.46	18.45	16.04	27.35	5.17333	20.6133
AFLA_072280		hypothetical protein	3.755	1.90866	6.53388e-05	0.000284548	yes	up	1.47	0.97	1.02	3.81	3.21	4.25	1.15333	3.75667
AFLA_072330		disulfide oxidoreductase, putative	3.076	1.62118	5.309e-06	2.97029e-05	yes	up	1.5	1.21	1.84	3.85	3.8	5.57	1.51667	4.40667
AFLA_072350		conserved hypothetical protein	0.221	-2.18048	1.5482e-08	1.46271e-07	yes	down	21.67	14.18	15.73	3.87	4.17	2.92	17.1933	3.65333
AFLA_072380		conserved hypothetical protein	0.065	-3.93531	4.26719e-54	1.45786e-51	yes	down	75.48	59.93	57.14	5.29	3.62	3.32	64.1833	4.07667
AFLA_072520		3-hydroxyisobutyrate dehydrogenase, putative	2.473	1.3065	7.01889e-12	1.08839e-10	yes	up	4.55	4.48	4.83	9.42	10.05	12.38	4.62	10.6167
AFLA_072550		dimethylaniline monooxygenase, putative	0.351	-1.50932	1.38883e-14	3.03907e-13	yes	down	95.89	107.66	116.8	42.04	34.94	29.88	106.783	35.62
AFLA_072560		5-oxoprolinase, putative	0.082	-3.60807	3.30294e-12	5.39837e-11	yes	down	1.92	3.2	4.25	0.42	0.19	0.13	3.12333	0.246667
AFLA_072570		conserved hypothetical protein	0.497	-1.00872	1.5353e-06	9.71348e-06	yes	down	978.89	903.28	960.87	549.11	430.16	369.87	947.68	449.713
AFLA_072580		hypothetical protein	0.419	-1.25439	1.78285e-05	8.84412e-05	yes	down	13.8	13.83	7.64	7.25	4.3	2.57	11.7567	4.70667
AFLA_072610		conserved hypothetical protein	12.29	3.61936	0.000163498	0.000642766	yes	up	0.17	0.05	0.06	0.73	1.31	1.33	0.0933333	1.12333
AFLA_072640		gluconate 5-dehydrogenase, putative	4.934	2.30278	0.0091429	0.0231601	yes	up	0.12	1.07	0.41	3.78	1.55	1.68	0.533333	2.33667
AFLA_072740		proline oxidase Put1, putative	0.477	-1.06677	0.00206778	0.00623573	yes	down	1.85	1.79	1.65	0.77	1	0.65	1.76333	0.806667
AFLA_072750		pyrroline-5-carboxylate reductase, putative	0.257	-1.96011	3.68165e-08	3.25479e-07	yes	down	23.21	13.05	15.93	4.72	3.77	4.4	17.3967	4.29667
AFLA_072760		conserved hypothetical protein	0.064	-3.95567	2.78453e-05	0.000131891	yes	down	6.11	1.75	2.06	0.38	0.17	0.08	3.30667	0.21
AFLA_072770		pyrroline-5-carboxylate dehydrogenase, putative	0.041	-4.61699	1.91432e-38	3.49561e-36	yes	down	229.05	118.18	105.78	6.23	5.28	6.32	151.003	5.94333
AFLA_072910		conserved hypothetical protein	0.062	-4.01627	0.000405075	0.00145775	yes	down	0.84	0.96	1.19	0	0.06	0.11	0.996667	0.0566667
AFLA_072920		amino acid transporter, putative	0.316	-1.65985	2.50447e-06	1.51918e-05	yes	down	40.76	73.49	75.51	24.35	20.69	11.64	63.2533	18.8933
AFLA_073010		conserved hypothetical protein	0.084	-3.57957	2.84867e-07	2.12317e-06	yes	down	2.7	6.8	6.22	0.54	0.06	0.64	5.24	0.413333
AFLA_073020		conserved hypothetical protein	14.023	3.80968	1.87727e-22	9.29074e-21	yes	up	23.54	16.13	8.46	193.81	231.31	231.38	16.0433	218.833
AFLA_073110		hypothetical protein	2.318	1.21314	3.04063e-14	6.40412e-13	yes	up	51.31	73.16	76.7	140.61	181.95	168.17	67.0567	163.577
AFLA_073130		cytochrome P450 oxidoreductase OrdA-like, putative	0.042	-4.56891	2.56765e-05	0.000122717	yes	down	1.24	0.8	0.8	0.04	0.07	0	0.946667	0.0366667
AFLA_073250		hypothetical protein	2.714	1.44032	6.89384e-06	3.77132e-05	yes	up	0.55	0.79	2.27	1.43	1.52	1.37	1.20333	1.44
AFLA_073390		3-oxoacyl-[acyl-carrier-protein] reductase, putative	5.102	2.35099	0.000302922	0.00111747	yes	up	0.57	0.27	0.39	1.76	2.34	2.51	0.41	2.20333
AFLA_073470		conserved hypothetical protein	4.596	2.20044	3.37824e-28	3.28247e-26	yes	up	4.57	5.24	4.45	18.98	20.21	24.51	4.75333	21.2333
AFLA_073490		protein required for cell viability Rrp17, putative	0.233	-2.10316	1.05107e-13	2.07298e-12	yes	down	80.35	133.36	97.68	28.32	23.38	17.12	103.797	22.94
AFLA_073560		amino acid permease (Gap1), putative	0	-13.215	1.23662e-27	1.10992e-25	yes	down	55.6	54.29	83.56	0	0	0	64.4833	0
AFLA_073640		C6 transcription factor, putative	6.871	2.78042	1.34853e-09	1.50975e-08	yes	up	0.61	0.34	0.21	2.67	2.24	2.77	0.386667	2.56
AFLA_073650		mandelate racemase/muconate lactonizing enzyme family protein	9.085	3.18351	1.00548e-05	5.30331e-05	yes	up	3.74	0.94	0.29	14	17.04	13.23	1.65667	14.7567
AFLA_073660		alcohol dehydrogenase	3.386	1.75959	4.86996e-05	0.00021855	yes	up	4.39	1.76	2.48	11.14	9.09	8.06	2.87667	9.43
AFLA_073670		conserved hypothetical protein	5.851	2.54879	4.25621e-23	2.32358e-21	yes	up	3.08	2.89	2.74	13.45	16.5	17.89	2.90333	15.9467
AFLA_073680		alcohol dehydrogenase, putative	4.424	2.14534	1.14142e-08	1.10299e-07	yes	up	4.05	1.9	1.78	11.03	11.23	11.26	2.57667	11.1733
AFLA_073720		ribosome biogenesis protein (Rrs1), putative	0.206	-2.2794	4.39688e-10	5.29175e-09	yes	down	254.6	462.63	442.78	101.74	81.82	42.36	386.67	75.3067
AFLA_073780		conserved hypothetical protein	3.415	1.77186	1.46331e-09	1.62411e-08	yes	up	249.1	146.87	257.67	631.47	815.04	710.17	217.88	718.893
AFLA_073790		alcohol dehydrogenase, zinc-containing	3.602	1.8486	1.16687e-17	3.49104e-16	yes	up	13.82	13.09	16.87	46.75	58.61	53.91	14.5933	53.09
AFLA_073800		short chain dehydrogenase/reductase family	2.208	1.14275	6.84135e-06	3.74647e-05	yes	up	284.19	192.29	267.55	447.81	601.44	524.01	248.01	524.42
AFLA_073810		serine/threonine protein kinase, putative	0.222	-2.17337	2.62476e-08	2.38412e-07	yes	down	8.06	14.68	19.48	2.56	3	3.24	14.0733	2.93333
AFLA_073820		hypothetical protein	0.147	-2.76723	0.0159801	0.0376269	yes	down	0.28	2.07	4.02	0.32	0.55	0	2.12333	0.29
AFLA_073900		histidinol dehydrogenase, putative	2.77	1.46991	0.000850571	0.0028404	yes	up	0.79	1.16	0.71	2.5	1.95	2.58	0.886667	2.34333
AFLA_073920		short chain dehydrogenase, putative	5.15	2.36459	0.0121966	0.029668	yes	up	0.34	0.1	0.15	1.41	0.71	1.46	0.196667	1.19333
AFLA_073930		MFS transporter, putative	2.041	1.02901	0.000231266	0.000876014	yes	up	2.61	2.36	2.34	3.74	4.82	4.56	2.43667	4.37333
AFLA_074070		siderochrome-iron transporter, putative	0.043	-4.53695	1.3184e-23	7.75734e-22	yes	down	17.49	44.23	46.01	1.45	2.09	0.82	35.91	1.45333
AFLA_074120		pre-mRNA splicing factor, putative	2.626	1.39281	0.0041824	0.011666	yes	up	0.71	1.24	2.5	5.07	3.92	2.87	1.48333	3.95333
AFLA_074220		ubiquitin conjugating enzyme, putative	3.752	1.9077	9.05007e-07	5.99808e-06	yes	up	0.59	0.33	0.76	2	2.1	1.91	0.56	2.00333
AFLA_074280		conserved hypothetical protein	2.933	1.55225	7.80071e-08	6.53101e-07	yes	up	1.76	1.7	3.63	5.12	4.75	4.63	2.36333	4.83333
AFLA_074360		streptomycin 3''-adenylyltransferase, putative	2.46	1.29882	0.0053097	0.0143897	yes	up	0.82	1.05	0.65	2.74	3.5	2.38	0.84	2.87333
AFLA_074510		short chain dehydrogenase family protein, putative	17.888	4.16096	0.00020129	0.00077494	yes	up	0.23	0	0.13	2.04	2.36	1.75	0.12	2.05
AFLA_074590		conserved hypothetical protein	0.456	-1.13396	4.83549e-05	0.000217279	yes	down	10.66	13.19	13.96	5.14	4.91	6.32	12.6033	5.45667
AFLA_074610		MFS transporter, putative	3.135	1.64852	0.000220668	0.000840984	yes	up	1.45	2.93	2.73	10.24	6.75	4.05	2.37	7.01333
AFLA_074760		alkyl/aryl-sulfatase BDS1, putative	3.758	1.90985	0.00568011	0.0152415	yes	up	0.31	0.39	0.46	2.3	0.85	1.02	0.386667	1.39
AFLA_074890		thiamin pyrophosphokinase, putative	4.415	2.14227	7.72043e-10	9.02506e-09	yes	up	2.1	2.55	1.84	4.88	6.31	7.7	2.16333	6.29667
AFLA_075100		conserved hypothetical protein	2.361	1.23966	1.36817e-05	6.97319e-05	yes	up	181.84	130.26	171.62	285.04	359.69	448.32	161.24	364.35
AFLA_075130		conserved hypothetical protein	0.498	-1.00526	0.000174974	0.000684073	yes	down	29.35	56.71	46.21	17.95	24.58	21.84	44.09	21.4567
AFLA_075150		esterase, putative	4.297	2.10332	1.02943e-19	3.89381e-18	yes	up	21.01	14.43	13.07	70.86	59.28	66.58	16.17	65.5733
AFLA_075180		MFS transporter, putative	0.265	-1.91397	9.5823e-14	1.90406e-12	yes	down	269.21	187.26	166.17	57.12	48.49	52.91	207.547	52.84
AFLA_075190		conserved hypothetical protein	0.223	-2.16525	7.56073e-16	1.9342e-14	yes	down	777.57	512.74	487.94	136.25	115.54	130.95	592.75	127.58
AFLA_075340		hypothetical protein	0.444	-1.17195	0.000528468	0.00185516	yes	down	51.24	39.22	33.47	23.76	16	11.11	41.31	16.9567
AFLA_075370		FAD binding domain protein	0.161	-2.63441	0.00489955	0.0133982	yes	down	0.55	0.4	0.82	0.18	0.04	0.09	0.59	0.103333
AFLA_075430		DEAD box ATP-dependent RNA helicase, putative	0.127	-2.97293	5.30574e-08	4.58345e-07	yes	down	24.25	82.81	83.36	10.67	8.71	2.16	63.4733	7.18
AFLA_075450		UMTA methyltransferase family protein	0.153	-2.70901	0.00571531	0.0153281	yes	down	0.87	0.77	0.9	0	0.23	0.17	0.846667	0.133333
AFLA_075470		conserved hypothetical protein	0.19	-2.39439	1.32744e-05	6.79832e-05	yes	down	23.01	7.7	4.58	1.61	1.45	2.38	11.7633	1.81333
AFLA_075500		conserved hypothetical protein	0.468	-1.0954	8.81077e-06	4.70574e-05	yes	down	61.33	105.34	101.17	41.61	42	34.78	89.28	39.4633
AFLA_075520		conserved hypothetical protein	2.089	1.06296	0.0100702	0.0251838	yes	up	1.05	1.03	0.74	1.8	2	1.99	0.94	1.93
AFLA_075590		conserved hypothetical protein	2.073	1.05189	0.00998137	0.0250089	yes	up	13.76	10.3	8.46	25.01	21.44	18.94	10.84	21.7967
AFLA_075600		hypothetical protein	0.091	-3.4536	1.23152e-23	7.28659e-22	yes	down	3.9	5	6.77	0.21	0.35	1.2	5.22333	0.586667
AFLA_075760		conserved hypothetical protein	0.403	-1.31042	0.0120841	0.0294552	yes	down	1.94	0.92	1.16	0.54	0.38	0.64	1.34	0.52
AFLA_075800		conserved hypothetical protein	2.566	1.35948	0.0177299	0.0411613	yes	up	0.67	0.25	0.65	1.36	1.11	1.38	0.523333	1.28333
AFLA_075830		dimethyladenosine transferase	0.297	-1.74977	1.26793e-06	8.15834e-06	yes	down	163.59	308.54	278.43	94.03	75.87	40.59	250.187	70.1633
AFLA_076000		hypothetical protein	2.319	1.2134	0.00381426	0.010741	yes	up	1.59	2.55	0.77	3.78	3.83	4.13	1.63667	3.91333
AFLA_076100		conserved hypothetical protein	5.569	2.47745	2.27286e-18	7.36144e-17	yes	up	48.27	27.1	34.22	179.37	200.02	208.06	36.53	195.817
AFLA_076120		alpha-L-fucosidase 2 precursor, putative	0.085	-3.55764	0.00961584	0.0242134	yes	down	0.44	0.27	0.22	0	0.07	0	0.31	0.0233333
AFLA_076240		glutamate-1-semialdehyde 2,1-aminomutase, putative	0.373	-1.42348	5.84432e-06	3.24579e-05	yes	down	5.53	4.23	3.87	1.89	0.78	1.26	4.54333	1.31
AFLA_076340		C6 finger domain protein, putative	2.106	1.07422	0.000133251	0.000536398	yes	up	1.46	2.57	1.92	3.82	3.38	4.01	1.98333	3.73667
AFLA_076410		conserved hypothetical protein	2.154	1.10721	0.00245094	0.00725486	yes	up	1.39	2.21	3.02	5.62	6.18	7.43	2.20667	6.41
AFLA_076420		hypothetical protein	3.121	1.64206	2.56692e-12	4.28129e-11	yes	up	13.59	23.7	21.89	57.74	59.88	59.39	19.7267	59.0033
AFLA_076440		conserved hypothetical protein	0.21	-2.25127	1.78773e-10	2.25941e-09	yes	down	270.55	469.22	424.5	105.32	81.49	44.13	388.09	76.98
AFLA_076530		sugar transporter family protein	11.476	3.52059	1.18321e-09	1.33455e-08	yes	up	0.83	0.78	1.77	5.23	6.63	9.05	1.12667	6.97
AFLA_076600		translation elongation factor eEF-3, putative	0.332	-1.58931	1.09164e-05	5.70098e-05	yes	down	3868.78	3048.62	2826.97	1530.58	973.95	592	3248.12	1032.18
AFLA_076610		TPR domain protein	0.072	-3.79854	2.08693e-06	1.28654e-05	yes	down	1.87	8.03	7.61	0.9	0.1	0.12	5.83667	0.373333
AFLA_076630		ribose phosphate diphosphokinase Prs1, putative	0.462	-1.11477	0.000964549	0.00317647	yes	down	140.74	184.12	162.6	104.77	72.85	42.1	162.487	73.24
AFLA_076650		DUF890 domain protein	2.329	1.21957	1.96069e-05	9.63605e-05	yes	up	48.98	29.32	29.56	66.38	74.15	82.31	35.9533	74.28
AFLA_076780		ribonucleoprotein, putative	0.406	-1.30116	0.011657	0.0286049	yes	down	86.81	224.95	215.21	114.18	62.76	32.74	175.657	69.8933
AFLA_076800		amidohydrolase family protein	2.525	1.33637	0.000162179	0.00063829	yes	up	2.45	1.98	1.17	4.2	3.97	4.9	1.86667	4.35667
AFLA_076860		MOSC domain protein	0.18	-2.4772	0.000819531	0.00275021	yes	down	0.85	3.41	3.41	0.2	0.73	0.35	2.55667	0.426667
AFLA_076880		stearic acid desaturase (SdeA), putative	0.455	-1.13487	1.10525e-05	5.76351e-05	yes	down	2164.13	1505.77	1429.69	863.39	697.84	638.83	1699.86	733.353
AFLA_076910		cytokinesis EF-hand protein Cdc4, putative	3.366	1.75083	3.65973e-25	2.67311e-23	yes	up	44.22	56.36	47.48	173.21	177.06	188.77	49.3533	179.68
AFLA_076980		non-repetitive nucleoporin, putative	0.349	-1.5169	2.58337e-05	0.000123301	yes	down	17.53	45.23	45.45	13.66	11.8	10.08	36.07	11.8467
AFLA_077030		siderochrome-iron transporter Sit1, putative	0.256	-1.96669	4.63345e-22	2.20058e-20	yes	down	20.58	33.01	35.66	3.01	3.5	3.43	29.75	3.31333
AFLA_077050		conserved hypothetical protein	3.218	1.68632	4.36816e-14	9.07407e-13	yes	up	4.51	3.63	3.95	12.82	14.11	16.85	4.03	14.5933
AFLA_077170		hypothetical protein	2.28	1.18889	0.000685402	0.0023424	yes	up	15.11	8.49	6.08	27.24	18.52	21.32	9.89333	22.36
AFLA_077190		conserved hypothetical protein	2.393	1.25865	1.61224e-06	1.01397e-05	yes	up	4.45	3.92	3.35	7.16	9	9.95	3.90667	8.70333
AFLA_077220		NADPH flavin oxidoreductase, putative	3.157	1.65864	0.00701436	0.0183159	yes	up	5.49	1.42	0.79	9.08	7.95	6.27	2.56667	7.76667
AFLA_077250		fatty-acyl coenzyme A oxidase (Pox1), putative	4.37	2.12759	4.11727e-07	2.97246e-06	yes	up	25.2	11.36	8.37	64.12	58.12	67.97	14.9767	63.4033
AFLA_077440		threonine aldolase, putative	2.166	1.11474	7.05744e-06	3.84888e-05	yes	up	31.31	54.59	51.1	81.82	101.56	96.68	45.6667	93.3533
AFLA_077450		cinnamoyl-CoA reductase, putative	5.35	2.41941	2.42323e-10	2.99119e-09	yes	up	4.48	2.43	2.61	12.3	16.66	21.05	3.17333	16.67
AFLA_077460		ankyrin, putative	2.957	1.56406	4.3623e-05	0.000197863	yes	up	0.45	0.33	0.47	0.92	1.28	1.3	0.416667	1.16667
AFLA_077470		thimet oligopeptidase, putative	0.312	-1.68144	0.00323645	0.00927664	yes	down	1.57	0.88	0.72	0.28	0.29	0.34	1.05667	0.303333
AFLA_077520		conserved hypothetical protein	0.127	-2.97486	8.86477e-37	1.44441e-34	yes	down	13.15	12.56	12.11	1.71	1.29	1.31	12.6067	1.43667
AFLA_077540		hypothetical protein	0.196	-2.34988	1.20932e-53	3.76704e-51	yes	down	85.63	88.09	96.55	16.01	17.38	17.06	90.09	16.8167
AFLA_077550		hypothetical protein	0.167	-2.58626	1.39422e-09	1.55597e-08	yes	down	159.3	168.33	196.92	19.19	40.02	21.36	174.85	26.8567
AFLA_077560		choline transport protein, putative	0.127	-2.97672	4.55746e-29	4.64116e-27	yes	down	367.28	372.26	353.06	55.33	43.69	28.18	364.2	42.4
AFLA_077720		conserved hypothetical protein	2.346	1.23	0.00709738	0.0184894	yes	up	6.03	1.79	1.89	5.44	7.44	4.88	3.23667	5.92
AFLA_077830		choline dehydrogenase, putative	0.173	-2.53423	0.000953737	0.00314478	yes	down	1.23	0.77	0.6	0.07	0.13	0.22	0.866667	0.14
AFLA_077900		conserved hypothetical protein	0.102	-3.2915	8.46954e-19	2.85672e-17	yes	down	29.02	31.86	29.97	2.69	4.26	1.86	30.2833	2.93667
AFLA_077950		toxin biosynthesis protein (Tri7), putative	0.281	-1.83139	8.43436e-07	5.65369e-06	yes	down	8.98	15.73	15.49	5.16	2.78	2.79	13.4	3.57667
AFLA_077980		conserved hypothetical protein	2.168	1.11634	7.48879e-05	0.000322021	yes	up	17.64	7.56	11.8	21.23	14.19	16.24	12.3333	17.22
AFLA_078060		FAD-binding oxidoreductase, putative	0.147	-2.76689	7.90895e-07	5.32509e-06	yes	down	3.81	2.91	2	0.64	0.37	0.24	2.90667	0.416667
AFLA_078250		serine/threonine protein kinase, putative	3.227	1.69012	4.18404e-08	3.67439e-07	yes	up	1.44	3.42	3.74	8.12	9.41	10.81	2.86667	9.44667
AFLA_078300		chitin synthase activator (Chs3), putative	2.007	1.00511	0.000262116	0.000981638	yes	up	21.66	19.21	17.96	27.14	36.24	49.42	19.61	37.6
AFLA_078340		conserved hypothetical protein	3.125	1.6439	9.02288e-10	1.04097e-08	yes	up	2.28	2.43	2.03	6.28	7.3	7.44	2.24667	7.00667
AFLA_078350		conserved hypothetical protein	2.821	1.49631	0.00068502	0.00234185	yes	up	1.09	0.61	1.27	2.33	3.04	2.57	0.99	2.64667
AFLA_078370		oxidoreductase, short chain dehydrogenase/reductase family	0.21	-2.25112	0.000226624	0.00085966	yes	down	2.57	10.98	11.68	1.3	1.77	1.88	8.41	1.65
AFLA_078380		acetyl-coA hydrolase Ach1, putative	3.317	1.72979	3.04152e-14	6.40412e-13	yes	up	78.84	57.69	73.36	198.41	210.67	257.87	69.9633	222.317
AFLA_078430		aldehyde dehydrogenase family protein	3.151	1.65575	5.18609e-06	2.91075e-05	yes	up	1.27	0.91	0.62	2.73	2.98	3.46	0.933333	3.05667
AFLA_078480		cysteine protease, putative	2.458	1.29772	0.00566203	0.0152006	yes	up	7.37	6.23	15.19	12.02	22.94	32.44	9.59667	22.4667
AFLA_078490		hypothetical protein	6.42	2.68247	6.55343e-07	4.49239e-06	yes	up	0.87	0.51	0.53	3.81	5.53	2.76	0.636667	4.03333
AFLA_078530		ribosome biogenesis protein Noc4, putative	0.396	-1.33648	1.13812e-06	7.38597e-06	yes	down	49.46	81.06	72.45	27.35	26.3	14.87	67.6567	22.84
AFLA_078550		conserved hypothetical protein	0.296	-1.75831	0.0127324	0.0308367	yes	down	0.38	1.09	1.02	0.13	0.56	0.35	0.83	0.346667
AFLA_078570		conserved hypothetical protein	0.336	-1.57391	9.48674e-14	1.88861e-12	yes	down	11.54	13.24	11.59	4.28	4.16	3.14	12.1233	3.86
AFLA_078590		extracellular matrix protein, putative	0.141	-2.83045	0.00484886	0.0132698	yes	down	0.29	1.91	0.79	0.1	0.08	0.02	0.996667	0.0666667
AFLA_078680		conserved hypothetical protein	3.424	1.77586	1.06931e-19	4.03028e-18	yes	up	33.44	28.72	24.68	99.55	92.34	106.27	28.9467	99.3867
AFLA_078710		nucleic acid-binding protein	0.226	-2.1431	0.000102964	0.000427644	yes	down	14.27	70.15	52.79	13.11	10.63	5.36	45.7367	9.7
AFLA_078740		2-hydroxyphytanoyl-CoA lyase, putative	2.184	1.12672	7.96179e-12	1.22385e-10	yes	up	13.77	16.91	15.56	30.1	30.68	35.14	15.4133	31.9733
AFLA_078770		Myb-like DNA-binding domain protein	2.054	1.03855	9.63958e-06	5.11487e-05	yes	up	3.1	4.2	3.49	6.45	8.06	6.64	3.59667	7.05
AFLA_078790		conserved hypothetical protein	0.184	-2.44438	1.82224e-46	4.48822e-44	yes	down	57.9	53.22	48.32	11.33	10.53	8.84	53.1467	10.2333
AFLA_078820		conserved hypothetical protein	2.774	1.47222	8.05963e-09	7.99247e-08	yes	up	62.39	44.96	63.19	125.54	170.52	156.37	56.8467	150.81
AFLA_078920		C2H2 finger domain protein, putative	2.899	1.53578	0.00315167	0.00907294	yes	up	682.98	251.44	151.45	769.88	940.03	1321.06	361.957	1010.32
AFLA_078980		sn-1,2-diacylglycerol cholinephosphotransferase	0.117	-3.08943	1.59505e-05	7.97602e-05	yes	down	18.4	42.72	41.54	0.4	5.25	5.63	34.22	3.76
AFLA_079050		MFS transporter, putative	0.349	-1.52057	3.22116e-05	0.000150686	yes	down	14.04	37.54	35.92	9.69	10.01	9.01	29.1667	9.57
AFLA_079130		ribonuclease P complex subunit Pop2, putative	0.404	-1.30896	2.53237e-06	1.53172e-05	yes	down	37.6	69.8	66.93	24.57	20.23	17.65	58.11	20.8167
AFLA_079160		ribosome biogenesis protein, putative	0.16	-2.64406	0.0159283	0.0375215	yes	down	177.54	339.79	337.04	82.36	43.72	3	284.79	43.0267
AFLA_079180		ankyrin, putative	0.392	-1.35081	0.000221292	0.000842963	yes	down	0.75	1.32	1.16	0.44	0.39	0.37	1.07667	0.4
AFLA_079190		acetoacetyl-CoA synthase	4.185	2.06511	0.00820432	0.0210494	yes	up	0.12	0.08	0.13	0.5	0.39	0.41	0.11	0.433333
AFLA_079230		hypothetical protein	0.033	-4.9242	5.05244e-10	6.01241e-09	yes	down	1.21	3.1	3.26	0.16	0	0.08	2.52333	0.08
AFLA_079250		conserved hypothetical protein	3.625	1.85814	0.020445	0.0464364	yes	up	0.6	0.57	0.4	2.63	1.73	1.12	0.523333	1.82667
AFLA_079320		conserved hypothetical protein	2.038	1.02748	0.0122441	0.0297631	yes	up	1.78	0.98	1.1	2.6	1.89	3.07	1.28667	2.52
AFLA_079440		allantoate permease, putative	3.588	1.84324	1.66174e-26	1.3643e-24	yes	up	3.54	3.36	3.2	10.81	11.48	12.26	3.36667	11.5167
AFLA_079450		ureidoglycolate hydrolase, putative	3.881	1.95645	8.38735e-23	4.44152e-21	yes	up	49.73	42.06	50.46	156.18	178.94	190.51	47.4167	175.21
AFLA_079460		DNA mismatch repair protein Msh1, putative	0.358	-1.48268	0.000825546	0.00276601	yes	down	2.66	8.41	8.06	2.34	2.06	1.79	6.37667	2.06333
AFLA_079470		pre-mRNA splicing helicase, putative	0	-11.1413	3.36643e-17	9.45725e-16	yes	down	1.5	7.16	2.48	0	0	0	3.71333	0
AFLA_079500		xylosidase, putative	0.243	-2.03982	0.00015553	0.000615322	yes	down	3.29	2.93	3.47	0.82	1.07	0.39	3.23	0.76
AFLA_079510		MFS transporter, putative	0.358	-1.48137	1.95522e-10	2.44483e-09	yes	down	5.06	5.72	5.1	1.5	1.85	2.03	5.29333	1.79333
AFLA_079540		conserved hypothetical protein	0.323	-1.62858	1.02311e-05	5.38021e-05	yes	down	5.47	4.25	4.11	1.43	1.04	2.25	4.61	1.57333
AFLA_079580		cytochrome b561, putative	2.642	1.40165	1.4781e-08	1.40274e-07	yes	up	5.14	7.59	7.32	18.23	19.89	18.1	6.68333	18.74
AFLA_079720		TBC domain protein, putative	0.395	-1.33847	3.27676e-06	1.92587e-05	yes	down	12.97	15.28	9.39	6	3.82	4.35	12.5467	4.72333
AFLA_079750		guanine nucleotide exchange factor, putative	2.28	1.18935	2.79126e-13	5.33615e-12	yes	up	10.89	12.78	10.51	23.94	25.17	28.81	11.3933	25.9733
AFLA_079830		stress response RCI peptide, putative	2.046	1.03301	2.12048e-09	2.2893e-08	yes	up	1423.77	1172.62	1095.22	2315.62	2471.34	2705.01	1230.54	2497.32
AFLA_079850		phosphatidyl synthase	2.852	1.51213	2.52552e-12	4.23225e-11	yes	up	20.87	10.68	12.11	61.04	61.87	66.17	14.5533	63.0267
AFLA_079970		conserved hypothetical protein	3.605	1.84992	5.08577e-06	2.85899e-05	yes	up	1.61	1.01	1.33	3.03	5.47	5.31	1.31667	4.60333
AFLA_080040		epimerase/dehydratase family protein, putative	0.356	-1.48909	2.47936e-10	3.05336e-09	yes	down	72.83	100.27	87.27	35.33	33.25	24.7	86.79	31.0933
AFLA_080070		conserved hypothetical protein	2.726	1.44703	1.87803e-16	5.02277e-15	yes	up	8.85	11.63	11.89	32.82	32.54	37.39	10.79	34.25
AFLA_080110		adenylate kinase 2	2.244	1.16609	0.00206291	0.00622457	yes	up	4.48	11.31	11.16	19.04	19.14	18.66	8.98333	18.9467
AFLA_080150		hypothetical protein	0.426	-1.23151	1.17357e-05	6.07197e-05	yes	down	21.5	139.5	90.58	11.08	49.98	9.41	83.86	23.49
AFLA_080280		Phosphotransferase enzyme family domain protein	2.724	1.44572	2.57996e-17	7.38496e-16	yes	up	7.44	8.46	8.01	29.67	21.04	20.85	7.97	23.8533
AFLA_080340		calmodulin, putative	7.64	2.9335	5.966e-05	0.000262182	yes	up	1.17	0.32	1.98	8.82	4.22	11.59	1.15667	8.21
AFLA_080380		conserved hypothetical protein	2.505	1.32481	0.000675239	0.00231289	yes	up	47.63	29.11	16.85	65.42	69.82	90.5	31.1967	75.2467
AFLA_080390		6-phosphogluconolactonase, putative	4.86	2.28083	1.74416e-30	1.90437e-28	yes	up	34.3	27.23	29.53	149.21	140.87	133.88	30.3533	141.32
AFLA_080460		dolichol phosphate-mannose biosynthesis regulatory protein Dpm2	2.286	1.19264	4.74402e-07	3.37434e-06	yes	up	25.07	36.4	35.01	41.46	52.66	65.8	32.16	53.3067
AFLA_080470		conserved hypothetical protein	2.428	1.27957	0.00216086	0.00648318	yes	up	30.35	11.95	13.97	34.7	39.88	57.82	18.7567	44.1333
AFLA_080480		HD superfamily hydrolase, putative	8.06	3.01076	1.0335e-09	1.17823e-08	yes	up	0.99	2.8	4.67	23.16	22.92	17.75	2.82	21.2767
AFLA_080540		DEAD box helicase Mph1, putative	2.027	1.01946	0.00102093	0.0033393	yes	up	22.33	13.16	20.62	27.04	39.06	43.09	18.7033	36.3967
AFLA_080560		conserved hypothetical protein	0.124	-3.01579	9.90599e-06	5.23786e-05	yes	down	0.55	1.71	1.33	0.14	0.18	0.1	1.19667	0.14
AFLA_080610		mitochondrial integral membrane protein	3.13	1.64631	4.8128e-15	1.12274e-13	yes	up	58.1	49.35	67.77	154.52	182.71	186.27	58.4067	174.5
AFLA_080630		NADH-quinone oxidoreductase Pst2, putative	6.668	2.73723	1.24924e-15	3.12046e-14	yes	up	69.65	38.06	34.25	266.51	313.44	335.76	47.32	305.237
AFLA_080640		mRNA cleavage and polyadenylation specificity factor complex subunit	0.464	-1.10698	4.67303e-07	3.33055e-06	yes	down	114.44	109.64	84.5	50.42	45.5	41.15	102.86	45.69
AFLA_080730		zinc metallopeptidase, putative	0.403	-1.30953	7.69279e-11	1.03525e-09	yes	down	14.21	15.3	13.5	7.36	7.23	6.36	14.3367	6.98333
AFLA_080740		small nucleolar ribonucleoprotein complex subunit Dip2, putative	0.303	-1.72353	3.05197e-07	2.25835e-06	yes	down	66.29	117.56	111.07	37.86	27.73	17.52	98.3067	27.7033
AFLA_080750		ARP2/3 complex 34 kDa subunit, putative	2.714	1.44051	2.79929e-25	2.07324e-23	yes	up	65.03	69.87	65.59	168.81	164.73	185	66.83	172.847
AFLA_080770		2-nitropropane dioxygenase precursor, putative	3.353	1.74555	0.00167069	0.00518286	yes	up	0.61	0.76	0.52	2.54	1.81	1.69	0.63	2.01333
AFLA_080810		conserved hypothetical protein	3.521	1.81584	0.00122086	0.00391584	yes	up	21.06	3.94	6.97	29.24	34.43	53.94	10.6567	39.2033
AFLA_080870		RNA polymerase I specific transcription initiation factor RRN3	0.259	-1.95174	6.30283e-13	1.14634e-11	yes	down	104.96	140.79	128.23	38.41	32.49	20.7	124.66	30.5333
AFLA_080900		aspartyl-tRNA synthetase, cytoplasmic	3.648	1.86698	1.16764e-14	2.59366e-13	yes	up	130.31	85.41	112.62	355.66	418.82	373.49	109.447	382.657
AFLA_080910		conserved hypothetical protein	2.288	1.19422	5.55983e-09	5.65107e-08	yes	up	43.13	33.3	42.8	80.48	94.9	86.64	39.7433	87.34
AFLA_080930		EF hand domain protein	2.136	1.09459	2.45925e-08	2.24728e-07	yes	up	19.61	18.8	21.46	36.53	37.44	49.21	19.9567	41.06
AFLA_080990		MFS sugar transporter, putative	0.4	-1.32175	0.000175522	0.00068596	yes	down	10.69	17.06	15.47	7.47	5.77	3.1	14.4067	5.44667
AFLA_081000		DNA-directed RNA polymerase III, beta subunit, putative	0.261	-1.93585	3.30501e-08	2.94641e-07	yes	down	40.78	59.1	52.6	18.14	12.5	7.06	50.8267	12.5667
AFLA_081090		fumarylacetoacetate hydrolase family protein	3.193	1.67513	7.49126e-08	6.29182e-07	yes	up	5.18	3.42	3.35	12.05	11.85	12.86	3.98333	12.2533
AFLA_081110		MFS transporter, putative	0.398	-1.32931	8.71213e-07	5.81047e-06	yes	down	37.98	53.12	74.71	21.78	20.96	21.15	55.27	21.2967
AFLA_081190		conserved hypothetical protein	3.032	1.60031	4.18645e-12	6.7384e-11	yes	up	72.32	105.43	91.74	250.12	266.01	259.23	89.83	258.453
AFLA_081200		hypothetical protein	0.004	-8.12445	1.96097e-09	2.1323e-08	yes	down	8.09	3.2	7.31	0	0	0	6.2	0
AFLA_081210		ARS binding protein Abp2, putative	2.272	1.18386	3.39744e-05	0.000157886	yes	up	39.08	20.04	16.5	50.68	59.27	89.79	25.2067	66.58
AFLA_081260		60S ribosome biogenesis protein Brx1, putative	0.234	-2.09365	1.49382e-08	1.41639e-07	yes	down	232.35	525.68	495.45	113.42	89.56	41.43	417.827	81.47
AFLA_081300		Chromo domain protein Chp1p, putative	0.424	-1.23849	0.000194865	0.000753216	yes	down	6.88	18.2	18.22	6.09	5.23	5.11	14.4333	5.47667
AFLA_081320		conserved hypothetical protein	0.312	-1.67838	0.000240715	0.000909205	yes	down	59.9	107.97	106.1	40.93	29.05	11.36	91.3233	27.1133
AFLA_081330		glycerol 3-phosphate dehydrogenase (GfdA), putative	0.276	-1.85981	8.94755e-07	5.94129e-06	yes	down	33.28	71.34	58.96	19.67	14.21	8.59	54.5267	14.1567
AFLA_081340		glycogen debranching enzyme Gdb1, putative	3.882	1.95665	8.81393e-05	0.000371314	yes	up	45.57	13.09	9	89.21	92.79	110.95	22.5533	97.65
AFLA_081360		Phe-inhibited DAHP synthase AroG	0.495	-1.01364	0.000193483	0.000748421	yes	down	944.3	739.35	619.19	435.37	379.15	289.91	767.613	368.143
AFLA_081420		extracellular SCP domain protein Pry1, putative	5.068	2.3414	0.00171962	0.00531285	yes	up	0.93	0.13	0.39	2.37	2.37	2.65	0.483333	2.46333
AFLA_081460		DNA mismatch repair protein Msh4, putative	0.311	-1.68327	0.0106824	0.0264959	yes	down	0.36	0.68	0.53	0.2	0.08	0.19	0.523333	0.156667
AFLA_081470		ribosome biogenesis protein Rsa4, putative	0.285	-1.81108	7.43831e-08	6.25728e-07	yes	down	105.1	176.52	164.65	53.12	42.91	24.15	148.757	40.06
AFLA_081530		hypothetical protein	6.495	2.69935	0.0025611	0.00753881	yes	up	0.04	0.08	0.04	0.15	0.25	0.58	0.0533333	0.326667
AFLA_081540		integral membrane protein	0.459	-1.12421	7.73727e-06	4.18516e-05	yes	down	42.71	41.54	36.55	20.89	18.88	12.36	40.2667	17.3767
AFLA_081550		enoyl-CoA hydratase/isomerase family protein	4.178	2.06277	0.0218393	0.0491187	yes	up	0.16	0.2	0.12	0.68	0.92	0.39	0.16	0.663333
AFLA_081560		presequence translocase-associated motor subunit Pam17, putative	3.314	1.72858	1.96949e-17	5.71475e-16	yes	up	99.84	96.87	97.69	257.26	307.58	366.27	98.1333	310.37
AFLA_081580		conserved hypothetical protein	2.722	1.44466	2.34125e-15	5.64832e-14	yes	up	15.19	15.51	14.75	33.4	39.43	45.33	15.15	39.3867
AFLA_081600		C6 finger domain protein, putative	0.347	-1.52572	5.82021e-13	1.06463e-11	yes	down	11.35	15.24	15.43	5.29	4.53	4.02	14.0067	4.61333
AFLA_081620		conserved hypothetical protein	3.633	1.86097	4.03109e-06	2.32281e-05	yes	up	11.59	7.91	5.98	22.66	31.32	37.45	8.49333	30.4767
AFLA_081630		carboxyl ester lipase, zebrafish, putative	2.521	1.33404	0.00179118	0.00550506	yes	up	0.43	0.54	0.41	0.95	1	1.19	0.46	1.04667
AFLA_081670		acid phosphatase, putative	3.109	1.63624	4.00132e-06	2.30691e-05	yes	up	1.01	0.97	1.51	2.49	3.21	3.84	1.16333	3.18
AFLA_081790		phenol 2-monooxygenase, putative	2.485	1.31316	0.00138382	0.00437756	yes	up	0.54	0.65	0.53	1.42	1.12	1.26	0.573333	1.26667
AFLA_081850		PKS-like enzyme, putative	2.96	1.56576	4.85469e-11	6.68609e-10	yes	up	7.88	7.04	6.42	19.28	26.4	22.77	7.11333	22.8167
AFLA_081870		conserved serine-rich protein	0.234	-2.09336	1.82445e-10	2.29619e-09	yes	down	4.14	8.25	6.54	1.14	1.34	1.7	6.31	1.39333
AFLA_081890		conserved hypothetical protein	4.35	2.12086	9.53094e-11	1.26812e-09	yes	up	2.72	1.73	1.79	5.41	7.32	9.71	2.08	7.48
AFLA_082000		hypothetical protein	2.07	1.0496	6.7597e-08	5.73653e-07	yes	up	13.25	20.16	18.39	34.91	38.28	39.91	17.2667	37.7
AFLA_082030		conserved hypothetical protein	0.188	-2.41064	0.00868779	0.022161	yes	down	3.68	7.05	6.49	1.93	1.17	0	5.74	1.03333
AFLA_082230		pantothenate transporter, putative	0.376	-1.41246	0.000337518	0.00123477	yes	down	5.86	19.63	20.4	5.61	3.77	3.86	15.2967	4.41333
AFLA_082250		GMC oxidoreductase, putative	7.742	2.9527	0.000803523	0.00270248	yes	up	0.17	0.03	0.07	0.47	0.78	0.79	0.09	0.68
AFLA_082320		ADP-ribosylation factor family protein	2.516	1.33103	0.000496264	0.0017549	yes	up	25.68	15.66	10.37	47.57	35.72	42.61	17.2367	41.9667
AFLA_082340		DEAD/DEAH box helicase, putative	0.289	-1.78904	2.03066e-06	1.25623e-05	yes	down	30.98	60.36	59.02	18.49	14.6	7.92	50.12	13.67
AFLA_082360		conserved hypothetical protein	2.327	1.21869	0.0186282	0.0429175	yes	up	0.73	1.41	0.55	2.25	1.06	1.87	0.896667	1.72667
AFLA_082510		TCTP family protein	0.447	-1.16171	7.95295e-07	5.35132e-06	yes	down	2897.9	4380.98	4138.66	1976.37	1750.05	1313.31	3805.85	1679.91
AFLA_082550		cleavage and polyadenylation specifity factor, 73 kDa subunit	0.399	-1.32504	2.48872e-05	0.000119429	yes	down	22.01	52.29	51.08	16.76	14.34	12.75	41.7933	14.6167
AFLA_082590		mitochondrial cation transporter, putative	0.451	-1.14864	1.03604e-05	5.44279e-05	yes	down	324.31	295.09	254.16	160.8	122.07	93.31	291.187	125.393
AFLA_082680		conserved hypothetical protein	0.117	-3.10126	8.63513e-17	2.34499e-15	yes	down	13.36	28.8	25.76	2.68	2.23	1.57	22.64	2.16
AFLA_082690		pseudouridine synthase TruD/Pus7, putative	0.317	-1.65558	4.07577e-06	2.34346e-05	yes	down	58.81	139.02	131.94	41.98	34.51	23.52	109.923	33.3367
AFLA_082730		conserved hypothetical protein	6.544	2.71012	0.000224362	0.000851995	yes	up	0.06	0.17	0.16	0.49	1.05	0.81	0.13	0.783333
AFLA_082750		hypothetical protein	3.889	1.95935	1.60304e-09	1.75936e-08	yes	up	4.06	2.85	3.62	9.25	16.05	13.88	3.51	13.06
AFLA_082760		allantoate permease, putative	4.007	2.00235	2.90146e-13	5.53683e-12	yes	up	6.61	6.42	5.78	29.38	25.06	17.44	6.27	23.96
AFLA_082810		conserved hypothetical protein	2.553	1.35224	0.000196888	0.000759928	yes	up	99.08	52.88	42.65	141	153.05	185.95	64.87	160
AFLA_082850		C2H2 type conidiation transcription factor BrlA	19.435	4.28057	0.000893016	0.00296766	yes	up	0	0	0.15	0.47	1.16	1.43	0.05	1.02	发育相关
AFLA_082900		Swr1p complex component (Swc5), putative	0.475	-1.07501	0.000202761	0.000778622	yes	down	24.55	41.51	35.42	17.21	16.84	11.13	33.8267	15.06
AFLA_082950		DSBA family oxidoreductase, putative	2.589	1.37223	0.00855459	0.0218686	yes	up	2.67	1.37	1.71	6.37	3.09	5.24	1.91667	4.9
AFLA_082960		conserved hypothetical protein	0.046	-4.44184	7.28386e-09	7.29143e-08	yes	down	13.42	8.64	5.59	0.73	0	0.52	9.21667	0.416667
AFLA_083020		conserved hypothetical protein	2.413	1.27073	9.01446e-11	1.20546e-09	yes	up	18.8	20.65	19.47	43.3	45	46.98	19.64	45.0933
AFLA_083030		dihydrouridine synthase family protein, putative	0.35	-1.51519	6.35348e-06	3.49921e-05	yes	down	74.98	77.83	59.88	33.38	23.47	14.08	70.8967	23.6433
AFLA_083040		WD40 domain protein	0.403	-1.31019	0.0020453	0.00617498	yes	down	7.31	22.34	21.47	7.27	6.49	4.74	17.04	6.16667
AFLA_083090		tRNA processing endoribonuclease Trz1, putative	0.327	-1.61248	2.55745e-06	1.54248e-05	yes	down	132.77	119.35	95.6	52.5	33.81	22.38	115.907	36.23
AFLA_083110		conidiation-specific protein (Con-10), putative	0.012	-6.39818	6.06736e-05	0.000266195	yes	down	43.95	14.42	18.79	0	0	0	25.72	0
AFLA_083120		thioredoxin, putative	2.107	1.07537	0.00219532	0.00656983	yes	up	99.11	139.55	134.23	488.37	277.12	146.96	124.297	304.15
AFLA_083130		ABC ATPase, putative	2.164	1.11375	1.38948e-06	8.87041e-06	yes	up	14.79	13.31	12.62	31.2	26.29	21.27	13.5733	26.2533
AFLA_083160		molybdopterin cofactor biosynthetic protein	2.679	1.42175	2.83935e-06	1.69322e-05	yes	up	11.47	8.52	12.38	20.17	26.14	36.65	10.79	27.6533
AFLA_083170		potassium transporter, putative	0.491	-1.02724	0.000151891	0.000602863	yes	down	92.93	155.55	146.29	57.53	42.92	26.8	131.59	42.4167
AFLA_083180		ribosome assembly protein Noc2, putative	0.266	-1.90865	5.17519e-08	4.48164e-07	yes	down	183.15	272.8	256.96	83.23	63.37	32.97	237.637	59.8567
AFLA_083220		ATP dependent RNA helicase (Rok1), putative	0.204	-2.29637	3.61002e-07	2.63439e-06	yes	down	29.75	65.63	65.24	15.55	10.27	5.01	53.54	10.2767
AFLA_083240		xylitol dehydrogenase LadA/XdhB	2.183	1.12616	3.36212e-11	4.72885e-10	yes	up	8.37	6.77	5.85	25.8	30.59	26.49	6.99667	27.6267
AFLA_083260		hypothetical protein	509.723	8.99357	7.28736e-13	1.31483e-11	yes	up	0	0	0	6.39	6.52	9.28	0	7.39667
AFLA_083270		GABA permease, putative	0.132	-2.92516	3.76918e-18	1.19878e-16	yes	down	27.77	35.72	37.58	4.45	3.7	1.73	33.69	3.29333
AFLA_083280		hypothetical protein	0.214	-2.22553	5.67745e-11	7.74869e-10	yes	down	5.3	9.63	13.55	0.96	1.16	1.66	9.49333	1.26
AFLA_083300		alpha-glucosidase, putative	2.825	1.4982	0.0219878	0.0493899	yes	up	0.29	0.08	0.17	0.45	0.56	0.5	0.18	0.503333
AFLA_083430		choline kinase, putative	0.406	-1.29885	1.29466e-07	1.03877e-06	yes	down	235.14	169.06	148.95	76.25	69.34	69.96	184.383	71.85
AFLA_083440		26S proteasome-associated ubiquitin C-terminal hydrolase, putative	2.79	1.48032	0.000908764	0.00301189	yes	up	7.98	23.56	31.8	45.91	62.38	57.28	21.1133	55.19
AFLA_083460		C6 transcription factor RosA-like, putative	2.713	1.44004	9.3223e-08	7.64775e-07	yes	up	53.82	37.73	32.77	100.08	94.92	132.15	41.44	109.05
AFLA_083510		homeobox and C2H2 transcription factor, putative	0.356	-1.48922	0.000222294	0.000845052	yes	down	4.99	8.8	11.42	3.09	3.52	1.87	8.40333	2.82667
AFLA_083690		phosphoglycerate mutase family protein	4.44	2.15052	2.71454e-17	7.72842e-16	yes	up	1.89	3.26	2.6	12.95	12.1	15.97	2.58333	13.6733
AFLA_083800		conserved hypothetical protein	0.052	-4.2722	0.000612246	0.00212044	yes	down	0.66	1.83	2.99	0	0.31	0	1.82667	0.103333
AFLA_083820		C6 finger domain protein, putative	2.822	1.4968	2.17181e-10	2.69972e-09	yes	up	2.28	2.41	2.08	5.92	5.68	6.96	2.25667	6.18667
AFLA_083830		hypothetical protein	5.926	2.56712	0.00113447	0.00366874	yes	up	0.4	0.08	0.24	0.69	1.06	1.53	0.24	1.09333
AFLA_083850		conserved hypothetical protein	3680.4	11.8456	4.50433e-22	2.15861e-20	yes	up	0	0	0	46.23	68.82	85.56	0	66.87
AFLA_083860		conserved hypothetical protein	4.608	2.20429	3.96193e-11	5.52843e-10	yes	up	29.08	31.8	25.12	89.72	114.88	173.68	28.6667	126.093
AFLA_083870		acetylserotonin methytransferase-like protein (ASMTL), putative	6.116	2.6127	7.47476e-10	8.74753e-09	yes	up	9.99	15.09	30.36	71.61	116.67	132.83	18.48	107.037
AFLA_083900		DEAD box RNA helicase HelA, putative	0.265	-1.91641	1.15551e-09	1.30469e-08	yes	down	332.07	301.25	233.38	89.95	83.51	45.45	288.9	72.97
AFLA_083910		pirin domain protein, putative	1626.22	10.6673	4.72423e-18	1.4716e-16	yes	up	0	0	0	17.84	29.07	29.65	0	25.52
AFLA_083950		MFS multidrug transporter, putative	3.213	1.68406	1.86743e-09	2.03686e-08	yes	up	22.29	45.01	34.76	122.68	101.67	86.23	34.02	103.527
AFLA_083970		hypothetical protein	2.579	1.36663	0.000506049	0.00178593	yes	up	1.97	3.03	0.95	4.47	3.95	4.08	1.98333	4.16667
AFLA_083990		JmjC domain protein, putative	0.486	-1.04	0.00600139	0.015974	yes	down	9.9	19.79	14.61	9.05	7.21	4.05	14.7667	6.77
AFLA_084030		conserved hypothetical protein	0.272	-1.87871	7.8627e-08	6.57479e-07	yes	down	118.65	75.88	60.22	27.8	22.35	16.54	84.9167	22.23
AFLA_084050		ubiquitin-conjugating enzyme, putative	0.416	-1.26405	2.55514e-12	4.26837e-11	yes	down	22.78	35.7	37.19	21.5	24.01	21.85	31.89	22.4533
AFLA_084090		C6 transcription factor, putative	0.408	-1.29311	2.63079e-05	0.000125226	yes	down	3.06	5.69	4.71	2.13	1.33	1.35	4.48667	1.60333
AFLA_084150		peroxisome biosynthesis protein (Peroxine-7), putative	2.249	1.16901	3.90672e-06	2.25729e-05	yes	up	4.69	9.33	8.61	17.46	14.96	17.98	7.54333	16.8
AFLA_084200		C6 transcription factor, putative	0	-11.7756	1.46761e-22	7.50894e-21	yes	down	29.3	26.46	33.5	0	0	0	29.7533	0
AFLA_084220		conserved hypothetical protein	396.344	8.63061	2.68521e-11	3.81003e-10	yes	up	0	0	0	4.53	6.92	9.61	0	7.02
AFLA_084240		poly(A) polymerase Pap	0.473	-1.07938	5.01609e-08	4.36527e-07	yes	down	105.35	124.44	113.79	58.98	46.2	36.87	114.527	47.35
AFLA_084250		conserved hypothetical protein	3.732	1.89997	6.39694e-14	1.30288e-12	yes	up	2.9	2.73	3.18	13.86	15.13	13.7	2.93667	14.23
AFLA_084340		alpha-amylase, putative	0.369	-1.43993	0.00178392	0.00548432	yes	down	1.14	1	0.83	0.2	0.42	0.41	0.99	0.343333
AFLA_084360		acyl-CoA thioesterase II	2.631	1.39564	9.01975e-07	5.98173e-06	yes	up	37.03	26.16	22.47	90.42	97.01	116.15	28.5533	101.193
AFLA_084380		Hsp70 family protein	2.985	1.5778	5.50569e-05	0.000244387	yes	up	94.4	49.22	37.34	153.83	152.52	216.75	60.32	174.367
AFLA_084390		conserved hypothetical protein	3.317	1.72973	1.24747e-13	2.44666e-12	yes	up	9.05	7.03	7.39	23.58	22.57	29.99	7.82333	25.38
AFLA_084520		conserved hypothetical protein	3.905	1.9654	3.32045e-23	1.8412e-21	yes	up	6.23	5.75	6.56	20.55	23.6	26.91	6.18	23.6867
AFLA_084530		EBP domain protein, putative	0.233	-2.09937	0.000338948	0.00123872	yes	down	3.48	17.28	17.75	2.27	4.28	3.03	12.8367	3.19333
AFLA_084570		conserved hypothetical protein	11.027	3.46302	4.24354e-33	5.28745e-31	yes	up	0.99	1.35	1.9	15.85	12.97	15.53	1.41333	14.7833
AFLA_084650		palmitoyltransferase with autoacylation activity Pfa4, putative	4.131	2.04642	2.69191e-23	1.50053e-21	yes	up	30.43	25.28	28.29	112.39	123.76	107.68	28	114.61
AFLA_084660		2-isopropylmalate synthase	0.385	-1.37612	6.23079e-08	5.3218e-07	yes	down	427.32	359.2	333.66	171.39	144.99	107.76	373.393	141.38
AFLA_084670		ATP-dependent RNA helicase (Drs1), putative	0.238	-2.071	0.000148071	0.000589336	yes	down	47.92	129.41	120.15	34.03	25.24	7.09	99.16	22.12
AFLA_084970		C2H2 transcription factor, putative	0.001	-10.1964	1.87318e-07	1.4534e-06	yes	down	2.18	17.44	1.98	0	0	0	7.2	0
AFLA_085000		Golgi transport complex component Cog5, putative	0.4	-1.32227	0.00499236	0.0136203	yes	down	3.14	8.22	11.23	3.06	2.84	2.6	7.53	2.83333
AFLA_085110		cleavage and polyadenylylation specificity factor, putative	0.425	-1.23346	0.00152931	0.00478914	yes	down	12.33	33.7	37.35	11.33	11.02	10.98	27.7933	11.11
AFLA_085120		amino acid permease	0.41	-1.28486	0.0132133	0.0318556	yes	down	1.7	5.38	5.2	2	1.81	0.94	4.09333	1.58333
AFLA_085130		Sec23/Sec24 family protein	0.378	-1.40502	2.82817e-06	1.68845e-05	yes	down	243.58	186.23	144.8	83.51	73.32	50.62	191.537	69.15
AFLA_085140		extracellular thaumatin domain protein, putative	0.3	-1.73575	9.10847e-08	7.49091e-07	yes	down	2142.42	1538.16	1209.6	587.45	495.07	336.99	1630.06	473.17
AFLA_085160		ABC efflux transporter, putative	0.172	-2.53854	6.89604e-24	4.24628e-22	yes	down	17.38	13.11	11.64	2.56	2.37	2.04	14.0433	2.32333
AFLA_085280		pre-rRNA processing nucleolar protein Sik1, putative	0.326	-1.61727	1.91081e-07	1.48042e-06	yes	down	468.62	741.07	666.47	258.73	195.54	123.99	625.387	192.753
AFLA_085300		conserved hypothetical protein	0.397	-1.33114	9.53416e-05	0.000398172	yes	down	67	160.67	152.23	55.13	46.89	40.27	126.633	47.43
AFLA_085330		hypothetical protein	0.287	-1.80095	0.00429021	0.0119426	yes	down	4.85	4.76	10.33	2.53	1.33	1.7	6.64667	1.85333
AFLA_085340		hypothetical protein	0.382	-1.388	5.45012e-07	3.82013e-06	yes	down	8.86	10.13	7.15	2.63	3.38	4.78	8.71333	3.59667
AFLA_085370		spindle-pole body protein (Pcp1), putative	2.744	1.45614	1.54303e-05	7.74513e-05	yes	up	2.39	4.49	5.8	10.2	10.6	12.04	4.22667	10.9467
AFLA_085400		phosphoglycerate mutase, 2,3-bisphosphoglycerate-independent	2.744	1.45606	1.40735e-19	5.19347e-18	yes	up	524.06	465.12	546.95	1354.53	1409.56	1459.07	512.043	1407.72
AFLA_085510		trytophan synthase alpha subunit, putative	0.498	-1.00719	8.12543e-05	0.000344916	yes	down	174.03	140.26	116.34	82.31	65.63	57.11	143.543	68.35
AFLA_085530		monooxygenase, putative	0.201	-2.31682	1.77431e-11	2.59197e-10	yes	down	44.35	76.67	70.02	16.29	12.61	7.33	63.68	12.0767
AFLA_085580		oxidoreductase, short chain dehydrogenase/reductase family protein, putative	2.917	1.54425	7.04292e-06	3.84294e-05	yes	up	3.47	2.68	4.72	10.32	9.06	10.78	3.62333	10.0533
AFLA_085600		conserved hypothetical protein	2.254	1.17246	1.07648e-05	5.62734e-05	yes	up	8.85	8.43	8.49	15.14	20.46	19.68	8.59	18.4267
AFLA_085660		arsenic resistance protein ArsH	3.135	1.64837	3.36186e-05	0.00015637	yes	up	5.87	18.9	16.86	37.54	42.33	42.49	13.8767	40.7867
AFLA_085700		arsenate reductase (Arc2), putative	2.843	1.5075	1.03656e-13	2.04817e-12	yes	up	49.01	46.19	57.65	129.14	144.01	129.5	50.95	134.217
AFLA_085770		DNA replication regulator sld2	3.619	1.85556	4.56645e-14	9.44595e-13	yes	up	3.62	8.51	7.21	16.99	19.3	18.31	6.44667	18.2
AFLA_085840		tubulin-specific chaperone c, putative	3.78	1.9185	5.95345e-14	1.21724e-12	yes	up	38.41	24.47	34.07	105.8	116.47	129.43	32.3167	117.233
AFLA_085850		conserved hypothetical protein	6.079	2.60378	1.11397e-18	3.7218e-17	yes	up	6.71	4.47	5.47	41.72	32.03	24.85	5.55	32.8667
AFLA_085870		conserved hypothetical protein	2.61	1.38412	0.00219493	0.00656983	yes	up	0.55	0.9	1.2	2.25	2.19	2.08	0.883333	2.17333
AFLA_085880		BTB domain transcription factor, putative	2.42	1.27492	2.71559e-12	4.51504e-11	yes	up	20.23	17.13	21.65	48.37	55.96	50.32	19.67	51.55
AFLA_085950		alcohol dehydrogenase, putative	6.207	2.6339	6.86356e-08	5.81536e-07	yes	up	1.11	1.35	1	4.99	4.7	10.8	1.15333	6.83
AFLA_085960		cell surface protein, putative	0.426	-1.22984	0.000576037	0.0020075	yes	down	7.66	14.97	17.13	6.94	4.41	4.76	13.2533	5.37
AFLA_086010		conserved hypothetical protein	4.382	2.13173	2.24646e-17	6.4829e-16	yes	up	19.37	13.69	13.52	64.49	59.98	66.28	15.5267	63.5833
AFLA_086080		restculine oxidase precursor, putative	6.882	2.78282	0.00447307	0.0123725	yes	up	0.09	0.03	0.07	0.44	0.27	0.55	0.0633333	0.42
AFLA_086220		conserved hypothetical protein	194.842	7.60616	7.13038e-07	4.85645e-06	yes	up	0	0	0	0.7	2.21	5.44	0	2.78333
AFLA_086260		glycosyl hydrolase, putative	2.283	1.19062	3.05846e-08	2.74743e-07	yes	up	6.79	7.09	8.31	14.03	15.24	18.93	7.39667	16.0667
AFLA_086290		tRNA m(1)G methyltransferase domain containing protein	0.478	-1.06449	0.000173565	0.000679063	yes	down	44.98	81.01	71.58	35.67	30.7	22.84	65.8567	29.7367
AFLA_086310		oxidative stress response protein Oxr1, putative	707.545	9.46668	1.83373e-14	3.92343e-13	yes	up	0	0	0	7.52	7.79	10.37	0	8.56
AFLA_086340		conserved hypothetical protein	3.947	1.98079	8.68969e-08	7.18443e-07	yes	up	10.03	6.97	8.55	21.22	33.95	41.44	8.51667	32.2033
AFLA_086350		conserved hypothetical protein	2.865	1.51846	1.07301e-08	1.04164e-07	yes	up	5.71	4.12	4.73	10.79	14.15	15.09	4.85333	13.3433
AFLA_086400		isocitrate dehydrogenase Idp1, putative	2.468	1.3034	8.16723e-15	1.84433e-13	yes	up	108.22	100.77	108.46	261.03	253.36	292.37	105.817	268.92
AFLA_086470		DUF124 domain protein	0.17	-2.55465	0.0100729	0.0251846	yes	down	4.25	8.08	7.41	1.63	0	1.37	6.58	1
AFLA_086510		conserved hypothetical protein	0.48	-1.05774	0.00500076	0.0136292	yes	down	1.32	2.86	1.96	0.85	0.81	0.94	2.04667	0.866667
AFLA_086560		short-chain dehydrogenase/reductase family protein, putative	10.922	3.44919	2.05119e-05	0.000100296	yes	up	1.96	0.86	0	8.64	9.67	10.84	0.94	9.71667
AFLA_086570		calcium binding modulator protein (Alg2), putative	2.017	1.01247	0.00579267	0.0155003	yes	up	69.28	41.24	28.03	82.97	80.68	105.97	46.1833	89.8733
AFLA_086650		conserved hypothetical protein	0.407	-1.2985	0.000131186	0.000529494	yes	down	360.41	216.41	216.33	89.76	91.57	131.38	264.383	104.237
AFLA_086720		conserved hypothetical protein	0.432	-1.21119	4.47254e-06	2.54807e-05	yes	down	100.77	194.06	168.9	67.88	65.65	56.16	154.577	63.23
AFLA_086730		DNA replication factor C subunit Rfc2, putative	237.257	7.89031	2.78561e-09	2.95912e-08	yes	up	0	0	0	4.48	2.88	2.38	0	3.24667
AFLA_086750		conserved hypothetical protein	0.206	-2.28131	4.26187e-09	4.41227e-08	yes	down	17.33	44.61	45.2	6.21	8.44	5.98	35.7133	6.87667
AFLA_086760		ATP-dependent Clp protease, proteolytic subunit ClpP	2.045	1.03182	1.54608e-05	7.75675e-05	yes	up	16.42	17.39	19.4	27.99	35.85	39.53	17.7367	34.4567
AFLA_086840		cohesin complex subunit (Psm1), putative	2.34	1.2263	2.07116e-09	2.24062e-08	yes	up	11.33	16.55	16.51	30.38	31.16	36.85	14.7967	32.7967
AFLA_086880		conserved hypothetical protein	3.408	1.76874	0.000110627	0.000456427	yes	up	5.02	2.84	1.43	8.92	9.8	11.74	3.09667	10.1533
AFLA_086930		F-box and JmjC domain protein, putative	0.336	-1.57236	1.30944e-05	6.71588e-05	yes	down	27.54	27.84	23.13	12.02	8.56	4.66	26.17	8.41333
AFLA_086940		eukaryotic translation initiation factor 4, putative	0.315	-1.66622	2.53508e-09	2.70111e-08	yes	down	1585.95	2190.26	2158.03	754.3	603.16	392.28	1978.08	583.247
AFLA_086980		PWI domain mRNA processing protein, putative	0.498	-1.00708	0.00168785	0.00522539	yes	down	16.44	43.12	40.11	14.86	15.56	14.19	33.2233	14.87
AFLA_087000		checkpoint protein kinase, putative	2.627	1.39346	7.48611e-13	1.34839e-11	yes	up	5.42	7.68	6.96	15.7	16.04	18.2	6.68667	16.6467
AFLA_087040		60S ribosomal protein Nsa2, putative	0.336	-1.575	9.77016e-09	9.52816e-08	yes	down	453.05	612.86	555.44	224.14	175.58	116.7	540.45	172.14
AFLA_087110		polymerase (RNA) II (DNA directed) polypeptide D	8.46	3.08074	5.78778e-05	0.000255304	yes	up	3.83	4.44	0	21.71	21.2	23.43	2.75667	22.1133
AFLA_087170		extracellular serine-rich protein, putative	0.378	-1.40394	2.83705e-10	3.47768e-09	yes	down	1215.73	1191.06	1213.83	528.04	400.73	333.79	1206.87	420.853
AFLA_087180		endo alpha-1,4 polygalactosaminidase, putative	0.384	-1.38138	2.27538e-10	2.81854e-09	yes	down	1420.58	1243.52	1075.6	515.16	408.09	402.41	1246.57	441.887
AFLA_087210		cell surface spherulin 4 family protein	0.428	-1.22346	4.86892e-09	4.99677e-08	yes	down	434.24	360.22	302.36	172.39	152.71	158.03	365.607	161.043
AFLA_087220		UDP-glucose 4-epimerase, putative	0.32	-1.64441	1.29807e-11	1.93632e-10	yes	down	452.32	408.75	278.67	125.32	111.52	111.75	379.913	116.197
AFLA_087240		glutathione S-transferase, putative	3.642	1.86456	1.67168e-14	3.62804e-13	yes	up	56.35	45.99	37.88	145.6	162.17	201.12	46.74	169.63
AFLA_087260		conserved hypothetical protein	2.201	1.13832	5.12111e-09	5.24543e-08	yes	up	39.46	52.5	54.04	126.48	98.21	112.01	48.6667	112.233
AFLA_087300		conserved hypothetical protein	0.474	-1.07614	4.71773e-07	3.35789e-06	yes	down	14.83	23.68	14.95	12.03	7.53	6.94	17.82	8.83333
AFLA_087310		conserved hypothetical protein	4.004	2.00137	2.0445e-18	6.64212e-17	yes	up	18.66	14.82	15.79	54.11	61.46	73.19	16.4233	62.92
AFLA_087360		ThiF domain protein, putative	0.434	-1.20402	2.83182e-06	1.68968e-05	yes	down	64.09	126.12	117.29	50.52	55.27	49.3	102.5	51.6967
AFLA_087370		transcription/RNA-processing factor Ssu72	0.311	-1.68358	4.2704e-08	3.74402e-07	yes	down	116.72	210.13	221.45	66.97	54.32	39.99	182.767	53.76
AFLA_087380		isochorismatase family hydrolase, putative	81.448	6.34781	0.00456945	0.0126094	yes	up	0	0	0	4.24	0	1.17	0	1.80333
AFLA_087510		conserved hypothetical protein	4.937	2.30359	9.10989e-08	7.49091e-07	yes	up	170.75	66.68	75.42	371.3	480.92	651.07	104.283	501.097
AFLA_087530		small nucleolar ribonucleoprotein complex subunit, putative	0.194	-2.36528	3.5333e-06	2.06405e-05	yes	down	71.76	130.7	127.52	32.76	21.11	6.52	109.993	20.13
AFLA_087540		hypothetical protein	0.248	-2.01301	1.82406e-08	1.70209e-07	yes	down	17.88	34.6	30.13	9.03	6.25	4	27.5367	6.42667
AFLA_087580		DUF52 domain protein	2.818	1.49478	5.47165e-11	7.48712e-10	yes	up	7.45	6.76	8.46	17.77	20.05	22.89	7.55667	20.2367
AFLA_087630		alpha,alpha-trehalose-phosphate synthase subunit, putative	3.763	1.91205	1.34102e-05	6.85787e-05	yes	up	97.44	40.39	37	146.2	241.53	249.49	58.2767	212.407
AFLA_087640		alpha,alpha-trehalose phosphate synthase subunit, putative	4.051	2.0184	8.2205e-12	1.26179e-10	yes	up	12.35	8.48	10.51	30.77	51.07	50.75	10.4467	44.1967
AFLA_087660		conserved hypothetical protein	0.489	-1.031	3.92859e-06	2.26745e-05	yes	down	34.95	57.61	46.99	22.16	21.07	21.37	46.5167	21.5333
AFLA_087750		conserved hypothetical protein	0.246	-2.02558	0.000171547	0.000671914	yes	down	1.02	4.53	3.5	0.64	0.73	0.47	3.01667	0.613333
AFLA_087770		chromosome segregation protein Spc105, putative	2.891	1.53173	6.56185e-11	8.90982e-10	yes	up	5.41	7.96	8.45	17.94	18.89	22.94	7.27333	19.9233
AFLA_087810		bZIP transcription factor, putative	2.089	1.06281	1.34081e-05	6.85787e-05	yes	up	18.87	29.25	30.57	46	54.42	55.99	26.23	52.1367
AFLA_087840		WD repeat protein	0.001	-9.57926	0.014223	0.0339728	yes	down	0	5.77	5.64	0	0	0	3.80333	0
AFLA_087860		cellulose-binding GDSL lipase/acylhydrolase, putative	3.403	1.76698	3.3168e-05	0.000154614	yes	up	1.78	0.9	0.65	3.1	3.05	4.8	1.11	3.65
AFLA_087870		endoglucanase, putative	3.05	1.60858	0.000916781	0.00303426	yes	up	95.64	36.08	28.04	114.51	140.69	210.42	53.2533	155.207
AFLA_087880		integral membrane protein	3.215	1.68462	0.00155947	0.00486919	yes	up	1032.96	330.38	259.65	1248.17	1482.67	2370.98	540.997	1700.61
AFLA_087910		conserved hypothetical protein	2.388	1.25577	4.09207e-10	4.94739e-09	yes	up	102.48	78.81	68.4	246.93	212.51	228.73	83.23	229.39
AFLA_087920		F-box domain protein	31.137	4.96058	0.000293951	0.00108816	yes	up	0	0.07	0	0.42	1.07	1.31	0.0233333	0.933333
AFLA_087940		conserved hypothetical protein	3.425	1.77613	1.85501e-18	6.07476e-17	yes	up	10.03	6.83	10.37	22.83	27.51	27.86	9.07667	26.0667
AFLA_087960		hypothetical protein	3.057	1.61198	5.49339e-08	4.72628e-07	yes	up	2.7	2.98	3.92	6.59	10.59	10.66	3.2	9.28
AFLA_087970		mucin-7 precursor, putative	2.495	1.31916	1.86925e-05	9.2295e-05	yes	up	4.39	6.79	5.45	10.58	10.7	18.01	5.54333	13.0967
AFLA_088010		kynurenine 3-monooxygenase, putative	0.294	-1.76694	9.62039e-18	2.91947e-16	yes	down	108.3	172.28	144.24	39.62	36.77	31.48	141.607	35.9567
AFLA_088020		methionine aminopeptidase, putative	0.33	-1.60102	1.96764e-06	1.2201e-05	yes	down	90.33	172.12	157.71	60.62	48.58	30.73	140.053	46.6433
AFLA_088050		mRNA splicing factor (Prp17), putative	0.381	-1.39163	4.94884e-10	5.9157e-09	yes	down	42.37	63.56	62.83	23.29	19.79	17.82	56.2533	20.3
AFLA_088070		ABC transporter (Adp1), putative	5.515	2.46333	1.70437e-15	4.17846e-14	yes	up	5.77	3.05	4.29	20.34	22	27.27	4.37	23.2033
AFLA_088090		long-chain fatty acid transporter, putative	2.641	1.40129	1.00615e-08	9.80329e-08	yes	up	27.83	20.38	18.91	48.03	51.89	59.62	22.3733	53.18
AFLA_088140		sreptomyces cyclase/dehydrase family protein	0.239	-2.06401	0.000786154	0.00265333	yes	down	41.09	58.69	40.66	19.18	10.66	2.2	46.8133	10.68
AFLA_088150		Fe superoxide dismutase, putative	0.463	-1.11193	2.80668e-06	1.67751e-05	yes	down	165.53	291.46	273.11	112.56	99.24	85.07	243.367	98.9567
AFLA_088170		GPI transamidase component PIG-S, putative	995.828	9.95975	1.69092e-14	3.6548e-13	yes	up	0	0	0	5.25	3.26	10.37	0	6.29333
AFLA_088200		R3H domain protein, putative	0.392	-1.35117	3.29187e-06	1.93367e-05	yes	down	74.09	102.44	103.06	47.34	32.69	24.16	93.1967	34.73
AFLA_088230		pentatricopeptide repeat protein	0.388	-1.36559	5.04281e-06	2.83717e-05	yes	down	34.7	38.9	34.25	19.12	10.92	9.91	35.95	13.3167
AFLA_088240		S-adenosylmethionine-dependent methyltransferase, putative	0.432	-1.21187	2.50449e-07	1.8933e-06	yes	down	23.77	37.37	31.66	11.53	14.36	13.2	30.9333	13.03
AFLA_088270		nucleolus protein required for cell viability, putative	0.273	-1.87193	1.03236e-05	5.42616e-05	yes	down	45.68	86.66	85.21	24.37	22.75	8.96	72.5167	18.6933
AFLA_088280		DUF6 domain protein, putative	0.337	-1.57013	1.40817e-06	8.97891e-06	yes	down	41.68	73.33	69.47	27.25	19.86	13.56	61.4933	20.2233
AFLA_088290		conserved hypothetical protein	470.972	8.8795	3.64425e-12	5.91967e-11	yes	up	0	0	0	7.11	4.82	3.63	0	5.18667
AFLA_088300		cholinephosphate cytidylyltransferase	20.861	4.38275	0.0125514	0.0304332	yes	up	7.55	3.17	0	60.78	70.51	86.73	3.57333	72.6733
AFLA_088430		protein kinase activator (Mob2), putative	0.266	-1.91084	8.93047e-05	0.000375775	yes	down	12.02	32.29	22.51	9.21	4.02	3.56	22.2733	5.59667
AFLA_088440		RNA polymerase-associated protein LEO1, putative	0.437	-1.19415	1.20508e-06	7.78708e-06	yes	down	43.74	91.79	75.14	25.55	27.07	24.2	70.2233	25.6067
AFLA_088450		C6 finger domain protein, putative	90.563	6.50085	0.00253466	0.00747136	yes	up	0	0	0	4.71	0	3.04	0	2.58333
AFLA_088460		ribosome biogenesis protein Erb1, putative	0.126	-2.98438	1.77772e-10	2.24945e-09	yes	down	141.4	207.64	184.26	42.06	25.84	10.03	177.767	25.9767
AFLA_088480		SNF7 family protein	2.643	1.40234	1.67678e-10	2.14219e-09	yes	up	48.17	47.09	34.22	100.44	112.17	113.87	43.16	108.827
AFLA_088500		ATP dependent RNA helicase, putative	0.33	-1.60105	1.78461e-06	1.11116e-05	yes	down	31.69	77.33	75.12	19.51	19.96	16.72	61.38	18.73
AFLA_088650		cAMP-regulated phosphoprotein family protein Igo1, putative	2.327	1.21849	2.97306e-13	5.64295e-12	yes	up	184.98	191.96	180.76	376.78	413.72	448.86	185.9	413.12
AFLA_088670		pheromone processing carboxypeptidase Kex1	0.414	-1.2714	3.07168e-09	3.24025e-08	yes	down	71.43	71.51	60.06	32.58	22.37	25.32	67.6667	26.7567
AFLA_088680		WD repeat protein	2.6	1.37877	0.000340673	0.00124416	yes	up	6.8	17.16	19.13	40.49	37.47	27.31	14.3633	35.09
AFLA_088830		shugoshin, putative	2.511	1.32834	1.75071e-11	2.56102e-10	yes	up	7.64	11.5	10.65	22.5	23.33	24.99	9.93	23.6067
AFLA_088860		acetyltransferase, putative	0.386	-1.3722	1.04323e-09	1.18677e-08	yes	down	57.98	60.81	60.26	27.11	18.55	17.07	59.6833	20.91
AFLA_088870		porphobilinogen synthase, putative	0.465	-1.10335	3.49809e-09	3.66452e-08	yes	down	236.23	226.56	202.23	106.75	99.39	80.89	221.673	95.6767
AFLA_088970		conserved hypothetical protein	0.486	-1.04179	1.24766e-09	1.40276e-08	yes	down	27.73	34.47	28.46	13.11	13.21	15.46	30.22	13.9267
AFLA_088980		snoRNA binding protein, putative	0.245	-2.02953	1.82792e-11	2.6666e-10	yes	down	168.51	220.55	208.07	62.97	44.64	28.12	199.043	45.2433
AFLA_089090		actin cytoskeleton organization and biogenesis protein, putative	0.217	-2.2038	9.68542e-15	2.1641e-13	yes	down	43.16	73.79	71.06	13.7	12.07	8.7	62.67	11.49
AFLA_089100		conserved hypothetical protein	201.823	7.65695	2.36443e-08	2.17564e-07	yes	up	0	0	0	3.64	5.35	2.26	0	3.75
AFLA_089130		DNA-binding protein HGH1, putative	0.488	-1.03606	8.56479e-05	0.000361537	yes	down	20.35	60.14	54.03	37.66	23.77	9.69	44.84	23.7067
AFLA_089160		fatty acid synthase beta subunit, putative	0.468	-1.09519	2.98548e-07	2.21889e-06	yes	down	181.46	165.67	168	97.44	69.15	65.41	171.71	77.3333
AFLA_089170		fatty acid synthase alpha subunit FasA	0.346	-1.53239	2.29209e-20	9.37279e-19	yes	down	373.26	385.87	412.75	147.51	119.31	118.91	390.627	128.577
AFLA_089180		N2,N2-dimethylguanosine tRNA methyltransferase	0.245	-2.02903	6.26178e-06	3.45409e-05	yes	down	38.78	65.16	62.27	18.1	15.24	5.06	55.4033	12.8
AFLA_089190		conserved hypothetical protein	0.263	-1.92579	8.37805e-09	8.27723e-08	yes	down	29.39	65.65	61.73	15.72	12.91	9.87	52.2567	12.8333
AFLA_089200		C2H2 finger domain protein, putative	0.295	-1.76235	4.05191e-06	2.33354e-05	yes	down	14.03	29.13	24.98	7.16	4.54	7.34	22.7133	6.34667
AFLA_089230		mitochondrial enoyl reductase, putative	6521.52	12.671	7.48231e-26	5.82685e-24	yes	up	0	0	0	56.86	55.61	41.86	0	51.4433
AFLA_089250		histone-lysine N-methyltransferase (Bre2), putative	0.339	-1.55976	0.00275742	0.00806067	yes	down	1.92	8.73	7.32	2.29	1.79	1.61	5.99	1.89667
AFLA_089260		rRNA processing protein Bystin, putative	0.294	-1.76666	9.03503e-06	4.81338e-05	yes	down	211.48	300.11	259.05	105.8	75.75	32.9	256.88	71.4833
AFLA_089430		hypothetical protein	0.391	-1.35317	9.31898e-06	4.95468e-05	yes	down	4.17	6.66	6.22	2.13	2.14	2.05	5.68333	2.10667
AFLA_089560		pyruvate decarboxylase, putative	0.444	-1.17226	3.94326e-05	0.000180693	yes	down	96.63	63.8	55.51	34.33	27.88	29.87	71.98	30.6933
AFLA_089570		2,3-diketo-5-methylthio-1-phosphopentane phosphatase, putative	3.28	1.71357	3.20393e-09	3.36969e-08	yes	up	97.26	62.17	63.6	263.31	254.23	185.31	74.3433	234.283
AFLA_089620		chalcone synthase, putative	0.161	-2.637	0.00602989	0.0160378	yes	down	0.69	0.79	1.07	0.06	0.24	0.05	0.85	0.116667
AFLA_089630		choline transport protein, putative	0.134	-2.90097	2.86696e-06	1.70584e-05	yes	down	2.04	7.63	8.43	0.98	0.93	0.3	6.03333	0.736667
AFLA_089700		conserved hypothetical protein	2.766	1.46775	0.0132915	0.0320297	yes	up	0.85	0.24	0.76	1.99	0.72	1.03	0.616667	1.24667
AFLA_089890		MFS monocarboxylate transporter, putative	0.358	-1.48134	0.0177378	0.0411705	yes	down	4.48	4.18	4.51	1.03	0.48	2.98	4.39	1.49667
AFLA_089900		cofilin, actophorin, putative	6.332	2.66262	2.78657e-20	1.12215e-18	yes	up	9.15	20.66	14.18	79.88	79.55	96.38	14.6633	85.27
AFLA_089910		actin Act1	2.484	1.31287	7.16083e-10	8.39871e-09	yes	up	1.93	3.02	2.7	11.31	11.07	14.26	2.55	12.2133
AFLA_089920		hypothetical protein	0.28	-1.83884	1.56248e-19	5.7459e-18	yes	down	13.95	11.93	12.13	3.55	3.13	3.29	12.67	3.32333
AFLA_090010		conserved hypothetical protein	0.014	-6.20053	2.90152e-53	8.53611e-51	yes	down	36.04	21.31	22.5	0.53	0.29	0.36	26.6167	0.393333
AFLA_090020		oligopeptide transporter, putative	0.018	-5.76307	1.00365e-12	1.77456e-11	yes	down	3.94	2.28	2.02	0.06	0.04	0.07	2.74667	0.0566667
AFLA_090050		conserved hypothetical protein	0.373	-1.42305	0.0146847	0.0349417	yes	down	4.6	5.39	6.85	3.07	1.77	1.21	5.61333	2.01667
AFLA_090070		allergen, putative	0.037	-4.75314	7.10266e-21	3.08296e-19	yes	down	215.83	601.1	659.29	26.3	14.83	6.51	492.073	15.88
AFLA_090080		carboxyvinyl-carboxyphosphonate phosphorylmutase	0.333	-1.58527	2.55165e-14	5.39412e-13	yes	down	77.6	86.49	83.34	35.7	29.61	25.85	82.4767	30.3867
AFLA_090110		hypothetical protein	0.441	-1.18115	1.49122e-05	7.5197e-05	yes	down	1.94	2.54	2.72	1.27	0.87	0.88	2.4	1.00667
AFLA_090170		MFS sugar transporter, putative	28.456	4.83065	0.0155934	0.0368227	yes	up	0	0	0	0.33	0.11	0.15	0	0.196667
AFLA_090210		amino acid permease, putative	0.004	-8.05114	1.63684e-38	3.04137e-36	yes	down	15.36	33.06	36.04	0.2	0.09	0.04	28.1533	0.11
AFLA_090220		integral membrane protein	0.022	-5.51676	1.29549e-08	1.2428e-07	yes	down	1.96	2.59	2.15	0	0.16	0.04	2.23333	0.0666667
AFLA_090240		endo-1,4-beta-xylanase (XlnA), putative	0.206	-2.28022	7.63394e-05	0.000327048	yes	down	2.42	5.65	6.53	0.78	1.21	0.84	4.86667	0.943333
AFLA_090410		conserved hypothetical protein	0.377	-1.40637	0.0107556	0.0266525	yes	down	0.66	0.89	0.76	0.45	0.23	0.14	0.77	0.273333
AFLA_090440		pyrroline-5-carboxylate reductase	0.297	-1.75245	5.20929e-14	1.06922e-12	yes	down	29.79	27.12	29.49	9.28	7.97	7.21	28.8	8.15333
AFLA_090450		proline oxidase Put1, putative	0.19	-2.39543	9.10698e-14	1.81985e-12	yes	down	37	21.21	18.08	3.22	2.71	2.83	25.43	2.92
AFLA_090470		srpk, putative	3.706	1.8897	2.69782e-19	9.68564e-18	yes	up	4.21	3.58	3.24	13.33	12.2	13.36	3.67667	12.9633
AFLA_090480		conserved hypothetical protein	4.68	2.2264	1.37868e-09	1.54025e-08	yes	up	8.92	11.43	8.34	39.1	37.12	53.34	9.56333	43.1867
AFLA_090490		alpha,alpha-trehalose glucohydrolase TreA/Ath1	7.359	2.87942	4.60206e-19	1.58763e-17	yes	up	7.76	4.13	4.84	36.52	33.36	48.51	5.57667	39.4633
AFLA_090500		mitochondrial phosphate carrier protein, putative	0.429	-1.22005	5.78392e-10	6.85207e-09	yes	down	139.58	111.41	127.19	47.7	53.83	51.02	126.06	50.85
AFLA_090530		hypothetical protein	2.138	1.09653	0.000142514	0.000569357	yes	up	3.69	5.56	3.99	9.73	8.45	8.73	4.41333	8.97
AFLA_090580		conserved hypothetical protein	0.055	-4.18298	2.94782e-17	8.34768e-16	yes	down	15.62	10.58	6.85	0.67	0.41	0.76	11.0167	0.613333
AFLA_090590		alpha-1,2-mannosidase, putative subfamily	0.019	-5.69297	1.62479e-19	5.93384e-18	yes	down	5.87	2.74	3.05	0.06	0.07	0.06	3.88667	0.0633333
AFLA_090650		DUF1115 domain protein	2.133	1.09311	0.0160469	0.037742	yes	up	3.12	5.06	7.8	6.4	11.87	11.49	5.32667	9.92
AFLA_090690		mycelial catalase Cat1	2.029	1.02067	0.00160621	0.00499967	yes	up	823.31	413.31	439.7	991.3	1135.52	1304.18	558.773	1143.67
AFLA_090730		beta-glucosidase	8.535	3.09333	7.19143e-07	4.89174e-06	yes	up	0.11	0.78	0.41	4.18	4.1	2.25	0.433333	3.51
AFLA_090740		conserved hypothetical protein	6.612	2.72519	1.60909e-17	4.74703e-16	yes	up	1.67	1.25	1.27	14.75	19.31	15.99	1.39667	16.6833
AFLA_090850		tRNA-splicing endonuclease, putative	0.051	-4.29943	4.6977e-07	3.34589e-06	yes	down	0.18	0.5	0.4	0.02	0.03	0	0.36	0.0166667
AFLA_090900		DUF803 domain protein	3.513	1.81259	4.70291e-10	5.64723e-09	yes	up	4.85	5.22	7.4	15.74	17.14	25.51	5.82333	19.4633
AFLA_090950		signal peptide peptidase, putative	0.425	-1.2353	3.23262e-06	1.90521e-05	yes	down	8.74	13.21	11.05	5.09	3.38	4.83	11	4.43333
AFLA_090970		GNAT family acetyltransferase, putative	36.077	5.17301	0.0120746	0.0294403	yes	up	1.23	0	0	16.91	13.43	13.77	0.41	14.7033
AFLA_091000		cytochrome P450 monooxygenase, putative	0.442	-1.17825	3.36874e-08	2.99314e-07	yes	down	68.15	50.04	59.19	28.16	19.54	15.79	59.1267	21.1633
AFLA_091020		efflux pump antibiotic resistance protein, putative	3.688	1.88275	2.0304e-18	6.61662e-17	yes	up	16.04	20.23	25.79	75.29	72.29	69.77	20.6867	72.45
AFLA_091040		ribonuclease P complex subunit Pop1, putative	0.43	-1.2177	4.78314e-06	2.69889e-05	yes	down	8.07	14.7	13.68	5.29	4.98	4.52	12.15	4.93
AFLA_091090		C6 transcription factor, putative	0.333	-1.58468	1.23052e-10	1.60103e-09	yes	down	521.53	494.62	498.85	204.21	155.85	116.45	505	158.837
AFLA_091140		DUF207 domain protein	0.407	-1.29853	3.0599e-09	3.23104e-08	yes	down	14.98	17.25	14.38	6.66	6.79	4.71	15.5367	6.05333
[truncated: 995 more rows]
