# Supplementary material for: New Insights of Transcriptional Regulator AflR in Aspergillus flavus Physiology
Source: Microbiol Spectr. 2022 Jan 26;10(1):e00791-21. doi: 10.1128/spectrum.00791-21 (PMC8791188; doi:10.1128/spectrum.00791-21)
Supplement: SUPPLEMENTAL FILE 2 — Supplemental material. Download SPECTRUM00791-21_Supp_2_seq16.xls, XLS file, 0.4 MB [file spectrum00791-21_supp_2_seq16.xls]

## Sheet: differently expressed genes
Gene_id	Gene name	Gene description	FC(aflR24/WT24)	Log2FC(aflR24/WT24)	Pvalue	Padjust	Significant	Regulate	WT24h1	WT24h2	WT24h3	aflR24h1	aflR24h2	aflR24h3	WT24	aflR24
AFLA_000350		NAD dependent epimerase/dehydratase, putative	4.235	2.08243	0.00114267	0.00394385	yes	up	0.27	1.48	1.48	3.86	4.66	3.41	1.07667	3.97667
AFLA_000500		conserved hypothetical protein	18.453	4.20575	3.74881e-08	3.31756e-07	yes	up	0.06	0.27	0.28	3.4	2.12	3	0.203333	2.84
AFLA_000510		conserved hypothetical protein	8.119	3.02135	2.13274e-07	1.67075e-06	yes	up	0.95	0.98	0.41	4.96	5.39	4.52	0.78	4.95667
AFLA_000530		conserved hypothetical protein	0.393	-1.34915	2.65138e-07	2.03407e-06	yes	down	4.57	4.46	4.73	1.75	1.92	1.4	4.58667	1.69
AFLA_000590		conserved hypothetical protein	0.407	-1.29807	0.0160798	0.0386331	yes	down	2.91	2.3	5.32	1.6	1.08	1.23	3.51	1.30333
AFLA_000610		hypothetical protein	4.318	2.11022	9.98253e-22	4.55105e-20	yes	up	5.47	6.61	5.66	22.71	25.71	26.68	5.91333	25.0333
AFLA_000690		alcohol dehydrogenase, putative	2.112	1.07892	0.00143543	0.0048168	yes	up	10.14	17.68	34.56	42.65	38.41	34.47	20.7933	38.51
AFLA_000740		conserved hypothetical protein	0.004	-7.92271	1.85468e-09	2.04881e-08	yes	down	2.83	2.85	4.05	0	0	0	3.24333	0
AFLA_000750		phenylacetaldoxime dehydratase family protein, putative	0.259	-1.9515	0.00227915	0.00721083	yes	down	16.82	24.99	18.9	6.91	6.57	0.96	20.2367	4.81333
AFLA_000760		MFS transporter, putative	0.457	-1.12945	0.0147112	0.03577	yes	down	12.95	20.57	13.45	6.68	9.73	3.18	15.6567	6.53
AFLA_000780		conserved hypothetical protein	21.212	4.40684	4.74692e-11	6.42394e-10	yes	up	2.27	2.08	0	30	27.35	30.57	1.45	29.3067
AFLA_000790		conserved hypothetical protein	26.169	4.70981	2.08751e-08	1.9239e-07	yes	up	3.31	0.89	0	4.58	5.59	9.94	1.4	6.70333
AFLA_000940		acetylornithine deacetylase, putative	2.673	1.4187	0.00432592	0.0125874	yes	up	2.06	1.28	3.92	7.14	6.44	4.09	2.42	5.89
AFLA_001000		conserved hypothetical protein	3.881	1.95661	3.05534e-21	1.30221e-19	yes	up	21.47	17.38	17.02	74.66	57.05	70.36	18.6233	67.3567
AFLA_001020		cytochrome P450 monooxygenase, putative	0.19	-2.39602	2.04796e-06	1.32374e-05	yes	down	1.82	4.47	5.36	0.91	1.13	0.36	3.88333	0.8
AFLA_001030		lanosterol synthase, putative	0.049	-4.35636	1.07805e-07	8.83084e-07	yes	down	1.83	5.09	5.94	0	0.29	0.25	4.28667	0.18
AFLA_001040		mitochondrial protein Fmp29, putative	3.86	1.9485	3.97735e-07	2.9398e-06	yes	up	1.02	1.15	1.98	5.36	5.48	3.63	1.38333	4.82333
AFLA_001050		MFS transporter Seo1, putative	4.998	2.32136	4.33679e-05	0.000213462	yes	up	0.72	1.1	3.69	7.52	10.31	6.21	1.83667	8.01333
AFLA_001120		conserved hypothetical protein	5.844	2.54696	6.68098e-05	0.000314379	yes	up	1.93	1.58	0.52	7.75	9.74	5	1.34333	7.49667
AFLA_001210		hypothetical protein	3.109	1.63654	5.14743e-24	2.77961e-22	yes	up	7.31	9.15	9.5	24.74	25.49	23.99	8.65333	24.74
AFLA_001220		isochorismatase family hydrolase, putative	5.136	2.36069	5.90834e-24	3.17509e-22	yes	up	16.92	20.33	28.03	90.18	107.3	98.43	21.76	98.6367
AFLA_001280		isoflavone reductase family protein CipA, putative	5.108	2.35276	5.27615e-22	2.48694e-20	yes	up	2.72	3.67	4.15	21.04	15.92	14.76	3.51333	17.24
AFLA_001360		glutathione S-transferase, putative	2.899	1.53568	4.66516e-13	8.17247e-12	yes	up	58.23	80.31	89.77	165.43	223.07	212.6	76.1033	200.367
AFLA_001460		deoxyribodipyrimidine photo-lyase Phr1, putative	2.144	1.10015	7.22505e-19	2.47297e-17	yes	up	22.4	28.41	33.45	56.68	44.11	64.37	28.0867	55.0533
AFLA_001600		D-amino acid oxidase, putative	0.327	-1.61156	0.000126792	0.000553328	yes	down	3.17	6.26	8.25	1.72	1.5	1.99	5.89333	1.73667
AFLA_001620		luciferase, putative	0.321	-1.63815	0.00198519	0.00639354	yes	down	3.53	2.92	3.92	1.33	0.87	0.9	3.45667	1.03333
AFLA_001670		3-demethylubiquinone-9 3-methyltransferase, putative	36.394	5.18564	1.02359e-06	7.01998e-06	yes	up	0	0	2.75	16.11	30.91	24.95	0.916667	23.99
AFLA_001750		cell surface protein Mas1, putative	0.181	-2.46275	1.36831e-18	4.5709e-17	yes	down	460.49	481.95	296.81	74.64	60.68	76.97	413.083	70.7633
AFLA_001790		polyamine transporter, putative	8.472	3.08264	1.20118e-09	1.37327e-08	yes	up	4.1	1.69	2.49	21.9	31.55	13.2	2.76	22.2167
AFLA_001800		hypothetical protein	3.683	1.88092	4.17048e-06	2.53788e-05	yes	up	1.06	0.56	0.87	2.68	3.16	2.95	0.83	2.93
AFLA_001980		glutamate cysteine ligase, putative	0.017	-5.85019	1.65296e-08	1.54907e-07	yes	down	0.82	3.86	3.66	0	0.1	0.04	2.78	0.0466667
AFLA_002000		DUF821 domain protein	0.125	-2.99521	0.00150941	0.00503017	yes	down	1.93	8.19	11.3	1.36	1.04	0.06	7.14	0.82
AFLA_002010		conserved hypothetical protein	0.164	-2.61054	1.16201e-05	6.48904e-05	yes	down	1.08	3.87	4.14	0.54	0.18	0.39	3.03	0.37
AFLA_002020		spherulin 4-like cell surface protein, putative	0.029	-5.11023	1.74202e-06	1.14529e-05	yes	down	0.6	6.47	7.64	0.26	0.08	0.1	4.90333	0.146667
AFLA_002030		MFS monocarboxylate transporter, putative	0.195	-2.35477	0.00138395	0.00466801	yes	down	1.19	1.53	1.07	0.23	0.15	0.32	1.26333	0.233333
AFLA_002160		extracellular salicylate hydroxylase/monooxygenase, putative	0.353	-1.5034	1.0414e-06	7.13335e-06	yes	down	4.15	4.41	4.78	1.61	1.44	1.42	4.44667	1.49
AFLA_002200		esterase, putative	2.838	1.50511	4.03603e-10	4.87478e-09	yes	up	481.1	457.14	381.44	1046.56	1125.98	1331.94	439.893	1168.16
AFLA_002230		conserved hypothetical protein	9.851	3.30025	2.21727e-07	1.72965e-06	yes	up	1.8	1.71	0.83	11.58	6.99	20.58	1.44667	13.05
AFLA_002280		hypothetical protein	0.312	-1.68201	0.00600832	0.0167008	yes	down	58.62	33.48	29.53	17.17	5.06	12.44	40.5433	11.5567
AFLA_002330		Na+/H+ antiporter Nha1	0.418	-1.25984	9.48422e-05	0.000430271	yes	down	28.71	29.84	23.68	13.07	6.08	14.05	27.41	11.0667
AFLA_002380		conserved hypothetical protein	0.353	-1.50403	0.0198341	0.0459176	yes	down	4.82	1.95	2.58	0.87	0.75	1.99	3.11667	1.20333
AFLA_002520		conserved hypothetical protein	0.015	-6.09154	4.3971e-06	2.66558e-05	yes	down	96.01	34.42	16.9	0	0	1.97	49.11	0.656667
AFLA_002560		60S ribosomal protein L37a	2.097	1.06814	1.04754e-13	1.98515e-12	yes	up	576.26	732.79	965.58	1889.45	2013.65	1855.93	758.21	1919.68
AFLA_002660		conserved hypothetical protein	0.007	-7.18431	0.00181921	0.00591895	yes	down	5.52	3.54	0	0	0	0	3.02	0
AFLA_002760		DUF1237 domain protein	0.255	-1.97068	5.67772e-16	1.46881e-14	yes	down	56.57	52.8	43.18	14.48	10.53	12.16	50.85	12.39
AFLA_002830		alpha,alpha-trehalose-phosphate synthase subunit, putative	2.302	1.20294	0.00107922	0.00375164	yes	up	14.79	39.54	50.4	69.68	62.48	86.3	34.91	72.82
AFLA_002840		HHE domain protein	0.086	-3.54118	2.35129e-29	1.98149e-27	yes	down	93.36	195.58	227.41	11.39	11.96	15.21	172.117	12.8533
AFLA_002860		NAD binding Rossmann fold oxidoreductase, putative	0.457	-1.12952	8.30271e-05	0.00038244	yes	down	12.75	20.4	28.43	9.12	6.46	10.24	20.5267	8.60667
AFLA_002900		polyketide synthase, putative	0.18	-2.47073	2.6608e-06	1.67888e-05	yes	down	0.45	1.48	1.4	0.26	0.14	0.15	1.11	0.183333
AFLA_003070		conserved hypothetical protein	4.294	2.10248	4.24387e-07	3.12021e-06	yes	up	1.64	1.26	1.75	5.7	3.62	9.34	1.55	6.22
AFLA_003090		conserved hypothetical protein	4.188	2.06611	4.06567e-06	2.47817e-05	yes	up	26.21	55.64	62.57	136.53	178.71	59.41	48.14	124.883
AFLA_003110		cyanate hydratase, putative	2.134	1.09349	0.013095	0.0324099	yes	up	325.56	158.21	233.87	409.28	674.27	303.75	239.213	462.433
AFLA_003200		hypothetical protein	0.447	-1.16059	0.00012402	0.000543362	yes	down	7.16	8.87	14.44	3.96	3.97	4.46	10.1567	4.13
AFLA_003220		phospholipase D (PLD), putative	0.489	-1.0331	1.73089e-06	1.13999e-05	yes	down	121.04	157.04	102.84	60.59	52.54	58.21	126.973	57.1133
AFLA_003400		conserved hypothetical protein	0.3	-1.73712	4.60083e-13	8.07249e-12	yes	down	91.19	173.72	144.54	42.61	37.75	31.4	136.483	37.2533
AFLA_003470		oxidoreductase family, NAD-binding Rossmann fold protein	0	-11.5516	1.59371e-07	1.26903e-06	yes	down	95.59	18.02	5.46	0	0	0	39.69	0
AFLA_003530		dihydroxy acid dehydratase, putative	24.932	4.63991	3.35308e-07	2.50838e-06	yes	up	5.05	2.45	2.75	20.84	45.35	7.36	3.41667	24.5167
AFLA_003590		cell division control protein Cdc25, putative	0.496	-1.01082	7.1895e-07	5.02994e-06	yes	down	56.11	63.31	48.61	30.33	21.35	28.01	56.01	26.5633
AFLA_003690		phosphoric ester hydrolase, putative	0	-11.187	9.29975e-20	3.47621e-18	yes	down	34.59	35.8	24.77	0	0	0	31.72	0
AFLA_003700		mitochondrial cytochrome b2, putative	4.905	2.29412	8.78998e-11	1.15171e-09	yes	up	182.47	101.35	99.05	968.58	1079.95	583.48	127.623	877.337
AFLA_003720		sugar transporter, putative	0.159	-2.65146	4.58907e-14	9.14853e-13	yes	down	88.69	211.93	171.12	18.79	24.09	16.03	157.247	19.6367
AFLA_003760		NACHT domain protein	0.335	-1.57918	0.000290454	0.00115932	yes	down	3.74	14.89	9.28	2.65	3.48	2.3	9.30333	2.81
AFLA_003820		hypothetical protein	0.136	-2.87833	1.49209e-18	4.95975e-17	yes	down	36.3	39.17	71.55	5.13	6.83	5.79	49.0067	5.91667
AFLA_003840		conserved hypothetical protein	3.337	1.73874	9.12094e-09	8.9948e-08	yes	up	2.99	5.13	4.17	11.74	10.19	15.93	4.09667	12.62
AFLA_003880		conserved hypothetical protein	2.594	1.37544	8.52657e-08	7.10483e-07	yes	up	22.27	46.3	33.93	76.25	77.25	89.48	34.1667	80.9933
AFLA_003910		nuclear condensin complex subunit 3, putative	0	-11.7881	5.66791e-23	2.80221e-21	yes	down	11.46	13.94	13.71	0	0	0	13.0367	0
AFLA_003940		conserved hypothetical protein	2.736	1.45192	0.0036432	0.010813	yes	up	0.23	0.43	0.72	0.94	1.03	1.43	0.46	1.13333
AFLA_004090		conserved hypothetical protein	2.082	1.05831	8.38316e-07	5.82111e-06	yes	up	473.31	516.18	637.28	860.73	1035.16	809.39	542.257	901.76
AFLA_004140		hypothetical protein	4.015	2.00522	0.00110137	0.00381551	yes	up	2.67	3.91	4.81	4.79	11.95	17.11	3.79667	11.2833
AFLA_004160		ankyrin repeat-containing protein, putative	0.278	-1.84731	3.46539e-15	8.2901e-14	yes	down	6.82	8.52	8.93	2.14	2.2	1.87	8.09	2.07
AFLA_004190		conserved hypothetical protein	3.025	1.59691	1.24543e-11	1.82531e-10	yes	up	55.01	43.98	27.38	109.83	80.48	92.23	42.1233	94.18
AFLA_004250		zinc binding dehydrogenase, putative	5.758	2.52568	4.63295e-28	3.48222e-26	yes	up	5.25	6.58	11.21	40.39	42.45	41.47	7.68	41.4367
AFLA_004270		conserved hypothetical protein	0.362	-1.46761	0.0190396	0.0443645	yes	down	0.66	2.8	3.14	0.77	0.67	0.71	2.2	0.716667
AFLA_004300		prenyltransferase, putative	0.078	-3.67211	0.0205041	0.047223	yes	down	0.15	0.45	0.93	0.06	0	0.05	0.51	0.0366667
AFLA_004350		phosphatidylserine decarboxylase family protein	0.036	-4.80282	3.05508e-33	3.65427e-31	yes	down	439.73	603.89	873.02	9.56	25.18	26.87	638.88	20.5367
AFLA_004450		nonribosomal peptide synthase, putative	0.249	-2.00362	1.09636e-06	7.48671e-06	yes	down	7.15	3.73	5.61	1.45	0.59	1.79	5.49667	1.27667
AFLA_004460		fatty acid desaturase family protein	0.251	-1.99578	1.76959e-14	3.76386e-13	yes	down	148.13	254.81	326.67	69.44	52.63	44.52	243.203	55.53
AFLA_004480		endo-1,3(4)-beta-glucanase, putative	0.289	-1.78991	1.86776e-06	1.22118e-05	yes	down	5.9	8.99	14.11	3.38	2.29	2.29	9.66667	2.65333
AFLA_004590		catabolite degradation protein, putative	4.393	2.13535	1.41436e-19	5.15846e-18	yes	up	102.07	116.16	121.39	375.42	537.79	382.27	113.207	431.827
AFLA_004690		conserved hypothetical protein	3.342	1.74074	1.25562e-09	1.42963e-08	yes	up	111.62	211.99	248.6	577.67	592.27	555.29	190.737	575.077
AFLA_004810		nuclear pore glycoprotein p62, putative	0.102	-3.29919	2.91344e-18	9.42125e-17	yes	down	147.96	153.22	73.11	15.74	8.32	12.94	124.763	12.3333
AFLA_004910		MFS multidrug transporter, putative	0.048	-4.38822	4.85289e-09	4.98463e-08	yes	down	39.22	12.62	4.31	0.9	0.7	1.07	18.7167	0.89
AFLA_004960		antibiotic biosynthesis monooxygenase family protein	6.652	2.7337	1.29069e-13	2.42119e-12	yes	up	14.15	40.86	41.75	196.08	256.07	174.51	32.2533	208.887
AFLA_004980		conserved hypothetical protein	0.49	-1.0299	0.00612761	0.0169805	yes	down	29.6	43.23	84.09	33.96	18.82	17.25	52.3067	23.3433
AFLA_005040		phenazine biosynthesis-like protein, putative	0.143	-2.80334	8.42831e-07	5.84517e-06	yes	down	51.09	20.76	14.74	3.46	3.79	4.71	28.8633	3.98667
AFLA_005180		AAA family ATPase, putative	0.193	-2.37686	7.55174e-06	4.37529e-05	yes	down	2.43	7.2	12.39	1.38	1.18	1.21	7.34	1.25667
AFLA_005220		hypothetical protein	8.026	3.00468	0.0194868	0.0452078	yes	up	0.26	0.9	0	3.2	3.24	1.87	0.386667	2.77
AFLA_005360		conserved hypothetical protein	0.498	-1.00582	0.000489359	0.0018522	yes	down	58.33	53.45	116.19	32.65	34.42	36.37	75.99	34.48
AFLA_005370		conserved hypothetical protein	0.472	-1.0832	0.000663208	0.00242045	yes	down	24.08	23.87	32.65	8.49	13.12	12.4	26.8667	11.3367
AFLA_005390		conserved hypothetical protein	0.355	-1.49356	0.00668112	0.0182921	yes	down	2.66	2.28	1.55	0.73	0.69	0.78	2.16333	0.733333
AFLA_005410		5-AMP-activated protein kinase, putative	0.461	-1.11758	9.97734e-12	1.47984e-10	yes	down	10.67	11.48	14.9	6.4	4.55	5.1	12.35	5.35
AFLA_005440		nonribosomal peptide synthase, putative	0.157	-2.67034	1.19265e-05	6.63685e-05	yes	down	0.36	2.05	1.77	0.19	0.15	0.27	1.39333	0.203333
AFLA_005450		conserved hypothetical protein	0.251	-1.9962	0.0139554	0.0342391	yes	down	4.22	27.44	41.61	1.22	7.65	7.46	24.4233	5.44333
AFLA_005460		cytochrome P450, putative	0.118	-3.08105	9.45892e-05	0.000429298	yes	down	2.35	21.69	27.76	1.22	2.62	1.3	17.2667	1.71333
AFLA_005480		nADP transhydrogenase, putative	0.461	-1.11702	6.77105e-05	0.000317811	yes	down	103.68	79.61	62.68	41.16	30.9	39.53	81.99	37.1967
AFLA_005620		nitrogen metabolite repression regulator NmrA	0.111	-3.17146	0.000831104	0.00295214	yes	down	15.96	13.78	14.43	2.89	0	1.88	14.7233	1.59
AFLA_005700		aromatic amino acid aminotransferase, putative	2.848	1.51009	1.12804e-27	8.04381e-26	yes	up	13.59	18.82	20.63	56.28	44.32	48.92	17.68	49.84
AFLA_005950		stress response RCI peptide, putative	2.578	1.36631	5.95274e-11	7.98773e-10	yes	up	67.55	118	86.77	214.02	208.1	221.81	90.7733	214.643
AFLA_006060		conserved hypothetical protein	6.04	2.59465	1.33826e-16	3.69401e-15	yes	up	69.17	83.92	99.07	328.78	568.45	369.71	84.0533	422.313
AFLA_006110		conserved hypothetical protein	0	-11.7635	2.81895e-11	3.92466e-10	yes	down	46.59	38.04	6.5	0	0	0	30.3767	0
AFLA_006160		HDA1 complex subunit, putative	0.129	-2.95208	8.28333e-08	6.9177e-07	yes	down	9.65	12.95	11.67	2.07	0.31	1.91	11.4233	1.43
AFLA_006170		polyketide synthetase PksP	0.147	-2.76156	2.03408e-09	2.23588e-08	yes	down	4.16	18.92	15.17	1.22	1.67	1.7	12.75	1.53
AFLA_006180		conidial pigment biosynthesis oxidase Arb2/brown2	0.098	-3.35584	2.35186e-07	1.82441e-06	yes	down	6	38.1	59.99	1.95	2.76	3.85	34.6967	2.85333
AFLA_006210		SH3 domain protein (Cyk3), putative	0.444	-1.17097	6.67545e-07	4.69391e-06	yes	down	9.28	7.85	7.1	3.52	3.11	3.55	8.07667	3.39333
AFLA_006410		nucleotide binding protein, putative	2.312	1.20904	8.41861e-11	1.10435e-09	yes	up	19.62	21.03	27.81	51.25	38.96	56.25	22.82	48.82
AFLA_006530		conserved hypothetical protein	0.007	-7.23203	4.99681e-05	0.000242304	yes	down	5.25	0.41	2.15	0	0	0	2.60333	0
AFLA_006670		signal recognition particle protein SRP54	0.254	-1.97844	5.84524e-07	4.14684e-06	yes	down	52.67	41.5	42.68	16.52	5.06	12.28	45.6167	11.2867
AFLA_006720		bZIP transcription factor HapX	4.373	2.12852	0.0120824	0.0303054	yes	up	0.1	0.63	2.02	4.17	3.5	2.58	0.916667	3.41667
AFLA_006730		alcohol dehydrogenase, putative	0.262	-1.933	2.33955e-14	4.89194e-13	yes	down	15.91	22.98	26.87	3.96	5.26	4.61	21.92	4.61
AFLA_006780		ribosome biogenesis protein nop10, putative	4.512	2.17362	7.08473e-27	4.74762e-25	yes	up	28.47	33.07	20.37	218.26	149.27	197.39	27.3033	188.307
AFLA_006820		conserved hypothetical protein	2.797	1.484	3.41627e-05	0.000171492	yes	up	16.81	36.67	31.98	55.3	66.17	72.8	28.4867	64.7567
AFLA_006870		SGT1 and CS domain protein	0.123	-3.01834	1.81165e-10	2.30054e-09	yes	down	141.64	62.67	47.37	10.97	8.88	10.93	83.8933	10.26
AFLA_006950		NTF2 and RRM domain protein	0.187	-2.42203	4.33936e-08	3.80087e-07	yes	down	787.47	404.16	265.28	89.74	89.15	91.63	485.637	90.1733
AFLA_006960		molecular chaperone and allergen Mod-E/Hsp90/Hsp1	0.062	-4.00362	1.44091e-16	3.94795e-15	yes	down	13998.5	6579.5	3837.6	507.79	450.58	558.75	8138.53	505.707
AFLA_007240		mitochondrial 37S ribosomal protein S27, putative	2.329	1.21994	3.47298e-11	4.76956e-10	yes	up	216.52	297.1	302.86	737.18	963.17	928.4	272.16	876.25
AFLA_007350		hypothetical protein	0.234	-2.09552	2.32068e-05	0.000121655	yes	down	27.03	38.69	36.23	7.76	2.6	11.31	33.9833	7.22333
AFLA_007380		conserved hypothetical protein	2.257	1.17425	6.76681e-05	0.000317746	yes	up	1.7	2.36	3.4	4.84	3.98	6.11	2.48667	4.97667
AFLA_007510		2-hydroxyhepta-2,4-diene-1,7-dioate isomerase, putative	2.426	1.27849	0.00538179	0.015214	yes	up	2.23	2.13	2.48	5.93	4.89	4.4	2.28	5.07333
AFLA_007530		conserved hypothetical protein	7.214	2.85085	2.35882e-61	1.2495e-58	yes	up	20.17	17.67	17.09	97.33	72.36	127.79	18.31	99.16
AFLA_007540		glutathione S-transferase, putative	10.057	3.33019	9.84439e-22	4.50654e-20	yes	up	11.59	25.11	30.75	193.22	245.44	150.46	22.4833	196.373
AFLA_007550		hypothetical protein	0.143	-2.80453	2.66969e-06	1.68354e-05	yes	down	1.49	8.25	10.58	0.79	0.72	1.07	6.77333	0.86
AFLA_007560		F5/8 type C domain protein	0.148	-2.75202	0.000317189	0.0012521	yes	down	1.31	10.45	21.17	1.24	1.23	1.77	10.9767	1.41333
AFLA_007610		conserved hypothetical protein	0.226	-2.14652	0.00315245	0.00957616	yes	down	6.97	3.62	2.11	1.5	1.05	0.3	4.23333	0.95
AFLA_007640		conserved hypothetical protein	0.183	-2.44683	3.11103e-13	5.62718e-12	yes	down	286.63	595.48	1007.28	93.14	92.62	109.67	629.797	98.4767
AFLA_007690		conserved hypothetical protein	9.459	3.24176	1.2054e-28	9.57778e-27	yes	up	1.75	2.48	4.87	23.44	28.73	19.09	3.03333	23.7533
AFLA_007730		conserved hypothetical protein	0.409	-1.289	7.52069e-05	0.000349896	yes	down	11.85	14.96	23.94	8.4	7.03	5.68	16.9167	7.03667
AFLA_007740		heat shock protein Hsp20/Hsp26, putative	0.175	-2.51487	7.54483e-08	6.34861e-07	yes	down	16.19	13.14	13.22	2.39	1.89	2.57	14.1833	2.28333
AFLA_007800		conserved hypothetical protein	0.429	-1.22048	6.218e-05	0.00029509	yes	down	41.09	32.3	27.1	15.43	10.09	16.17	33.4967	13.8967
AFLA_007830		conserved hypothetical protein	0.357	-1.48518	3.80539e-06	2.33182e-05	yes	down	307.68	198.17	182.5	86.13	62.41	87.37	229.45	78.6367
AFLA_007860		oligopeptide transporter, putative	0.28	-1.83659	2.64925e-19	9.44559e-18	yes	down	565.58	476.79	504.47	130.65	109.12	128.9	515.613	122.89
AFLA_007870		phosphatidylserine decarboxylase, putative	0.3	-1.73602	1.85373e-10	2.34862e-09	yes	down	35.08	30.1	28.3	10.74	6.45	9.67	31.16	8.95333
AFLA_007930		conserved hypothetical protein	0.114	-3.13861	0.000960318	0.00336777	yes	down	3.26	2.9	5.37	0.39	0.01	0.89	3.84333	0.43
AFLA_007940		HET domain protein	0.007	-7.21295	3.34324e-05	0.00016813	yes	down	1.83	0.17	1.44	0	0	0	1.14667	0
AFLA_008010		alpha-L-rhamnosidase family protein	4.752	2.24856	0.000100317	0.000452388	yes	up	1.35	0.72	3.1	8.32	6.83	7.78	1.72333	7.64333
AFLA_008050		conserved hypothetical protein	0.378	-1.4039	0.0187065	0.0437811	yes	down	2.04	1.84	1.08	0.37	0.54	0.88	1.65333	0.596667
AFLA_008090		hypothetical protein	0.346	-1.53202	0.017893	0.0421699	yes	down	8.75	8.52	14.92	4.65	2.52	2.33	10.73	3.16667
AFLA_008100		conserved hypothetical protein	0.464	-1.10926	0.000808759	0.00288261	yes	down	13.03	11.76	12.38	6.53	5.49	3.97	12.39	5.33
AFLA_008110		extracellular endo-1,4-beta-xylanase, putative	0.48	-1.05781	8.96545e-06	5.10659e-05	yes	down	2.72	3.38	3.81	1.31	1.66	1.65	3.30333	1.54
AFLA_008270		U3 small nucleolar ribonucleoprotein protein LCP5, putative	2.19	1.131	0.0150968	0.0366035	yes	up	4.42	17.16	11.97	22.78	14.21	29.76	11.1833	22.25
AFLA_008290		kinesin family protein (KinA), putative	143.948	7.1694	0.00349248	0.0104296	yes	up	0	0	0	0	0.15	1.65	0	0.6
AFLA_008410		MFS multidrug transporter, putative	0.066	-3.92402	1.99676e-13	3.66535e-12	yes	down	4.48	17.93	14.11	0.83	0.46	0.16	12.1733	0.483333
AFLA_008480		CFEM domain protein	0.204	-2.29512	1.73915e-13	3.22438e-12	yes	down	160.01	332.07	173.07	37.84	41.77	43.84	221.717	41.15
AFLA_008490		mitochondrial carnitine:acyl carnitine carrier, putative	0.461	-1.11563	1.59927e-08	1.5051e-07	yes	down	77.55	82.16	59.86	56.87	41.25	36.66	73.19	44.9267
AFLA_008520		alpha-amylase, putative	0.45	-1.15105	5.27956e-07	3.80375e-06	yes	down	13.48	15.05	19.13	4.7	6.23	3.41	15.8867	4.78
AFLA_008530		conserved hypothetical protein	0.409	-1.28904	5.33418e-05	0.000257095	yes	down	6.23	8.03	9	3.98	2.07	2.84	7.75333	2.96333
AFLA_008560		alpha-1,2-mannosidase, putative subfamily	0.297	-1.75169	1.97608e-30	1.83183e-28	yes	down	120.37	116.07	123.39	36.21	32.17	31.72	119.943	33.3667
AFLA_008650		short-chain dehydrogenases/reductase, putative	2.778	1.4743	0.00902197	0.0237315	yes	up	0.42	1.25	0.54	1.86	1.15	1.6	0.736667	1.53667
AFLA_008690		conserved hypothetical protein	3.139	1.65022	0.000843485	0.00299105	yes	up	9.67	42.49	36.57	58.29	77.41	92.23	29.5767	75.9767
AFLA_008750		hypothetical protein	6.31	2.65764	9.43246e-13	1.59949e-11	yes	up	7.89	13.2	6.49	84.57	121.22	66.4	9.19333	90.73
AFLA_008870		hypothetical protein	0.449	-1.15644	0.0057904	0.0161881	yes	down	1.88	2.61	2.76	0.81	1.28	1.07	2.41667	1.05333
AFLA_008960		TPR domain protein	0.251	-1.99472	4.85395e-08	4.21839e-07	yes	down	4.92	4.83	4	1.23	1.19	0.96	4.58333	1.12667
AFLA_008980		UPF0023 family protein	2.123	1.08603	2.38156e-06	1.51646e-05	yes	up	22.71	37.14	47.25	66.85	61.36	77.31	35.7	68.5067
AFLA_009000		ribosomal protein S13p/S18e	2.73	1.44888	4.4462e-19	1.55046e-17	yes	up	684.33	805.83	972.41	1892.74	2158.13	1990.53	820.857	2013.8
AFLA_009250		serine protein kinase, putative	0.28	-1.83902	2.52594e-18	8.21596e-17	yes	down	11.71	12.4	19.13	4.28	3.13	3.96	14.4133	3.79
AFLA_009260		conserved hypothetical protein	0.398	-1.32897	1.32047e-05	7.29341e-05	yes	down	30.33	38.82	77.01	18.06	17.22	17.24	48.72	17.5067
AFLA_009270		conserved hypothetical protein	2.407	1.26716	3.51746e-06	2.17017e-05	yes	up	6.98	9.68	10.35	27.9	17.24	14.84	9.00333	19.9933
AFLA_009330		conserved hypothetical protein	0.206	-2.28116	0.000655451	0.00239686	yes	down	8.65	2.47	1.81	0.81	0.97	0.72	4.31	0.833333
AFLA_009420		conserved hypothetical protein	0.001	-9.94754	3.22842e-14	6.57747e-13	yes	down	4.51	11.15	4.12	0	0	0	6.59333	0
AFLA_009430		hypothetical protein	2.207	1.14179	1.93972e-06	1.26332e-05	yes	up	150.22	153.16	191.13	343.22	585.92	390.81	164.837	439.983
AFLA_009570		conserved hypothetical protein	3.415	1.77184	0.00340872	0.0102309	yes	up	1.47	0.75	1.7	3.59	1.94	7.82	1.30667	4.45
AFLA_009670		aldehyde reductase (GliO), putative	48.55	5.60139	0.00207457	0.00664101	yes	up	0	0	0	0.68	0.89	0.47	0	0.68
AFLA_009690		conserved hypothetical protein	2.264	1.17919	0.0177822	0.0419762	yes	up	1.17	3.57	1.99	5.23	5.07	3.52	2.24333	4.60667
AFLA_009740		hypothetical protein	0.118	-3.07758	2.24722e-05	0.000118306	yes	down	7.45	47.72	22.29	1.9	2.8	3	25.82	2.56667
AFLA_009750		sugar transporter, putative	0.378	-1.40486	0.0098126	0.0255394	yes	down	1.49	1.84	2.2	0.66	0.28	0.93	1.84333	0.623333
AFLA_009940		hypothetical protein	0.149	-2.75134	0.00106471	0.00370582	yes	down	4.2	1.64	0.91	0.49	0.3	0.23	2.25	0.34
AFLA_009950		hypothetical protein	2.108	1.07621	0.00681784	0.0186069	yes	up	0.97	1.09	1.31	1.97	1.47	3.2	1.12333	2.21333
AFLA_010040		conserved hypothetical protein	2.739	1.45388	5.60577e-07	3.99991e-06	yes	up	1.33	1.98	1.8	4.92	4.59	4.45	1.70333	4.65333
AFLA_010050		alcohol dehydrogenase, putative	9.757	3.2864	1.51532e-56	6.02016e-54	yes	up	2.44	3.5	4.19	64.86	75.71	63.85	3.37667	68.14
AFLA_010110		choline dehydrogenase, putative	101.117	6.65988	3.67939e-47	9.09544e-45	yes	up	0.22	0.31	0.52	36.39	36.15	17.16	0.35	29.9
AFLA_010170		tropinone reductase, putative	0.334	-1.58246	0.0137708	0.0338684	yes	down	0.89	2.59	3.25	1.14	0.56	0.48	2.24333	0.726667
AFLA_010340		2-heptaprenyl-1,4-naphthoquinone methyltransferase, putative	0.316	-1.66371	0.011987	0.0301	yes	down	1.96	9.27	12.8	1.15	2.71	2.67	8.01	2.17667
AFLA_010450		hypothetical protein	0.281	-1.832	3.98786e-13	7.09775e-12	yes	down	7.69	11.43	12.43	4.11	1.64	2.55	10.5167	2.76667
AFLA_010470		O-methyltransferase, putative	0.011	-6.51818	4.10712e-32	4.43569e-30	yes	down	41.26	199.4	141.72	1.22	1.06	1.38	127.46	1.22
AFLA_010550		O-methyltransferase family protein	3.254	1.70238	1.51957e-09	1.70917e-08	yes	up	8.65	8.02	9.93	20.04	30.61	29.06	8.86667	26.57
AFLA_010570		hypothetical protein	2.299	1.20123	0.00158055	0.00522964	yes	up	19.76	14.23	12.05	23.53	48.68	23.89	15.3467	32.0333
AFLA_010590		siderophore biosynthesis lipase/esterase, putative	0.291	-1.77958	0.000914008	0.0032155	yes	down	5.18	3.95	1.49	1.05	3.14	0.22	3.54	1.47
AFLA_010610		enoyl-CoA hydratase/isomerase family protein	0.008	-6.89904	3.84551e-08	3.38965e-07	yes	down	3.8	17.08	6.24	0	0.1	0.1	9.04	0.0666667
AFLA_010720		conserved hypothetical protein	0.161	-2.63358	8.03411e-05	0.000371144	yes	down	0.8	2.92	2.78	0.25	0.44	0.44	2.16667	0.376667
AFLA_010820		hypothetical protein	4.327	2.11324	1.42157e-05	7.80146e-05	yes	up	1.5	1.8	2.68	4.54	3.15	10.2	1.99333	5.96333
AFLA_010830		conserved hypothetical protein	29.541	4.88467	1.61509e-20	6.46268e-19	yes	up	0.67	0.29	0.44	11.6	7.78	21.09	0.466667	13.49
AFLA_010840		conserved hypothetical protein	70.569	6.14096	9.92872e-06	5.59793e-05	yes	up	0.13	0	0	1.79	1.71	7.3	0.0433333	3.6
AFLA_010850		hypothetical protein	28.106	4.81283	4.62325e-16	1.19881e-14	yes	up	0.08	0.23	0.13	3.19	2.03	6.27	0.146667	3.83
AFLA_010960		C6 finger domain protein, putative	0.377	-1.40744	5.21032e-05	0.000251779	yes	down	27.42	25.72	24.24	10	5.84	11.67	25.7933	9.17
AFLA_011040		conserved hypothetical protein	17.396	4.12065	1.99866e-50	5.85081e-48	yes	up	3.43	2.52	2.81	70.6	47.33	70.11	2.92	62.68
AFLA_011050		hypothetical protein	33.601	5.07044	1.78654e-11	2.57096e-10	yes	up	1.49	3.16	1.81	48.99	46.16	69.09	2.15333	54.7467
AFLA_011060		conserved hypothetical protein	6.539	2.70914	1.11172e-12	1.86528e-11	yes	up	1.98	1.12	1.63	8.42	9.84	11.37	1.57667	9.87667
AFLA_011070		RNA-dependent RNA polymerase, putative	0.409	-1.29008	7.9954e-05	0.000369663	yes	down	3.62	3.29	3.46	1.16	0.95	1.73	3.45667	1.28
AFLA_011090		MFS allantoate transporter, putative	3.075	1.62052	0.000481637	0.00182671	yes	up	2.57	1.42	1.23	5.89	5.08	4.65	1.74	5.20667
AFLA_011120		flavin-containing amine oxidase, putative	0.253	-1.98226	0.0101531	0.0263163	yes	down	0.58	1.19	1.43	0.16	0.32	0.24	1.06667	0.24
AFLA_011200		alpha-ketoglutarate-dependent sulfonate dioxygenase, putative	2.962	1.56669	0.0172457	0.0409566	yes	up	0.37	0.56	0.86	1.28	1.99	1.45	0.596667	1.57333
AFLA_011240		conserved hypothetical protein	2.113	1.07933	0.00018107	0.000761523	yes	up	30.26	23.14	53.74	74.21	78.3	121.77	35.7133	91.4267
AFLA_011330		MFS transporter, putative	2.097	1.06801	0.000794021	0.00283918	yes	up	84.12	109.52	54.51	159.41	181.14	148.74	82.7167	163.097
AFLA_011370		conserved hypothetical protein	3.776	1.91669	6.95788e-11	9.23622e-10	yes	up	26.39	34.68	47.77	172.92	111.34	115.18	36.28	133.147
AFLA_011380		conserved hypothetical protein	3.252	1.70135	4.07647e-07	3.00508e-06	yes	up	19.82	11.45	13.99	52.22	37.74	49.36	15.0867	46.44
AFLA_011400		conserved hypothetical protein	5.787	2.53275	7.72371e-21	3.24221e-19	yes	up	24.63	12.73	22.32	102.36	91.16	121.57	19.8933	105.03
AFLA_011490		MFS monocarboxylate transporter, putative	0.022	-5.5035	0.00038226	0.00148421	yes	down	0.04	3.79	3.94	0.12	0.04	0	2.59	0.0533333
AFLA_011540		conserved hypothetical protein	0.337	-1.5711	0.0138914	0.034113	yes	down	1.54	1.54	2.09	0.51	0.86	0.22	1.72333	0.53
AFLA_011730		DNA-directed RNA polymerase III subunit 22.9 kDa, putative	3.243	1.69723	1.3134e-17	3.95942e-16	yes	up	8.11	21.1	15.04	40.68	28.33	38.88	14.75	35.9633
AFLA_011740		cystathionine gamma-lyase	3.544	1.8254	8.13991e-29	6.65797e-27	yes	up	34.6	44.79	37.76	139.18	106.66	141.91	39.05	129.25
AFLA_011750		conserved hypothetical protein	0.002	-8.78355	1.57644e-11	2.28636e-10	yes	down	3.65	5.06	9.14	0	0	0	5.95	0
AFLA_011770		conserved hypothetical protein	0.428	-1.22468	4.65201e-18	1.48704e-16	yes	down	52.02	64.14	85.65	22.38	19.71	20.76	67.27	20.95
AFLA_011960		hypothetical protein	2.914	1.54324	0.00182206	0.00592303	yes	up	3.2	2.81	6.12	12.46	8.05	10.02	4.04333	10.1767
AFLA_012000		hypothetical protein	0.152	-2.7148	3.9958e-07	2.94757e-06	yes	down	18.73	22.96	25.08	5.69	1.96	1.66	22.2567	3.10333
AFLA_012050		N-acetylglucosamine-6-phosphate deacetylase (NagA), putative	0.399	-1.32654	2.62752e-11	3.69047e-10	yes	down	129.13	128.62	106.76	45.98	32.16	43.91	121.503	40.6833
AFLA_012070		betaine aldehyde dehydrogenase (BadH), putative	2.091	1.06433	2.80952e-17	8.13883e-16	yes	up	22.12	28.73	27.25	52.88	47.79	51.24	26.0333	50.6367
AFLA_012080		glucosamine-6-phosphate deaminase, putative	0.187	-2.41884	1.85226e-13	3.42838e-12	yes	down	325.36	271.54	172.22	45.85	38.37	54.51	256.373	46.2433
AFLA_012130		hypothetical protein	4.244	2.08532	1.88576e-13	3.47881e-12	yes	up	5.77	10.37	10.02	46.47	95.14	55.18	8.72	65.5967
AFLA_012230		conserved hypothetical protein	2.686	1.42547	1.46208e-07	1.17346e-06	yes	up	372.48	558.83	835.12	1245.67	1625.27	1309.15	588.81	1393.36
AFLA_012260		RING finger domain protein, putative	0.413	-1.27406	2.47565e-06	1.56829e-05	yes	down	15.2	14.06	12.15	5.41	4.35	6.57	13.8033	5.44333
AFLA_012460		STF2-like protein	2.515	1.33069	4.155e-15	9.81322e-14	yes	up	249.73	361.82	390.94	711.46	791.81	784.74	334.163	762.67
AFLA_012930		conserved hypothetical protein	15.406	3.94539	0.00571708	0.0160274	yes	up	0	0.11	0.13	0.79	1.07	1.24	0.08	1.03333
AFLA_012970		conserved hypothetical protein	2.75	1.45957	2.85623e-12	4.57821e-11	yes	up	4.07	3.19	4.14	10.95	7.58	10.25	3.8	9.59333
AFLA_013100		conserved hypothetical protein	0.153	-2.70594	0.0133797	0.033016	yes	down	1.83	0.74	0.92	0.09	0.24	0.17	1.16333	0.166667
AFLA_013160		methyltransferase family protein	0.403	-1.31158	0.0185893	0.0435618	yes	down	8.94	7.98	4.85	3.05	3.74	1.08	7.25667	2.62333
AFLA_013210		conserved hypothetical protein	0.092	-3.44158	0.00946016	0.0247378	yes	down	1.47	0.74	1.18	0.11	0	0.2	1.13	0.103333
AFLA_013220		beta-lactamase family protein	0.168	-2.56978	1.07692e-30	1.03273e-28	yes	down	137.6	135.49	146.2	21.42	25.99	18.66	139.763	22.0233
AFLA_013230		steroid monooxygenase, putative	0.135	-2.89225	2.55935e-52	8.13435e-50	yes	down	431.67	425.98	452.99	56.72	60.36	47.57	436.88	54.8833
AFLA_013240		C6 transcription factor, putative	0.357	-1.48416	0.000673871	0.00245373	yes	down	6.03	5.15	3.26	1.84	1.75	1.36	4.81333	1.65
AFLA_013350		hypothetical protein	0.222	-2.1741	3.17424e-26	1.98372e-24	yes	down	35.8	50.17	55.24	11.23	9.82	7.78	47.07	9.61
AFLA_013390		conserved hypothetical protein	4.681	2.22667	2.53062e-12	4.08572e-11	yes	up	2.36	2.12	4.98	9.55	7.49	11.01	3.15333	9.35
AFLA_013410		conserved hypothetical protein	4.127	2.04516	0.000748316	0.00269133	yes	up	2.35	6.1	1.27	11.31	12.27	13.01	3.24	12.1967
AFLA_013480		conserved hypothetical protein	2.318	1.21314	0.000107424	0.000479143	yes	up	2.41	3.96	5.82	11.08	5.73	9.88	4.06333	8.89667
AFLA_013490		amino acid transporter, putative	0.07	-3.82912	1.16782e-07	9.5171e-07	yes	down	4.35	2.24	1.88	0.12	0.32	0.2	2.82333	0.213333
AFLA_013510		myo-inositol transporter	856.176	9.74176	0.0126599	0.0314802	yes	up	0	0	0	7.73	0	12.39	0	6.70667
AFLA_013520		cytochrome P450, putative	2.192	1.13203	1.14194e-07	9.32664e-07	yes	up	44.25	56.82	70.73	93.19	63.22	113	57.2667	89.8033
AFLA_013530		conserved hypothetical protein	0.334	-1.58251	5.10531e-09	5.22942e-08	yes	down	77.71	80.6	86.75	19.67	22.38	32.8	81.6867	24.95
AFLA_013570		conserved hypothetical protein	0.226	-2.14641	0.00592873	0.0165165	yes	down	0.37	0.95	1.92	0.19	0.14	0.29	1.08	0.206667
AFLA_013660		amidohydrolase amhX, putative	0.149	-2.75015	4.26149e-07	3.1311e-06	yes	down	3.09	5.13	2.36	0.52	0.62	0.37	3.52667	0.503333
AFLA_013670		oxidoreductase CipA-like, putative	0.144	-2.79759	0.000108584	0.000483348	yes	down	53.37	22.55	9.25	5.25	5.07	1.82	28.39	4.04667
AFLA_013680		phosphatidylglycerol specific phospholipase C, putative	0.047	-4.40543	0.00828892	0.02208	yes	down	30.11	12.7	11.33	2.45	0	0.23	18.0467	0.893333
AFLA_013700		MFS transporter, putative	0.294	-1.76744	0.000224759	0.00092327	yes	down	449.73	219.68	124.35	69.2	70.61	83.21	264.587	74.34
AFLA_013740		Acid phosphatase precursor, putative	2.02	1.01423	0.0192273	0.0447363	yes	up	7.45	11.86	30.05	36.63	24.39	28.28	16.4533	29.7667
AFLA_013790		conserved hypothetical protein	3.734	1.90056	0.0122602	0.0306552	yes	up	0.9	1.49	0.29	1.91	1.37	3.34	0.893333	2.20667
AFLA_013880		lipase 2 precursor, putative	9.741	3.2841	6.93131e-28	5.10622e-26	yes	up	1.93	1.78	1.47	43.3	38.56	25.34	1.72667	35.7333
AFLA_013890		C2H2 transcription factor, putative	0.003	-8.41529	4.40338e-11	5.98085e-10	yes	down	3.23	3.67	3.51	0	0	0	3.47	0
AFLA_013940		hypothetical protein	3.175	1.66676	1.59771e-08	1.50491e-07	yes	up	1.47	3.12	1.99	8.97	4.7	7.91	2.19333	7.19333
AFLA_013990		aspartate aminotransferase, putative	4.2	2.07053	0.00052314	0.00196403	yes	up	0.49	0.95	2.3	4.47	5.89	3.38	1.24667	4.58
AFLA_014000		glutathione-S-transferase theta, GST, putative	4.477	2.16267	3.29978e-10	4.02045e-09	yes	up	22.15	31.09	47.57	122.97	180.76	102.73	33.6033	135.487
AFLA_014010		integral membrane protein	3.441	1.78273	5.08071e-13	8.8586e-12	yes	up	1.97	3.42	6.5	13.4	12.07	11.68	3.96333	12.3833
AFLA_014020		conserved hypothetical protein	2.756	1.46239	0.000221502	0.000911912	yes	up	20.94	15.43	14.21	43.88	25.64	63.9	16.86	44.4733
AFLA_014100		conserved hypothetical protein	0.42	-1.2505	0.000461747	0.00175907	yes	down	205.56	425.63	626.89	197.02	93.88	79.2	419.36	123.367
AFLA_014110		conserved hypothetical protein	0.4	-1.32234	1.25771e-14	2.74868e-13	yes	down	8.59	8.76	9.97	3.72	3.5	3.05	9.10667	3.42333
AFLA_014150		conserved hypothetical protein	0.157	-2.66917	2.92178e-09	3.13865e-08	yes	down	9.63	33.23	36.28	3.43	4.83	2	26.38	3.42
AFLA_014240		conserved hypothetical protein	0.332	-1.58997	0.00167855	0.00550931	yes	down	82.95	145.49	177.58	16.6	42.52	39.43	135.34	32.85
AFLA_014250		conserved hypothetical protein	0.279	-1.83943	4.48257e-10	5.40466e-09	yes	down	5.73	5.57	5.99	1.48	1.25	1.9	5.76333	1.54333
AFLA_014270		C6 transcription factor, putative	0.445	-1.16851	0.00989935	0.0257291	yes	down	1.54	1.73	2.18	0.85	1.01	0.51	1.81667	0.79
AFLA_014280		conserved hypothetical protein	0.283	-1.82327	1.32504e-14	2.87324e-13	yes	down	3.77	4.28	6.65	1.17	1.08	1.29	4.9	1.18
AFLA_014350		conserved hypothetical protein	10.515	3.39438	5.102e-13	8.88179e-12	yes	up	1.47	6.55	3.1	32.29	30.04	43.92	3.70667	35.4167
AFLA_014410		conserved hypothetical protein	0.314	-1.67166	0.00479912	0.013752	yes	down	3.16	9.4	8.56	1.06	1.93	2.85	7.04	1.94667
AFLA_014430		arylesterase/monoxygenase	8.678	3.11737	2.85544e-05	0.00014584	yes	up	0.74	0.34	0.28	5.73	3.8	2.05	0.453333	3.86
AFLA_014520		multicopper oxidase, putative	0.402	-1.31476	2.89408e-08	2.60046e-07	yes	down	55.68	82.97	50.18	23.31	22.44	24.69	62.9433	23.48
AFLA_014610		conserved hypothetical protein	3.544	1.82547	9.86857e-12	1.46762e-10	yes	up	10.2	9.16	12.35	28.56	30.94	44.67	10.57	34.7233
AFLA_014830		conserved hypothetical protein	2.263	1.17827	0.00572589	0.016044	yes	up	0.69	0.6	1.74	4.66	1.76	1.77	1.01	2.73
AFLA_014910		nucleotide binding protein Nbp35, putative	2.479	1.30997	1.74643e-17	5.20839e-16	yes	up	45.38	60.72	67.9	132.09	134.63	125.94	58	130.887
AFLA_014930		cofactor for methionyl-and glutamyl-tRNA synthetase, putative	0.186	-2.42326	0.000926045	0.00325271	yes	down	29.66	29.15	46.93	10.89	6.76	0.63	35.2467	6.09333
AFLA_014950		glycosyltransferase family protein	2.302	1.20291	4.80626e-07	3.49215e-06	yes	up	37.83	70.91	73.47	139.95	96.52	146.16	60.7367	127.543
AFLA_014990		RING finger protein, putative	0	-11.434	2.39562e-21	1.04505e-19	yes	down	12.19	15.4	20.67	0	0	0	16.0867	0
AFLA_015000		glutamine synthetase, putative	4.84	2.27511	0.0118687	0.0298503	yes	up	0.05	0.35	0.19	0.94	0.77	0.87	0.196667	0.86
AFLA_015050		methyltransferase family protein	2.328	1.21895	6.05658e-06	3.5856e-05	yes	up	5.35	4.65	7.58	13.69	11.86	9.4	5.86	11.65
AFLA_015090		HET-C domain protein	0.359	-1.47704	6.06642e-20	2.30317e-18	yes	down	52.98	54.11	72.22	23.07	16.16	21.25	59.77	20.16
AFLA_015110		conserved hypothetical protein	0.466	-1.10173	5.47696e-09	5.57928e-08	yes	down	78.65	134.54	110.18	54.1	43.92	43.97	107.79	47.33
AFLA_015180		conserved hypothetical protein	7.055	2.81863	3.64149e-14	7.37849e-13	yes	up	147.69	524.44	449.6	1898.73	2107.37	2253.49	373.91	2086.53
AFLA_015220		cell wall biogenesis protein/glutathione transferase (Gto1), putative	2.831	1.5014	4.88136e-17	1.38521e-15	yes	up	62.29	80.26	108.84	242.49	211.66	195.45	83.7967	216.533
AFLA_015260		short chain dehydrogenase/oxidoreductase, putative	0.288	-1.79796	5.72277e-19	1.9709e-17	yes	down	11.4	16.31	14.82	1.83	1.77	2.28	14.1767	1.96
AFLA_015370		DUF92 domain protein	0.384	-1.38247	0.000223636	0.000919489	yes	down	30.33	42	41.84	17.71	6.07	17.35	38.0567	13.71
AFLA_015390		C6 transcription factor, putative	0	-11.4153	1.94515e-20	7.70031e-19	yes	down	13.91	10.11	9.88	0	0	0	11.3	0
AFLA_015460		molybdopterin biosynthesis protein, putative	0.182	-2.45964	1.86513e-07	1.46939e-06	yes	down	28.34	18.9	28.08	6.17	4.99	1.76	25.1067	4.30667
AFLA_015500		DUF866 domain protein	2.153	1.10627	8.88312e-09	8.78363e-08	yes	up	82.77	100.34	105.16	151.64	227.5	186.51	96.09	188.55
AFLA_015510		small nuclear ribonucleoprotein SmF, putative	2.948	1.55971	8.5761e-08	7.14076e-07	yes	up	75.22	128.4	138.09	216.99	224.87	299.66	113.903	247.173
AFLA_015580		sorbitol/xylulose reductase Sou1-like, putative	2.272	1.18366	0.000151655	0.0006491	yes	up	520.49	978.63	1629.33	2201.02	2018.82	2039.02	1042.82	2086.29
AFLA_015710		conserved hypothetical protein	0.172	-2.54183	8.40957e-29	6.82833e-27	yes	down	20.63	25.83	29.44	5.31	2.71	4.29	25.3	4.10333
AFLA_015890		C2H2 finger domain protein, putative	2.377	1.24927	0.000734616	0.00265062	yes	up	23.29	18.33	12.49	49.54	26.68	49.18	18.0367	41.8
AFLA_015960		hypothetical protein	2.765	1.46709	0.0129238	0.0320473	yes	up	2.02	1.76	1.06	4.57	3.24	6.08	1.61333	4.63
AFLA_015970		1-aminocyclopropane-1-carboxylate oxidase, putative	0.399	-1.32623	0.00228969	0.00724211	yes	down	3.2	7.81	8.72	2.45	2.52	1.78	6.57667	2.25
AFLA_016020		hscarg dehydrogenase, putative	12.91	3.69038	8.56727e-07	5.93414e-06	yes	up	0.44	2.34	1.13	9.68	27.21	6.62	1.30333	14.5033
AFLA_016040		conserved hypothetical protein	0.409	-1.29031	0.000102644	0.000461152	yes	down	2.15	4.89	6.83	1.39	1.28	1.03	4.62333	1.23333
AFLA_016060		conserved hypothetical protein	7.779	2.95966	2.64952e-57	1.13359e-54	yes	up	3.94	6.28	6.48	40.04	37.82	40.87	5.56667	39.5767
AFLA_016070		oxidoreductase, short chain dehydrogenase/reductase family, putative	11.834	3.56489	0.000534951	0.00200027	yes	up	0.16	0	0.31	2.16	1.47	1.47	0.156667	1.7
AFLA_016120		O-methyltransferase family protein	0.001	-9.55131	3.25149e-13	5.86216e-12	yes	down	6.93	16.93	25.69	0	0	0	16.5167	0
AFLA_016140		conidial pigment biosynthesis scytalone dehydratase Arp1	6.213	2.63529	0.020999	0.0482028	yes	up	8.58	1.57	0	17.7	25.1	19.88	3.38333	20.8933
AFLA_016150		lipase, putative	0.153	-2.70762	4.84878e-08	4.21719e-07	yes	down	3.06	9.66	8.53	0.83	0.76	1.08	7.08333	0.89
AFLA_016170		AMP dependent CoA ligase, putative	0.463	-1.11218	0.0013578	0.00458815	yes	down	9.38	8.84	8.11	4.81	3.81	2.85	8.77667	3.82333
AFLA_016180		hypothetical protein	0.03	-5.07427	0.0136266	0.0335508	yes	down	6.39	4.52	2.63	0	0	0	4.51333	0
AFLA_016220		conserved hypothetical protein	2.676	1.42011	0.00624127	0.017232	yes	up	1.64	0.82	1.77	2.52	3.15	3.27	1.41	2.98
AFLA_016230		cortactin-binding protein, putative	4.377	2.13002	3.39587e-07	2.53869e-06	yes	up	0.82	0.79	1.24	3.5	2.55	5.83	0.95	3.96
AFLA_016280		conserved hypothetical protein	5.416	2.43717	2.07997e-06	1.34286e-05	yes	up	0.78	1.79	1.65	5.49	10.2	4.56	1.40667	6.75
AFLA_016290		zinc alcohol dehydrogenase, putative	2.92	1.54614	5.10354e-06	3.05882e-05	yes	up	6.49	10.01	14.11	24.52	37.64	24.69	10.2033	28.95
AFLA_016300		FMN binding oxidoreductase, putative	41.229	5.36559	1.97171e-20	7.77778e-19	yes	up	0.74	1.48	2.32	51.82	104.26	21.47	1.51333	59.1833
AFLA_016320		ToxD-like zinc binding oxidoreductase, putative	10.181	3.34774	2.65848e-07	2.0381e-06	yes	up	1.63	1.44	1.85	11.95	27.67	5.18	1.64	14.9333
AFLA_016330		alpha/beta fold family hydrolase, putative	9.889	3.30577	6.76016e-11	9.00598e-10	yes	up	7.02	10.77	7.62	54.64	128.96	38.87	8.47	74.1567
AFLA_016350		NAD(P)H-dependent FMN reductase LOT6, putative	1546.51	10.5948	2.00258e-17	5.92467e-16	yes	up	0	0.18	0	100	114.84	54.81	0.06	89.8833
AFLA_016360		PAF acetylhydrolase family protein	4.541	2.18304	4.64158e-20	1.78661e-18	yes	up	46.16	46.28	34.41	183.93	152.46	158.84	42.2833	165.077
AFLA_016370		dimethylaniline monooxygenase, putative	2.853	1.51251	3.2302e-09	3.42216e-08	yes	up	3.94	5.48	3.63	12.5	9.93	12.36	4.35	11.5967
AFLA_016380		alcohol dehydrogenase, putative	7.585	2.92306	0.00567187	0.0159283	yes	up	0.17	0.17	0.43	0.62	1.1	1.6	0.256667	1.10667
AFLA_016530		beta-galactosidase, putative	0.461	-1.11707	3.9516e-05	0.000196152	yes	down	9.07	7.3	11.08	3.54	4.52	3.72	9.15	3.92667
AFLA_016570		epoxide hydrolase, putative	4.69	2.2295	1.25756e-56	5.18114e-54	yes	up	19.97	21.35	25.85	98.17	86.73	104.22	22.39	96.3733
AFLA_016590		hypothetical protein	0.413	-1.27724	5.49427e-06	3.27186e-05	yes	down	11.36	8.78	12.73	3.63	2.63	8.06	10.9567	4.77333
AFLA_016600		conserved hypothetical protein	0.082	-3.60558	0.000692054	0.00250688	yes	down	3.04	2.1	0.8	0.23	0.25	0	1.98	0.16
AFLA_016610		conserved hypothetical protein	2.255	1.17322	0.000314876	0.00124429	yes	up	6.84	9.92	15.22	25.67	18.49	19.55	10.66	21.2367
AFLA_016630		transcription initiation factor TFIID subunit 7, putative	0.363	-1.46224	0.00375599	0.0110865	yes	down	5.12	3.4	6.59	2.19	0.78	2.22	5.03667	1.73
AFLA_016660		NADH-ubiquinone oxidoreductase 12 kda subunit, putative	2.064	1.04535	1.13261e-06	7.71061e-06	yes	up	128.68	158.77	167.11	238.85	261.48	242.16	151.52	247.497
AFLA_016720		translationally controlled tumor protein, putative	2.267	1.18075	3.70236e-05	0.000184521	yes	up	9.86	7.04	14.87	14.35	16.39	17.5	10.59	16.08
AFLA_016760		NmrA-like family protein	10.961	3.45437	8.74908e-25	4.96555e-23	yes	up	0.87	1.8	2.22	15.13	18.03	15.37	1.63	16.1767
AFLA_016770		hypothetical protein	2.784	1.47719	0.00129685	0.00441165	yes	up	0.73	1.45	1.38	3.56	3.16	2.19	1.18667	2.97
AFLA_016780		conserved hypothetical protein	14.931	3.90023	1.41457e-07	1.13779e-06	yes	up	0.14	0.1	0.17	2.53	1.33	1.95	0.136667	1.93667
AFLA_016790		hypothetical protein	2.718	1.44235	0.0213812	0.0489494	yes	up	2.11	0.7	3.06	3.84	6.39	3.32	1.95667	4.51667
AFLA_016850		hypothetical protein	0.375	-1.41552	1.43295e-05	7.85231e-05	yes	down	94.04	60.78	50.31	25.52	23.41	25.51	68.3767	24.8133
AFLA_016980		conserved hypothetical protein	2.092	1.06514	0.006599	0.0181053	yes	up	10.13	16.41	33.97	40.93	28.43	42.32	20.17	37.2267
AFLA_017230		conserved hypothetical protein	6.765	2.75813	1.67222e-06	1.10527e-05	yes	up	1.08	0.54	1.72	4.53	6.05	10.39	1.11333	6.99
AFLA_017240		catecholamine-O-methyltransferase, putative	0.112	-3.15339	4.05258e-05	0.000200806	yes	down	1.46	9.46	13.61	0.61	1.06	1.52	8.17667	1.06333
AFLA_017250		FAD monooxygenase, putative	0.079	-3.66479	0.00336816	0.0101263	yes	down	0.14	1.96	2.28	0	0.09	0.21	1.46	0.1
AFLA_017260		solid-state culture specific ATP-grasp domain protein	0.13	-2.94269	0.0139183	0.034163	yes	down	0.28	1.82	2.8	0	0.24	0.3	1.63333	0.18
AFLA_017410		blue light-inducible protein Bli-3	3.515	1.81343	2.25638e-09	2.46804e-08	yes	up	103.62	228.21	257.5	605.7	440.47	754.6	196.443	600.257
AFLA_017430		conserved hypothetical protein	4.38	2.13082	2.61336e-16	6.9382e-15	yes	up	27.75	36.35	35.01	118.74	158.62	109.15	33.0367	128.837
AFLA_017480		SUN domain protein (Adg3), putative	3.424	1.77567	4.22037e-07	3.10499e-06	yes	up	61.09	36.88	31.37	151.88	116.98	162.08	43.1133	143.647
AFLA_017630		hypothetical protein	3.223	1.68827	4.39842e-09	4.56418e-08	yes	up	2.07	1.9	2.2	5.31	6.99	6.25	2.05667	6.18333
AFLA_017740		conserved hypothetical protein	0.121	-3.05161	5.45629e-05	0.000262185	yes	down	1.66	9.4	16.69	1.27	0.59	0.94	9.25	0.933333
AFLA_017750		conserved hypothetical protein	0.109	-3.20133	0.00024845	0.00100867	yes	down	59	429.57	708.54	23.72	32.59	53.2	399.037	36.5033
AFLA_017830		small nuclear ribonucleoprotein complex protein Nhp2, putative	2.265	1.17945	2.41557e-07	1.87123e-06	yes	up	69.42	124.14	84.41	208.46	161.57	202.96	92.6567	190.997
AFLA_017860		hypothetical protein	3.694	1.88537	1.08009e-07	8.84097e-07	yes	up	98.8	294.71	214.73	510.17	665.46	698.12	202.747	624.583
AFLA_017880		conserved hypothetical protein	3.03	1.59912	8.36058e-09	8.3187e-08	yes	up	142.49	311.26	324.77	629.28	751.37	688.66	259.507	689.77
AFLA_017890		SET domain protein	384.837	8.5881	1.04434e-09	1.20887e-08	yes	up	0	0	0	1.8	2.06	5.82	0	3.22667
AFLA_017950		ubiquinol-cytochrome C reductase complex subunit UcrQ, putative	2.15	1.10408	4.70604e-12	7.33194e-11	yes	up	336.77	464.88	578.64	786.64	739.08	749.79	460.097	758.503
AFLA_017980		cell wall proline rich protein, putative	0.491	-1.02643	6.42368e-05	0.000303556	yes	down	94.56	77.16	66.79	44.01	30	39.1	79.5033	37.7033
AFLA_018050		aflatoxin B1-aldehyde reductase GliO-like, putative	2.03	1.02129	0.000227935	0.000935284	yes	up	31.08	23.37	22.07	48.22	48.6	49.9	25.5067	48.9067
AFLA_018060		conserved hypothetical protein	0.006	-7.42218	1.177e-05	6.55957e-05	yes	down	3.57	17.81	55.64	0	0	0	25.6733	0
AFLA_018070		MFS transporter, putative	0.409	-1.28864	0.000215852	0.000891623	yes	down	11.63	32.77	51.91	10.45	9.5	10.44	32.1033	10.13
AFLA_018110		bZIP transcription factor, putative	0.439	-1.18934	0.000831186	0.00295214	yes	down	37.23	35.69	35.14	20.81	7.26	17.65	36.02	15.24
AFLA_018180		hypothetical protein	3.263	1.70634	0.000429884	0.00164954	yes	up	0.41	1.19	2.29	2.03	12.11	7.89	1.29667	7.34333
AFLA_018190		hypothetical protein	2.033	1.02388	4.88917e-11	6.60038e-10	yes	up	5.68	8.61	18.03	27.53	12.91	13.63	10.7733	18.0233
AFLA_018230		short-chain dehydrogenase, putative	0.497	-1.00911	0.0122244	0.0305927	yes	down	54.37	210.68	229.68	57.47	58.12	70.98	164.91	62.19
AFLA_018260		DUF543 domain protein	5.727	2.51781	2.44583e-07	1.89203e-06	yes	up	8.18	6.38	4.07	25.93	39.69	31.77	6.21	32.4633
AFLA_018290		conserved hypothetical protein	2.577	1.36586	2.3214e-08	2.12014e-07	yes	up	13.21	13.43	12.98	32.19	24.81	38.08	13.2067	31.6933
AFLA_018320		Smr domain protein	2.189	1.13	8.6531e-07	5.98242e-06	yes	up	15.71	21.94	24.03	50.86	36.45	44.49	20.56	43.9333
AFLA_018350		conserved hypothetical protein	0.435	-1.2	2.26426e-05	0.00011909	yes	down	73.98	44.06	28.53	15	12.19	17.46	48.8567	14.8833
AFLA_018470		conserved hypothetical protein	2.871	1.52134	2.51274e-05	0.000130738	yes	up	2.91	6.41	9.03	10.71	13.13	15.19	6.11667	13.01
AFLA_018650		translation initiation inhibitor, putative	0.135	-2.89234	0.000265694	0.00107515	yes	down	2.67	5.92	2.05	0.28	0.14	0.44	3.54667	0.286667
AFLA_018720		ABC multidrug transporter, putative	0.155	-2.69239	2.78242e-13	5.04098e-12	yes	down	2.72	3.83	2.51	0.36	0.35	0.58	3.02	0.43
AFLA_018780		DUF718 domain protein	3.871	1.95259	3.9231e-05	0.000194824	yes	up	2.29	1.44	2.82	8.27	5.92	8.27	2.18333	7.48667
AFLA_018890		factor for adipocyte differentiation, putative	3.277	1.71233	0.0174169	0.0412752	yes	up	0.15	0.09	0.06	0.47	0.25	0.26	0.1	0.326667
AFLA_018950		conserved hypothetical protein	4.889	2.28956	1.11239e-30	1.05763e-28	yes	up	168.38	216.13	228.67	762.63	978.66	884.38	204.393	875.223
AFLA_019000		conserved hypothetical protein	0.285	-1.81158	1.97403e-05	0.000104917	yes	down	173.17	125.73	70.49	28.99	38.41	29.9	123.13	32.4333
AFLA_019140		conserved hypothetical protein	0.432	-1.21125	0.000147556	0.000632773	yes	down	18.36	11.9	13.63	6.32	4.65	6	14.63	5.65667
AFLA_019150		conserved hypothetical protein	0.456	-1.13136	0.000881562	0.00310922	yes	down	9.06	6.53	7.49	4.06	3.74	3.38	7.69333	3.72667
AFLA_019180		CipC-like antibiotic response protein, putative	0.312	-1.68035	0.000441691	0.00169135	yes	down	5.22	6.23	5.5	1.64	2	1.11	5.65	1.58333
AFLA_019190		aspartyl protease, putative	65.494	6.03329	9.96734e-27	6.5998e-25	yes	up	0.26	0.09	0.24	16.36	12.69	7.62	0.196667	12.2233
AFLA_019200		conserved hypothetical protein	0.476	-1.07235	1.65673e-05	8.96374e-05	yes	down	26.06	19.74	29.23	12.06	12.42	9.13	25.01	11.2033
AFLA_019230		mismatched base pair and cruciform DNA recognition protein, putative	4.632	2.21159	3.73495e-16	9.75294e-15	yes	up	982.66	2317.49	1711.47	6221.3	6708.03	7438.69	1670.54	6789.34
AFLA_019270		NADH-dependent flavin oxidoreductase, putative	6199.33	12.5979	2.19374e-25	1.29804e-23	yes	up	0	0	0	75.76	59.17	45.49	0	60.14
AFLA_019310		phospholipase, putative	0.258	-1.95686	0.00311833	0.00948026	yes	down	9.43	7.35	8.99	3.91	0.37	2.26	8.59	2.18
AFLA_019330		MFS transporter, putative	0.345	-1.53667	0.00141858	0.00477035	yes	down	7.87	6.27	4.12	2.58	2.01	2.57	6.08667	2.38667
AFLA_019340		conserved hypothetical protein	9.18	3.19845	9.58254e-13	1.62247e-11	yes	up	8.2	4.76	6.95	49.34	84.37	34.73	6.63667	56.1467
AFLA_019350		conserved hypothetical protein	7.333	2.87444	6.3183e-10	7.50906e-09	yes	up	1.91	1.36	1.37	9.87	15.43	6.6	1.54667	10.6333
AFLA_019420		allantoate permease, putative	0.304	-1.7183	2.08809e-11	2.97793e-10	yes	down	26.9	33.94	51.99	11.57	11.15	8.38	37.61	10.3667
AFLA_019430		monoxygenase, putative	0.464	-1.10755	5.93484e-06	3.51915e-05	yes	down	53.03	81.84	114.81	29.18	34.08	24.81	83.2267	29.3567
AFLA_019470		NmrA-like family protein	57.193	5.83778	4.92934e-17	1.39527e-15	yes	up	0.09	0.31	0.23	10.79	11.47	10.15	0.21	10.8033
AFLA_019480		conserved hypothetical protein	25.134	4.65158	1.78476e-09	1.97549e-08	yes	up	0.04	0.1	0.17	2.87	2.2	2.07	0.103333	2.38
AFLA_019520		conserved hypothetical protein	0.457	-1.12851	2.46749e-06	1.56401e-05	yes	down	23.49	36.53	50.81	17.59	13.29	15.54	36.9433	15.4733
AFLA_019550		MFS multidrug transporter, putative	0.087	-3.51605	2.54114e-17	7.3999e-16	yes	down	12.01	10.01	5.97	0.45	0.46	0.42	9.33	0.443333
AFLA_019630		plasma membrane ammonium transporter (Ato3), putative	17.744	4.14927	5.24423e-15	1.22814e-13	yes	up	14.18	17.26	19.34	231.73	98.66	591.14	16.9267	307.177
AFLA_019650		phosphoketolase, putative	0.253	-1.98357	4.11074e-09	4.27763e-08	yes	down	51.13	93.75	112.01	30.23	19.57	13.29	85.63	21.03
AFLA_019680		zinc metalloproteinase, putative	0.42	-1.25064	0.00169306	0.00555072	yes	down	247.89	161.36	99.09	71.38	68.67	66.41	169.447	68.82
AFLA_019740		multidrug resistance protein 1, 2, putative	0.337	-1.56718	0.000502307	0.00189284	yes	down	1.9	2.96	3.7	0.68	0.51	1.47	2.85333	0.886667
AFLA_019840		cyclin-dependent protein kinase Ssn3, putative	0.158	-2.66268	0.00962974	0.0251163	yes	down	5.24	8	3.57	0.86	0	1.75	5.60333	0.87
AFLA_019930		short chain dehydrogenase/reductase, putative	0.369	-1.43905	4.56229e-06	2.7567e-05	yes	down	5.2	6.55	9.65	3.28	2.42	2.46	7.13333	2.72
AFLA_019940		sugar transporter, putative	0.186	-2.42997	3.40424e-06	2.10382e-05	yes	down	1.45	1.93	2.21	0.44	0.32	0.26	1.86333	0.34
AFLA_020010		hypothetical protein	3.47	1.79505	1.88417e-26	1.20457e-24	yes	up	218.84	308.28	335.35	811.8	722.96	883.31	287.49	806.023
AFLA_020020		conserved hypothetical protein	16.396	4.03526	9.5785e-33	1.08726e-30	yes	up	126.5	294.51	168.06	2000.53	2287.05	3078.15	196.357	2455.24
AFLA_020030		conserved hypothetical protein	17.282	4.11118	8.28207e-11	1.09029e-09	yes	up	2.75	2.7	1.37	27	12.94	74.27	2.27333	38.07
AFLA_020070		DUF1212 domain membrane protein Prm10, putative	0.089	-3.49148	3.24533e-82	2.777e-79	yes	down	14.17	17.94	17.28	0.98	0.68	0.81	16.4633	0.823333
AFLA_020200		hypothetical protein	2.602	1.37976	5.68079e-06	3.3775e-05	yes	up	2.9	3.98	3.59	9.47	14.06	9.83	3.49	11.12
AFLA_020420		conserved hypothetical protein	5.839	2.54571	1.479e-16	4.04234e-15	yes	up	12.81	14.38	24.76	76.41	72.8	125.82	17.3167	91.6767
AFLA_020430		extracellular dioxygenase, putative	2.079	1.05571	1.69794e-06	1.12094e-05	yes	up	4.59	4.38	6.5	9.65	9.79	10.62	5.15667	10.02
AFLA_020480		ubiquitin-like protein (HubA), putative	2.106	1.07443	2.97516e-10	3.65294e-09	yes	up	73.44	87.68	98.11	152.82	145.89	192.2	86.41	163.637
AFLA_020620		protein kinase domain-containing protein	0.302	-1.72958	4.22375e-12	6.6083e-11	yes	down	14.81	19.59	24.95	7.54	4.55	4.6	19.7833	5.56333
AFLA_020720		conserved hypothetical protein	2.137	1.09578	2.15419e-14	4.51285e-13	yes	up	2461.2	3468.15	3619.72	5972.09	6045.98	6759.43	3183.02	6259.17
AFLA_020800		conserved hypothetical protein	2.996	1.58288	1.55613e-08	1.46823e-07	yes	up	8.72	9.8	8.04	25.9	19.54	28.04	8.85333	24.4933
AFLA_020810		conserved proline-rich protein	0.347	-1.52552	2.79163e-11	3.8915e-10	yes	down	7.41	8.14	9.94	2.94	2.42	2.62	8.49667	2.66
AFLA_020820		cell wall protein TIR4 precursor, putative	0.391	-1.35358	0.00288228	0.00885459	yes	down	5.38	20.29	24.15	4.65	4.05	6.88	16.6067	5.19333
AFLA_020830		GTPase activating protein (Gyp3), putative	0.001	-9.77646	0.0123458	0.0308271	yes	down	9.59	3.14	0	0	0	0	4.24333	0
AFLA_020900		major centromere autoantigen B, putative	2.311	1.20881	2.15084e-11	3.05958e-10	yes	up	358.67	487.83	551.94	893.5	1016.23	926.58	466.147	945.437
AFLA_020980		conserved hypothetical protein	0	-13.4722	5.10628e-28	3.81224e-26	yes	down	156.67	137.21	95.5	0	0	0	129.793	0
AFLA_021060		hypothetical protein	2.441	1.28768	1.61685e-06	1.07214e-05	yes	up	5.68	9.7	10.47	17.08	17.85	22.21	8.61667	19.0467
AFLA_021080		ribosomal S30/ubiquitin fusion	2.271	1.18323	3.7386e-14	7.54776e-13	yes	up	963.22	1245.03	1295.19	2221.53	2506.31	2362.8	1167.81	2363.55
AFLA_021100		prostaglandin G/H synthase 2/cyclooxygenase 2, pgh2/cox2, putative	0.131	-2.93705	3.28751e-23	1.66987e-21	yes	down	2.49	4.2	3.94	0.39	0.47	0.42	3.54333	0.426667
AFLA_021150		cytochrome c oxidase assembly protein Cox19, putative	3.635	1.86213	2.99889e-25	1.76506e-23	yes	up	14.3	26.99	57.72	102.86	107.24	104.32	33.0033	104.807
AFLA_021160		aldehyde reductase (AKR1), putative	0.367	-1.44476	2.49675e-12	4.0369e-11	yes	down	60.06	103.31	123	28.58	20.81	28.74	95.4567	26.0433
AFLA_021350		transulfuration enzyme family protein, putative	2.432	1.28195	1.27555e-19	4.68293e-18	yes	up	36.45	44.92	56.33	103.58	96.51	106.93	45.9	102.34
AFLA_021440		hypothetical protein	0.167	-2.58149	5.1105e-07	3.6963e-06	yes	down	1.75	2.21	3.71	0.49	0.35	0.33	2.55667	0.39
AFLA_021460		phosphate-repressible Na+/phosphate cotransporter Pho89, putative	9.514	3.25008	0.000158808	0.000675557	yes	up	0.46	0.21	0.48	3.29	0.38	7.03	0.383333	3.56667
AFLA_021490		PAB1 binding protein (Pbp1), putative	0	-11.755	6.68742e-22	3.12567e-20	yes	down	15.48	11.53	12.14	0	0	0	13.05	0
AFLA_021550		conserved hypothetical protein	7.878	2.97781	0.00810445	0.0216508	yes	up	0.08	0.27	0.1	1.33	1.49	0.58	0.15	1.13333
AFLA_021630		conserved hypothetical protein	0.327	-1.61406	1.69184e-07	1.34237e-06	yes	down	103.02	93.81	57.5	27.65	25.65	26.57	84.7767	26.6233
AFLA_021700		aminotransferase, class V, putative	5.144	2.36285	2.11173e-09	2.31665e-08	yes	up	120.87	68.33	74.72	441.44	559.62	283.7	87.9733	428.253
AFLA_021770		tocopherol O-methyltransferase, putative	0.006	-7.46756	0.000868901	0.0030706	yes	down	0	3.92	3.51	0	0	0	2.47667	0
AFLA_021800		conserved hypothetical protein	0.383	-1.38644	0.00320092	0.00969427	yes	down	22.66	19.14	24.2	9.91	3.92	8.83	22	7.55333
AFLA_021850		maleylacetate reductase, putative	3.333	1.73661	2.72023e-21	1.17286e-19	yes	up	28.13	35.48	44.39	112.4	116.68	98.55	36	109.21
AFLA_021860		nucleolar protein Jip5, putative	2.052	1.03678	1.0504e-10	1.36343e-09	yes	up	21.28	23.19	21.29	23.56	26	26.4	21.92	25.32
AFLA_021910		NACHT and Ankyrin domain protein	0.461	-1.11606	2.18214e-11	3.09619e-10	yes	down	46.02	44.5	60.73	27.48	22.89	26.51	50.4167	25.6267
AFLA_021920		cellular morphogenesis protein Boi1-like, putative	0.336	-1.57289	4.90403e-11	6.61242e-10	yes	down	107.5	87.75	129.82	42.12	22.8	39.9	108.357	34.94
AFLA_021930		C6 transcription factor RosA	0.47	-1.08908	1.48688e-10	1.90553e-09	yes	down	8.77	14.74	15.06	6.61	4.13	5.11	12.8567	5.28333
AFLA_021940		conserved hypothetical protein	0.443	-1.17542	3.481e-06	2.15007e-05	yes	down	48.38	50.98	61.72	28.23	14.48	22.85	53.6933	21.8533
AFLA_022030		glutathione-S-transferase theta, GST, putative	2.964	1.56757	1.21138e-14	2.65264e-13	yes	up	116.63	152.19	212.01	423.86	461.94	401.13	160.277	428.977
AFLA_022040		fructosamine-3-kinase, putative	2.315	1.21123	0.000184792	0.000775999	yes	up	9.11	11.7	19.16	21.72	26.52	34.7	13.3233	27.6467
AFLA_022150		hypothetical protein	2.994	1.582	0.0125178	0.0311725	yes	up	1.36	6.79	6.57	13.37	16.7	7.59	4.90667	12.5533
AFLA_022180		conserved hypothetical protein	2.419	1.27418	3.17202e-06	1.97457e-05	yes	up	15.75	20.08	29.4	45.21	35.29	64.63	21.7433	48.3767
AFLA_022220		6-phosphofructo-2-kinase 1	0.065	-3.95147	2.98466e-36	4.00016e-34	yes	down	19.45	32.95	27.35	1.96	0.84	1.39	26.5833	1.39667
AFLA_022230		DSBA-like thioredoxin domain protein	13.245	3.72742	2.0799e-63	1.15684e-60	yes	up	11.17	20.35	20.97	218.39	214.18	187.91	17.4967	206.827
AFLA_022240		conserved hypothetical protein	2.821	1.49602	1.71502e-12	2.81385e-11	yes	up	30.36	58.26	57.25	67.04	69.53	67.11	48.6233	67.8933
AFLA_022330		conserved hypothetical protein	3.003	1.58639	1.08976e-12	1.8312e-11	yes	up	34.81	56.47	63.9	123.31	137.78	150.11	51.7267	137.067
AFLA_022380		molecular chaperone Hsp70	0.108	-3.21163	2.2515e-08	2.06307e-07	yes	down	20036.4	7912.35	3614.27	975.58	1017.76	1002.21	10521	998.517
AFLA_022630		secretion related GTPase SrgD	2.22	1.15062	5.96476e-09	6.05401e-08	yes	up	47.35	59.99	87.59	127.78	121.98	140.13	64.9767	129.963
AFLA_022800		conserved hypothetical protein	3.411	1.77035	0.00141201	0.0047511	yes	up	1.88	0.57	1.3	3.77	3.08	3.5	1.25	3.45
AFLA_022840		allantoate permease, putative	20.52	4.35897	0.000207819	0.000862283	yes	up	0	0.09	0.05	0.6	0.79	1.22	0.0466667	0.87
AFLA_023100		hypothetical protein	2.945	1.55812	1.88027e-06	1.2282e-05	yes	up	7.72	8.79	5.66	20.93	14.8	26.8	7.39	20.8433
AFLA_023240		hypothetical protein	4.029	2.01046	2.40585e-06	1.52929e-05	yes	up	0.87	1.2	0.83	3.82	3.17	5.59	0.966667	4.19333
AFLA_023310		conserved hypothetical protein	0.041	-4.61213	0.00550221	0.0154953	yes	down	1.17	1.81	1.01	0	0	0.14	1.33	0.0466667
AFLA_023330		conserved hypothetical protein	0.038	-4.70893	9.39677e-08	7.77751e-07	yes	down	7.58	18.62	20.05	1.4	0	0.21	15.4167	0.536667
AFLA_023360		hypothetical protein	10.09	3.33492	0.000919325	0.00323115	yes	up	0.34	0.19	0.07	0.82	2.79	1.28	0.2	1.63
AFLA_023390		cutinase precursor, putative	2.272	1.18422	0.00326354	0.00985706	yes	up	472.77	268.32	169.6	682.28	653.57	663.93	303.563	666.593
AFLA_023440		acyltransferase, putative	0.461	-1.11806	4.14152e-06	2.52164e-05	yes	down	56.48	46.1	43.76	23.95	17.78	23.28	48.78	21.67
AFLA_023530		alcohol dehydrogenase, putative	2.488	1.31483	1.8422e-07	1.45441e-06	yes	up	4.33	4.68	6.57	10.76	12.19	11.86	5.19333	11.6033
AFLA_023540		ABC multidrug transporter, putative	0.225	-2.15417	6.13253e-05	0.000291531	yes	down	2.01	2.24	1.71	0.81	0.27	0.23	1.98667	0.436667
AFLA_023560		periplasmic nitrate reductase, putative	0.428	-1.22377	0.00136224	0.00460174	yes	down	1.89	3.61	4.22	1.34	0.79	1.61	3.24	1.24667
AFLA_023570		molybdenum cofactor biosynthesis protein (MoeA), putative	0.143	-2.80599	2.87678e-16	7.58325e-15	yes	down	12.62	14.01	9.73	1.63	1.42	1.87	12.12	1.64
AFLA_023580		conserved hypothetical protein	0.066	-3.9228	1.58014e-05	8.57436e-05	yes	down	7.22	9.34	11.64	0	0.5	1.07	9.4	0.523333
AFLA_023600		cell wall protein PhiA	0.439	-1.1893	0.00739635	0.0200187	yes	down	80.94	267.03	148.22	89.33	63.05	38.53	165.397	63.6367
AFLA_023610		conserved hypothetical protein	0.019	-5.68708	0.000136934	0.000591326	yes	down	4.45	12.88	10.43	0	0	0.41	9.25333	0.136667
AFLA_023630		hypothetical protein	11.634	3.54033	5.09374e-08	4.41642e-07	yes	up	0.13	0.35	0.22	2.93	2.38	1.64	0.233333	2.31667
AFLA_023640		conserved hypothetical protein	5.029	2.33041	1.18043e-06	8.02147e-06	yes	up	0.21	0.53	0.77	2.3	2.83	2.12	0.503333	2.41667
AFLA_023690		conserved hypothetical protein	6.559	2.71338	4.93031e-15	1.15706e-13	yes	up	9.36	6.08	7.15	39.37	41.46	55.37	7.53	45.4
AFLA_023740		glutathione S-transferase, putative	2.327	1.21845	3.09945e-12	4.92546e-11	yes	up	98.55	130.69	163.41	276.34	291.34	260.36	130.883	276.013
AFLA_023760		conserved hypothetical protein	3.197	1.67676	2.64727e-14	5.47364e-13	yes	up	3.52	2.96	3.59	11.09	8.79	10.62	3.35667	10.1667
AFLA_023770		conserved hypothetical protein	2.854	1.5131	2.63554e-09	2.86027e-08	yes	up	49.66	33.92	38.43	128.12	99.2	107.32	40.67	111.547
AFLA_023780		alcohol dehydrogenase, putative	4.658	2.21974	1.67047e-28	1.29044e-26	yes	up	77.78	68.28	68.99	317.71	317.86	301.35	71.6833	312.307
AFLA_023800		conserved hypothetical protein	65.86	6.04132	0.000227655	0.000934479	yes	up	0.1	0	0	1.04	1.01	5.46	0.0333333	2.50333
AFLA_023820		conserved hypothetical protein	0.118	-3.07733	1.18519e-05	6.59861e-05	yes	down	4.31	28.53	42.41	1.54	3.08	2.94	25.0833	2.52
AFLA_023840		conserved hypothetical protein	8.401	3.07052	1.62381e-24	8.9867e-23	yes	up	3.46	2.07	2.57	18.7	18.77	18.32	2.7	18.5967
AFLA_023870		conserved hypothetical protein	5.62	2.49048	1.51724e-10	1.93775e-09	yes	up	20.04	10.66	9.15	66.11	53.28	108.11	13.2833	75.8333
AFLA_023900		hypothetical protein	3.466	1.79328	0.000241961	0.000985565	yes	up	11.06	6.98	6.45	19.63	16.4	46.36	8.16333	27.4633
AFLA_023910		conserved hypothetical protein	2.933	1.55255	1.05783e-05	5.9431e-05	yes	up	18.84	13.92	16.72	57.23	36.42	83.18	16.4933	58.9433
AFLA_023920		hypothetical protein	0.249	-2.00653	8.29911e-05	0.000382433	yes	down	5.58	5.42	5.82	1.11	0.72	2.04	5.60667	1.29
AFLA_023980		MFS transporter, putative	0.362	-1.46529	6.25641e-07	4.41601e-06	yes	down	6.86	14.33	8.77	3.4	2.5	3.81	9.98667	3.23667
AFLA_024050		secretory lipase, putative	0.304	-1.7164	0.00081976	0.00291715	yes	down	43.57	17.69	13.78	7.69	5.72	9.42	25.0133	7.61
AFLA_024070		cytochrome P450, putative	0.378	-1.40246	5.0825e-05	0.000246137	yes	down	50.14	81.9	44.69	34.29	18.87	17.52	58.91	23.56
AFLA_024150		urea active transporter, putative	6.977	2.80269	0.000659359	0.00240798	yes	up	0.03	0.17	0.26	1.19	1.01	0.6	0.153333	0.933333
AFLA_024180		conserved hypothetical protein	0.26	-1.94203	1.27343e-06	8.59041e-06	yes	down	7.61	8.15	5.76	1.97	1.41	1.95	7.17333	1.77667
AFLA_024270		aryl-alcohol dehydrogenase, putative	0.014	-6.19365	0.0144501	0.0352387	yes	down	0.44	0	1.18	0	0	0	0.54	0
AFLA_024300		amidase, putative	2.995	1.58279	2.47248e-07	1.91132e-06	yes	up	1.05	1.42	1.64	4.37	3.61	3.35	1.37	3.77667
AFLA_024490		IMP-specific 5'-nucleotidase (Isn1), putative	0.477	-1.06835	2.19127e-07	1.71057e-06	yes	down	53.79	56.16	47.94	12.71	12.38	9.87	52.63	11.6533
AFLA_024500		conserved hypothetical protein	3.393	1.76246	9.38199e-05	0.000426677	yes	up	6.04	4.54	7.9	22.18	9.95	25.68	6.16	19.27
AFLA_024540		sensory transduction histidine kinase, putative	0.085	-3.55437	3.04751e-19	1.07963e-17	yes	down	14.82	12.17	6.49	1.42	0.49	1.23	11.16	1.04667
AFLA_024550		conserved hypothetical protein	5.062	2.33961	0.00118976	0.00409749	yes	up	1.1	0.54	0.69	1.98	1.81	11.29	0.776667	5.02667
AFLA_024600		short chain oxidoreductase (CsgA), putative	0.428	-1.2249	5.42197e-05	0.000260648	yes	down	8.71	9.59	16.96	6.74	7.39	6.88	11.7533	7.00333
AFLA_024610		NADP-dependent alcohol dehydrogenase	0.019	-5.73789	4.69054e-20	1.79923e-18	yes	down	10.67	20.17	24.06	0	0.47	0.37	18.3	0.28
AFLA_024640		conserved hypothetical protein	10.887	3.4445	0.0118657	0.0298503	yes	up	0	1.06	0	3.09	4.27	2.96	0.353333	3.44
AFLA_024720		MFS transporter, putative	2.088	1.06245	3.77077e-07	2.80388e-06	yes	up	6.22	8.94	9.17	14.35	13.22	17.34	8.11	14.97
AFLA_024750		cytochrome P450 phenylacetate 2-hydroxylase, putative	0.343	-1.54188	2.7696e-12	4.45861e-11	yes	down	21.98	36.07	35.92	9.42	8.56	11.69	31.3233	9.89
AFLA_024800		conserved hypothetical protein	5.463	2.44978	6.8645e-25	3.95651e-23	yes	up	17.27	22.13	20.94	82.72	98.83	113.69	20.1133	98.4133
AFLA_024850		deoxyhypusine synthase, putative	631.469	9.30257	3.97507e-13	7.08633e-12	yes	up	0	0	0	9.33	4.27	9.22	0	7.60667
AFLA_024900		DNA repair protein Rad14, putative	6.19	2.62985	1.1517e-16	3.19488e-15	yes	up	2.33	4.97	4.14	21.62	16.57	26.79	3.81333	21.66
AFLA_024910		conserved hypothetical protein	0.009	-6.74822	0.00492068	0.0140734	yes	down	2.45	0	1.45	0	0	0	1.3	0
AFLA_024970		conserved hypothetical protein	0.388	-1.36545	1.97497e-07	1.55372e-06	yes	down	175.5	115.03	141.16	59.28	44.11	56.83	143.897	53.4067
AFLA_025000		flavoprotein, putative	3.717	1.89432	1.042e-14	2.29985e-13	yes	up	23.65	26.44	24	72.94	94.61	82.02	24.6967	83.19
AFLA_025010		conserved hypothetical protein	2.237	1.16133	6.44957e-16	1.65311e-14	yes	up	3.45	4.3	4.83	9.48	7.59	9.23	4.19333	8.76667
AFLA_025090		phosphate transporter (Pho88), putative	5.143	2.36261	9.64367e-13	1.63034e-11	yes	up	13.65	33.74	19.43	92.41	114.33	103.35	22.2733	103.363
AFLA_025220		UPF0047 domain protein	5.05	2.33622	1.61433e-11	2.33826e-10	yes	up	16.37	21.3	44.11	107.66	120.89	113.95	27.26	114.167
AFLA_025230		hypothetical protein	3.438	1.78162	1.28573e-14	2.79892e-13	yes	up	13.45	20.97	27.13	57.11	68.09	67.98	20.5167	64.3933
AFLA_025260		conserved hypothetical protein	5.182	2.37344	2.54633e-07	1.96159e-06	yes	up	15.09	11.91	6.08	62.9	35.92	63.93	11.0267	54.25
AFLA_025300		alpha-galactosidase AglB	2.405	1.26591	3.74174e-05	0.0001864	yes	up	2.58	2.3	3.87	6.35	7.28	6.71	2.91667	6.78
AFLA_025390		high affinity zinc ion transporter, putative	0.223	-2.16658	0.000682143	0.00247817	yes	down	16.44	65.54	196.72	20.47	14.59	18.61	92.9	17.89
AFLA_025510		GPI anchored protein, putative	0.307	-1.70465	0.000132486	0.000574797	yes	down	33.16	148.67	184.9	13.85	14.72	17.58	122.243	15.3833
AFLA_025650		conserved hypothetical protein	0.483	-1.04854	0.0195222	0.0452804	yes	down	62.34	26	61.21	32.97	18.72	16.23	49.85	22.64
AFLA_025690		conserved hypothetical protein	6.364	2.66993	4.03572e-15	9.55178e-14	yes	up	30.71	49.27	73.49	258.54	265.86	510.77	51.1567	345.057
AFLA_025720		C6 transcription factor NosA	0.357	-1.48704	5.12861e-24	2.77961e-22	yes	down	98.63	119.35	142.09	46.93	28.85	37.77	120.023	37.85
AFLA_025840		indoleamine 2,3-dioxygenase pyrrole 2,3-dioxygenase)	0.255	-1.97132	0.000370937	0.00144377	yes	down	6.65	3.47	4.02	0.87	1.84	0.87	4.71333	1.19333
AFLA_025860		C6 transcription factor, putative	2.526	1.33708	3.03295e-14	6.22483e-13	yes	up	22.39	29.55	28.56	63.22	69.87	56.11	26.8333	63.0667
AFLA_025970		ABC multidrug transporter Mdr2	1706.41	10.7367	5.00128e-08	4.33964e-07	yes	up	0	0	0	11.47	0.79	13.7	0	8.65333
AFLA_025980		Hsp90 co-chaperone Cdc37	0.262	-1.93487	0.000123629	0.00054229	yes	down	373	153.05	118.45	55.01	67.94	42.17	214.833	55.04
AFLA_026080		hypothetical protein	0.414	-1.27065	1.19907e-06	8.1431e-06	yes	down	31.55	55.89	32.68	17.34	15.37	14.27	40.04	15.66
AFLA_026100		homeobox transcription factor, putative	0.464	-1.10695	4.43121e-08	3.87827e-07	yes	down	100.58	127.72	89.7	39.6	26.6	42.11	106	36.1033
AFLA_026120		conserved hypothetical protein	3.26	1.70473	0.00133763	0.00452927	yes	up	6.27	15.06	27.82	60.53	20.01	63.07	16.3833	47.87
AFLA_026140		alpha-amylase, putative	0.094	-3.40469	2.06762e-28	1.57536e-26	yes	down	4964	3557.91	4538.59	392.34	428.37	222.77	4353.5	347.827
AFLA_026260		small nuclear ribonucleoprotein SmD3, putative	2.594	1.37516	2.40654e-12	3.90238e-11	yes	up	67.57	90.62	85.4	170.51	208.58	190.47	81.1967	189.853
AFLA_026310		conserved hypothetical protein	0.477	-1.06768	7.0421e-05	0.000329421	yes	down	36.4	75.65	58.69	24.43	27.19	22.49	56.9133	24.7033
AFLA_026320		conserved hypothetical protein	2.465	1.30186	2.39401e-08	2.17573e-07	yes	up	66.45	69.8	101.74	151.33	154.36	221.5	79.33	175.73
AFLA_026380		polyubiquitin UbiD/Ubi4, putative	0.321	-1.64068	1.50548e-05	8.21735e-05	yes	down	12337.6	7595.25	5100.58	2378.27	2378.63	2537.29	8344.48	2431.4
AFLA_026390		RING and UBP finger domain protein, putative	0.147	-2.76556	9.21344e-10	1.0732e-08	yes	down	244.22	141.95	73.31	22.83	20.77	23.53	153.16	22.3767
AFLA_026400		3-demethylubiquinone-9 3-methyltransferase	2.296	1.19887	6.0636e-08	5.18857e-07	yes	up	0.99	1	1.27	2.57	2.03	2.43	1.08667	2.34333
AFLA_026490		mitochondrial peptidyl-tRNA hydrolase Pth2, putative	2.735	1.45151	0.00326145	0.00985345	yes	up	6.49	7.47	7.95	14.52	27.21	10.99	7.30333	17.5733
AFLA_026660		stress responsive A/B barrel domain protein	5.504	2.4605	1.69981e-28	1.30405e-26	yes	up	93.44	107.48	132.84	477.84	533.9	441.76	111.253	484.5
AFLA_026850		HMG box protein, putative	0.361	-1.46886	2.70402e-05	0.000139386	yes	down	3.64	6.75	7.51	1.69	1.61	1.32	5.96667	1.54
AFLA_026870		SNF2 family helicase, putative	4.183	2.06461	5.85074e-08	5.02188e-07	yes	up	1.22	1.83	5	8.24	13.11	5.9	2.68333	9.08333
AFLA_026920		conserved hypothetical protein	5.593	2.48361	1.5586e-26	1.00801e-24	yes	up	105.59	161.99	132.81	578.77	759.73	640.14	133.463	659.547
AFLA_026930		N-acetyltransferase family protein, putative	2.12	1.08412	1.89988e-05	0.000101121	yes	up	5.12	9.01	8.83	16.21	13.22	14.88	7.65333	14.77
AFLA_026970		conserved hypothetical protein	0.408	-1.29315	7.55966e-08	6.35629e-07	yes	down	46.82	37.6	34.67	16.59	12.02	15.77	39.6967	14.7933
AFLA_027130		DNA polymerase iota, putative	46.146	5.52813	0.00854087	0.0226673	yes	up	0	0	1.26	14.15	18.43	14.97	0.42	15.85
AFLA_027260		conserved hypothetical protein	0.459	-1.12187	2.43472e-05	0.000127334	yes	down	34.59	76.27	61.29	26.15	19.43	27.29	57.3833	24.29
AFLA_027280		DUF409 domain protein	0.002	-9.13963	0.0193386	0.0449107	yes	down	0	14.69	4.6	0	0	0	6.43	0
AFLA_027360		prenyltransferase, putative	2.535	1.34207	0.013426	0.0331081	yes	up	2.6	14.8	17.34	24.32	25.34	27.51	11.58	25.7233
AFLA_027370		glycerol-3-phosphate acyltransferase Sct1, putative	0.321	-1.63912	1.24279e-05	6.89859e-05	yes	down	78.03	52.92	37.61	16.25	14	22.59	56.1867	17.6133
AFLA_027430		Rho guanyl nucleotide exchange factor, putative	0.233	-2.1013	2.57197e-08	2.32606e-07	yes	down	21.59	16.71	19.23	7.33	1.48	3.26	19.1767	4.02333
AFLA_027480		lipase/esterase, putative	5.012	2.32551	1.7059e-05	9.19402e-05	yes	up	1.07	2.77	6.09	13.3	9.09	11.42	3.31	11.27
AFLA_027510		conserved hypothetical protein	337.939	8.40062	1.18707e-09	1.35994e-08	yes	up	0	0	0	2.36	5.99	4.15	0	4.16667
AFLA_027540		hypothetical protein	2.41	1.26905	5.1616e-06	3.08863e-05	yes	up	76.65	64.91	84.11	154.85	148.72	132.54	75.2233	145.37
AFLA_027550		hypothetical protein	3.307	1.72555	0.0060892	0.0168961	yes	up	24.67	14.21	9.14	46.69	49.06	36.64	16.0067	44.13
AFLA_027590		conserved hypothetical protein	0.445	-1.16734	3.44838e-12	5.44883e-11	yes	down	11.62	11.47	12.88	6.46	5.15	7.46	11.99	6.35667
AFLA_027620		GINS complex subunit Psf3, putative	2.962	1.56649	1.02308e-05	5.75948e-05	yes	up	10.89	14	23.84	32.46	45.79	45.73	16.2433	41.3267
AFLA_027730		glycerol dehydrogenase (GldB), putative	0	-12.8597	6.12217e-24	3.27419e-22	yes	down	164.42	56.5	117.3	0	0	0	112.74	0
AFLA_027960		conserved hypothetical protein	2.755	1.46197	1.8067e-05	9.68566e-05	yes	up	4.02	4.25	6.39	10.72	12.06	13.43	4.88667	12.07
AFLA_028000		BNR/Asp-box repeat domain protein	0.172	-2.53781	9.76251e-12	1.45574e-10	yes	down	178.58	116.47	79.02	19.51	20.48	17.35	124.69	19.1133
AFLA_028090		biotin-dependent 2-oxo acid dehydrogenases acyltransferase, putative	0.185	-2.43231	6.03304e-05	0.000287293	yes	down	83.43	89.11	94.1	12.71	3.31	31.18	88.88	15.7333
AFLA_028100		FMN dependent dehydrogenase, putative	59.889	5.90421	0.000112014	0.000496629	yes	up	3.45	0	2.1	109.22	140.48	71.12	1.85	106.94
AFLA_028110	c	D-lactate dehydrogenase (cytochrome), putative	3.373	1.75409	4.59454e-13	8.07249e-12	yes	up	33.94	27.68	31.23	140.25	158.95	104.73	30.95	134.643
AFLA_028190		TPR domain protein	2.441	1.28723	0.000108515	0.000483235	yes	up	3.02	4.42	7.71	11.95	9.55	11.87	5.05	11.1233
AFLA_028230		G2/M-specific cyclin NimE	0.215	-2.21872	8.79468e-09	8.71167e-08	yes	down	11.59	15.96	19.98	4.58	1.45	3.57	15.8433	3.2
AFLA_028260		exo-beta-1,3-glucanase (Exg1), putative	0.257	-1.95863	8.75028e-05	0.000401063	yes	down	9.35	36.6	50.47	6.7	4.78	7.39	32.14	6.29
AFLA_028400		conserved hypothetical protein	0.195	-2.35688	0.00363218	0.0107946	yes	down	4.94	5.96	3.22	0.11	0.85	1.64	4.70667	0.866667
AFLA_028420		conserved hypothetical protein	23.991	4.58443	7.27174e-07	5.08428e-06	yes	up	0	16.74	3.31	100.31	126.04	119.85	6.68333	115.4
AFLA_028470		transmembrane protein 14, putative	2.173	1.11984	5.10944e-06	3.06071e-05	yes	up	53.76	65.93	86.17	123.46	155.96	113.24	68.62	130.887
AFLA_028540		hypothetical protein	0.416	-1.26371	0.00176998	0.00577737	yes	down	2.45	3.64	4.29	0.94	1.3	2.26	3.46	1.5
AFLA_028590		Spo7-like protein	0.369	-1.438	9.337e-06	5.30464e-05	yes	down	35	31.57	23.91	13.28	6.99	11.93	30.16	10.7333
AFLA_028640		cytochrome P450 sterol C-22 desaturase, putative	2.205	1.14046	6.17174e-09	6.247e-08	yes	up	4.6	7.11	8.49	14.26	12.02	14.85	6.73333	13.71
AFLA_028720		NRPS-like enzyme, putative	4.972	2.31372	1.12544e-09	1.29333e-08	yes	up	2.86	1.94	2.96	11.68	6.81	17.52	2.58667	12.0033
AFLA_028750		UMTA methyltransferase family protein	0.448	-1.15699	2.04592e-12	3.33707e-11	yes	down	63.34	91.84	111.24	36.72	31.46	36.08	88.8067	34.7533
AFLA_028770		conserved hypothetical protein	0.44	-1.18355	6.92012e-07	4.85369e-06	yes	down	28.37	29.45	31.62	11.95	11.38	12.22	29.8133	11.85
AFLA_028930		50S ribosomal protein YmL27	2.656	1.40928	2.94942e-09	3.15475e-08	yes	up	63.12	98.33	75.54	169.41	177.29	181	78.9967	175.9
AFLA_029100		37S ribosomal protein Mrp10, mitochondrial	2.275	1.18582	1.08066e-08	1.05173e-07	yes	up	52.17	107.53	70.17	138.41	143.89	140.86	76.6233	141.053
AFLA_029110		conserved hypothetical protein	6.722	2.74883	0.00720533	0.0195732	yes	up	1.52	1.34	0	4.82	4.46	9.9	0.953333	6.39333
AFLA_029120		conserved hypothetical protein	0.333	-1.5857	7.22953e-09	7.27795e-08	yes	down	52.32	35.37	55.98	18.04	11.35	15.89	47.89	15.0933
AFLA_029150		cyclin (Pcl1), putative	0.264	-1.92226	1.25211e-19	4.61209e-18	yes	down	44.15	47.03	53.05	17.34	9.99	13.92	48.0767	13.75
AFLA_029190		conserved hypothetical protein	2.284	1.19153	0.000906625	0.00319155	yes	up	23.61	48.42	36.26	60.58	62.18	74.38	36.0967	65.7133
AFLA_029210		HIT finger domain protein, putative	295.843	8.20869	1.70929e-09	1.90522e-08	yes	up	0	0	0	6.59	8.12	14.63	0	9.78
AFLA_029250		PSP1 domain protein	0.102	-3.29765	1.49692e-12	2.47058e-11	yes	down	75.11	56.87	30.37	9.02	4.41	6.83	54.1167	6.75333
AFLA_029260		60S ribosomal protein L15, putative	2.633	1.39684	3.49634e-15	8.34619e-14	yes	up	100.59	115.17	131.74	267.67	308.15	256.47	115.833	277.43
AFLA_029280		ubiquitin-protein ligase (Hul4), putative	0.003	-8.35765	4.82034e-07	3.5001e-06	yes	down	1.37	0.21	4.27	0	0	0	1.95	0
AFLA_029430		conserved hypothetical protein	0.031	-5.00069	0.0212817	0.0487817	yes	down	1.62	0.77	4.53	0.05	0	0	2.30667	0.0166667
AFLA_029470		conserved hypothetical protein	2.919	1.54535	5.52016e-19	1.91297e-17	yes	up	5.38	7.71	7.05	22.79	18.4	26.98	6.71333	22.7233
AFLA_029570		general stress response phosphoprotein phosphatase Psr1/2, putative	0.47	-1.09071	0.00582741	0.0162711	yes	down	32.85	29	21.1	12.99	6.74	18.05	27.65	12.5933
AFLA_029620		transcription factor AbaA	0.001	-9.98796	1.36003e-11	1.98543e-10	yes	down	0.83	8.08	11.38	0	0	0	6.76333	0	孢子发育相关
AFLA_029640		dynein light chain type 1, putative	5.948	2.57247	0.0165991	0.0396241	yes	up	0	13.85	60.33	106.59	112.58	73.41	24.7267	97.5267
AFLA_029850		cysteine-rich secreted protein	0.133	-2.9081	3.23432e-70	2.24866e-67	yes	down	2476.15	2163.55	2834.36	250.66	210.72	271.05	2491.35	244.143
AFLA_029860		conserved hypothetical protein	4.375	2.1293	6.86291e-06	4.01172e-05	yes	up	12.33	7.76	26.3	42.75	58.83	67.27	15.4633	56.2833
AFLA_029900		F-box domain protein	2.272	1.18413	6.98484e-06	4.07443e-05	yes	up	3.07	4.58	3.76	7.55	8.26	8.1	3.80333	7.97
AFLA_029950		endo-1,3(4)-beta-glucanase, putative	2.725	1.446	2.99647e-09	3.19892e-08	yes	up	73.4	45.19	88.88	236.94	213.63	353.56	69.1567	268.043
AFLA_029970		conserved hypothetical protein	2.353	1.23439	1.76599e-06	1.15967e-05	yes	up	27.7	23.76	30.96	52.21	49.79	77.84	27.4733	59.9467
AFLA_029990		PHD finger and BAH domain protein (Snt2), putative	0.293	-1.76996	0.000682601	0.00247903	yes	down	6.24	4.2	5.12	2.49	0.47	1.56	5.18667	1.50667
AFLA_030010		selenoprotein domain protein	4.647	2.21626	1.74363e-09	1.93768e-08	yes	up	11.56	21.22	31.09	65.2	78.29	106.87	21.29	83.4533
AFLA_030060		MFS monocarboxylate transporter, putative	3.854	1.94642	7.65917e-08	6.42538e-07	yes	up	3.05	6.71	6.71	23.51	13.67	19.91	5.49	19.03
AFLA_030070		DNA-directed RNA polymerase I, II, and III subunit Rpb6	2.041	1.02948	2.80017e-14	5.7577e-13	yes	up	45.14	69.98	68.91	113.66	108.64	125.25	61.3433	115.85
AFLA_030140		60S ribosomal protein P0	2.036	1.0257	2.91819e-22	1.38726e-20	yes	up	259.81	334.73	387.59	627.04	582.34	617.52	327.377	608.967
AFLA_030180		protein mitochondrial targeting protein (Mas1), putative	0.348	-1.52159	0.00252057	0.00786944	yes	down	1688.94	797.28	413.78	326.45	313.09	313.65	966.667	317.73
AFLA_030300		conserved hypothetical protein	2.586	1.37053	5.34856e-10	6.41827e-09	yes	up	67.25	62.46	103.25	165.95	165.51	207.04	77.6533	179.5
AFLA_030370		cinnamoyl-CoA reductase, putative	4.796	2.26177	2.61336e-13	4.75793e-12	yes	up	1.98	2.48	3.22	11.6	12.65	9.11	2.56	11.12
AFLA_030470		Methionine synthase, vitamin-B12 independent, putative	0.172	-2.53795	4.99338e-10	6.00501e-09	yes	down	43.74	66.4	149.91	15.7	16.06	9.77	86.6833	13.8433
AFLA_030510		sigma-70 region 2 family protein	0.057	-4.12446	0.00139342	0.00469424	yes	down	0.08	2.95	4.33	0.06	0.18	0	2.45333	0.08
AFLA_030580		C2H2 transcription factor PacC, putative	0.275	-1.86213	9.39313e-09	9.24683e-08	yes	down	117.16	89.72	61.65	25.01	21.82	24.67	89.51	23.8333
AFLA_030600		forkhead transcription factor Fkh1/2, putative	0.496	-1.01103	0.000129498	0.000563516	yes	down	90.77	80.32	55.89	41.96	30.32	39.46	75.66	37.2467
AFLA_030640		NAD binding Rossmann fold oxidoreductase, putative	0.283	-1.82344	2.89119e-11	4.0202e-10	yes	down	59.76	71.24	50.72	15.24	18.68	13.78	60.5733	15.9
AFLA_030650		dihydrodipicolinate synthetase family protein	0	-12.2359	3.76395e-23	1.88604e-21	yes	down	88.35	70.99	53.6	0	0	0	70.98	0
AFLA_030820		MFS transporter, putative	0.242	-2.04822	7.1458e-05	0.000333571	yes	down	6.07	2.66	2.11	0.81	0.83	0.71	3.61333	0.783333
AFLA_030860		RNAPII degradation factor Def1, putative	0.447	-1.16171	0.002771	0.00856478	yes	down	18.49	14.07	9.95	6.54	6.77	4.89	14.17	6.06667
AFLA_030880		conserved hypothetical protein	2.074	1.05217	3.21392e-11	4.44121e-10	yes	up	96.97	101.64	111.44	210.42	247.03	235.88	103.35	231.11
AFLA_030970		homoserine dehydrogenase	0.07	-3.8415	0.00446121	0.0129135	yes	down	7.78	4.16	6.27	1.27	0	0	6.07	0.423333
AFLA_031010		conserved hypothetical protein	2.142	1.09885	3.00685e-08	2.69744e-07	yes	up	21.93	30.25	32.7	50.58	50.75	62.52	28.2933	54.6167
AFLA_031040		conserved hypothetical protein	6.077	2.60327	0.0121189	0.0303834	yes	up	1.45	1.71	0	4.25	7.27	6.01	1.05333	5.84333
AFLA_031050		conserved hypothetical protein	4.563	2.19005	9.89426e-11	1.2873e-09	yes	up	14.8	9.82	13.81	53.29	43.94	57.55	12.81	51.5933
AFLA_031090		LEA domain protein	5.389	2.42991	1.324e-12	2.19823e-11	yes	up	150.19	415.49	391.99	1480.31	1692.68	1646.45	319.223	1606.48
AFLA_031130		conserved hypothetical protein	0.376	-1.41007	0.00656898	0.0180383	yes	down	5.59	5.1	8.14	2.71	0.8	3.2	6.27667	2.23667
AFLA_031390		ubiquitin (UbiC), putative	3.505	1.80933	1.08546e-26	7.10271e-25	yes	up	149.53	198.94	218.19	555.61	649.75	612.77	188.887	606.043
AFLA_031400		C2H2 transcription factor Swi5	0.356	-1.4911	1.52975e-16	4.16063e-15	yes	down	15.02	17.83	16.46	6.6	4.31	5.74	16.4367	5.55
AFLA_031650		eukaryotic translation initiation factor eIF-2C4, putative	0.274	-1.8667	5.71458e-05	0.00027318	yes	down	2.48	2.21	1.55	0.52	0.43	0.73	2.08	0.56
AFLA_031680		protein-tyrosine phosphatase 2	2.079	1.0562	1.05543e-05	5.93261e-05	yes	up	17.59	27.98	26.25	36.02	38.72	33.12	23.94	35.9533
AFLA_031790		bZIP transcription factor (MeaB), putative	0.42	-1.25142	0.000124478	0.000545154	yes	down	11.43	31.05	28.62	13.55	2.92	4.07	23.7	6.84667
AFLA_031820		glutathione S-transferase GstA	4.734	2.24314	2.479e-29	2.07342e-27	yes	up	138.4	147.73	191.11	675.26	771.71	589.89	159.08	678.953
AFLA_031900		phosphoketolase, putative	2.086	1.06061	1.63772e-09	1.8328e-08	yes	up	19.05	40.09	39.33	92.77	76.08	97.83	32.8233	88.8933
AFLA_031910		acetate kinase, putative	2.551	1.35103	5.71695e-07	4.07141e-06	yes	up	16.34	38.71	37.98	69.35	58.1	81.33	31.01	69.5933
AFLA_031920		hypothetical protein	2.449	1.29215	0.00256466	0.00799363	yes	up	0.36	0.46	0.39	0.95	0.93	0.89	0.403333	0.923333
AFLA_032000		calcium-translocating P-type ATPase(PMCA-type),putative	0.328	-1.6088	0.00452371	0.0130706	yes	down	31.53	27.95	8.85	7.14	3.56	11.61	22.7767	7.43667
AFLA_032010		FAD binding domain protein	0.184	-2.43963	0.000121437	0.00053394	yes	down	24.13	84.32	274.13	29.02	15.29	17.8	127.527	20.7033
AFLA_032040		GNAT family acetyltransferase, putative	2.666	1.41441	0.0118974	0.0299157	yes	up	0.26	0.22	0.38	0.77	0.41	0.97	0.286667	0.716667
AFLA_032090		conserved hypothetical protein	0.473	-1.07971	2.05639e-10	2.57951e-09	yes	down	65.85	66.92	71.66	30.92	32.08	26.43	68.1433	29.81
AFLA_032170		protein serine/threonine kinase (Ran1), putative	0.42	-1.25072	9.65845e-14	1.83974e-12	yes	down	214.55	222.78	207.26	95.64	66.73	88.18	214.863	83.5167
AFLA_032200		coiled-coil domain-containing protein, putative	2.778	1.4741	1.66502e-05	9.00422e-05	yes	up	173.65	276.8	243.15	355.49	431.84	491.46	231.2	426.263
AFLA_032210		conserved hypothetical protein	0.343	-1.54382	0.000103901	0.000465483	yes	down	5.87	8.91	9.43	4.03	1.34	2.51	8.07	2.62667
AFLA_032290		conserved serine-rich protein	2.579	1.36678	1.7066e-09	1.90413e-08	yes	up	117.5	204.41	161.54	329.6	379.99	377.88	161.15	362.49
AFLA_032300		dolichol-phosphate mannosyltransferase, putative	2.3	1.2014	1.39103e-05	7.64516e-05	yes	up	49.7	65.94	63.75	75.75	71.83	65.42	59.7967	71
AFLA_032510		galactokinase	0.387	-1.36996	1.58604e-10	2.01867e-09	yes	down	47.48	46.67	65.94	17.01	13.28	13.44	53.3633	14.5767
AFLA_032730		ubiquinone/menaquinone biosynthesis-related protein	2.564	1.35859	1.85955e-05	9.92591e-05	yes	up	7.61	13.7	16.76	25.93	34.73	26.11	12.69	28.9233
AFLA_032780		serine/threonine protein kinase, putative	31.982	4.9992	0.00117916	0.00406349	yes	up	0.25	0	0	2.84	0.14	5.69	0.0833333	2.89
AFLA_032800		conserved hypothetical protein	0.461	-1.11791	0.000751215	0.00270088	yes	down	133.33	85.05	73.73	49.68	39.4	41.04	97.37	43.3733
AFLA_032810		Dor1-like family protein	0.378	-1.40191	3.90663e-05	0.000194092	yes	down	6.9	5.3	4.53	2.74	1.36	2.12	5.57667	2.07333
AFLA_032910		hypothetical protein	0.012	-6.39004	0.000459399	0.00175192	yes	down	38.76	124.65	11.11	0	0	5.77	58.1733	1.92333
AFLA_032980		conserved hypothetical protein	0.185	-2.43081	0.00013715	0.000592027	yes	down	1.34	5.02	6.31	0.45	0.86	0.74	4.22333	0.683333
AFLA_033040		conserved hypothetical protein	0.325	-1.62023	1.53908e-10	1.96113e-09	yes	down	122.91	228.14	139.37	65.57	78.6	55.17	163.473	66.4467
AFLA_033110		conserved hypothetical protein	2.235	1.16025	0.000531875	0.00199144	yes	up	4.35	6.59	3.92	11.07	10.17	9.56	4.95333	10.2667
AFLA_033140		hypothetical protein	8.298	3.05271	0.00520917	0.0148164	yes	up	1.07	1.91	0.75	12.18	12.73	3.1	1.24333	9.33667
AFLA_033250		DNA repair protein Dds20/Mei5, putative	11.447	3.51691	0.000533249	0.00199457	yes	up	0.02	0.67	1.33	2.5	6.67	9.8	0.673333	6.32333
AFLA_033270		DNA-dependent RNA polymerase II largest subunit, putative	0.494	-1.01769	0.0013356	0.00452411	yes	down	29.41	23.15	16.34	12.9	8.81	11.53	22.9667	11.08
AFLA_033310		hypothetical protein	2.833	1.50246	2.83764e-16	7.49784e-15	yes	up	23.63	22.66	20.7	60.19	69.32	49.66	22.33	59.7233
AFLA_033320		conserved hypothetical protein	4.239	2.08388	2.01078e-05	0.000106615	yes	up	5.8	16.42	4.76	43	24.64	38.87	8.99333	35.5033
AFLA_033340		Fibronectin type III domain protein	0.42	-1.25078	0.00155428	0.00516268	yes	down	21.92	17.92	16.91	13.13	4.91	5.31	18.9167	7.78333
AFLA_033430		oxidoreductase, short-chain dehydrogenase/reductase family	2.602	1.37989	1.35826e-08	1.29916e-07	yes	up	110.79	174.73	251.84	466.13	378.84	419.28	179.12	421.417
AFLA_033450		gamma-glutamylputrescine oxidoreductase, putative	0.155	-2.68796	1.25679e-30	1.18479e-28	yes	down	14.12	18.77	19.53	2.91	1.8	2.9	17.4733	2.53667
AFLA_033500		choline sulfatase, putative	0.405	-1.30443	0.0079716	0.0213472	yes	down	6.67	3.92	6.09	2.92	2.43	1.04	5.56	2.13
AFLA_033610		mismatch-specific thymine-DNA glycosylase, putative	0.418	-1.25978	2.56384e-05	0.000133148	yes	down	141.6	57.6	48.69	23.92	18.56	26.09	82.63	22.8567
AFLA_033620		RNA binding protein, putative	5.334	2.4152	1.70178e-19	6.16633e-18	yes	up	502.35	1132.36	1039.37	3478.88	4056.39	3855.58	891.36	3796.95
AFLA_033630		conserved hypothetical protein	2.159	1.11052	7.44404e-06	4.31964e-05	yes	up	28.05	60.42	54.35	100.54	79.12	103.4	47.6067	94.3533
AFLA_033670		lipid transfer protein, putative	2.429	1.28066	0.000302506	0.00120138	yes	up	450.88	366.76	247.06	641.23	816.12	809.37	354.9	755.573
AFLA_033690		60S ribosomal protein L31e	5.632	2.49371	1.28866e-31	1.33973e-29	yes	up	178.22	248.14	229.63	915.5	1271.62	1102.89	218.663	1096.67
AFLA_033910		hypothetical protein	3.922	1.97173	0.0106347	0.0273021	yes	up	0.62	2.9	1.12	3.72	7.29	4.77	1.54667	5.26
AFLA_033940		AP-3 adaptor complex subunit sigma, putative	2.041	1.02956	3.56506e-09	3.74483e-08	yes	up	40.84	53.71	64.73	103.31	106.36	108.64	53.0933	106.103
AFLA_033960		phenylacrylic acid decarboxylase, putative	2.373	1.24685	0.0117589	0.0296638	yes	up	1.19	3.38	3.22	5.88	4.67	5.89	2.59667	5.48
AFLA_033970		conserved hypothetical protein	0.293	-1.77127	5.76414e-06	3.4234e-05	yes	down	62.32	53.38	37.35	20.03	12.54	8.57	51.0167	13.7133
AFLA_034000		aegerolysin Aa-Pri1 precursor, putative	2.295	1.19842	0.00309988	0.00942934	yes	up	1.68	1.06	0.96	3.09	1.68	3.26	1.23333	2.67667
AFLA_034060		hypothetical protein	2.683	1.42391	4.07769e-14	8.17302e-13	yes	up	63.48	92.82	92.97	189.76	223.56	193.43	83.09	202.25
AFLA_034090		conserved hypothetical protein	19.631	4.29509	0.002873	0.00883583	yes	up	0	1.46	0	2.03	15.2	6.44	0.486667	7.89
AFLA_034190		NADH-ubiquinone oxidoreductase 39 kDa subunit, putative	3.594	1.84548	4.03467e-43	8.31143e-41	yes	up	115.6	127.61	149.99	265.19	280.27	275.79	131.067	273.75
AFLA_034200		2-heptaprenyl-1,4-naphthoquinone methyltransferase, putative	10.068	3.33171	1.48503e-84	1.37663e-81	yes	up	127.93	154.84	176.25	1287.28	1513.79	1359.19	153.007	1386.75
AFLA_034250		integral membrane protein	0.43	-1.21814	7.92994e-11	1.0489e-09	yes	down	160.41	239.97	194.93	86.08	81.89	69.41	198.437	79.1267
AFLA_034280		40S ribosomal protein S29, putative	2.602	1.37941	5.2618e-12	8.10696e-11	yes	up	62.32	87.77	92.5	236.61	275.55	249.51	80.8633	253.89
AFLA_034290		ubiquitin C-terminal hydrolase Ubp8, putative	0.05	-4.3136	2.18126e-08	2.00366e-07	yes	down	7.44	9.83	16.28	0.65	0	0.93	11.1833	0.526667
AFLA_034370		hypothetical protein	2.6	1.37846	1.27171e-05	7.04508e-05	yes	up	104.4	245.86	255.9	374.04	410.57	368.79	202.053	384.467
AFLA_034560		conserved hypothetical protein	0.05	-4.33148	8.1421e-25	4.64476e-23	yes	down	22.09	35.97	21.99	0.76	0.34	1.09	26.6833	0.73
AFLA_034570		hypothetical protein	0.113	-3.14588	4.07214e-28	3.08153e-26	yes	down	6.82	9.08	6.6	0.91	0.64	0.85	7.5	0.8
AFLA_034630		conserved hypothetical protein	0.327	-1.61324	0.00201726	0.00648421	yes	down	435.45	378.91	89.61	72.49	212.75	121.8	301.323	135.68
AFLA_034650		allantoate permease, putative	4.536	2.18137	0.00578373	0.0161735	yes	up	0.22	0.09	0.29	0.96	0.95	0.6	0.2	0.836667
AFLA_034670		poly(ADP)-ribose polymerase PARP, putative	3.544	1.82538	4.66744e-42	8.51157e-40	yes	up	5.26	6.35	7.18	24.11	18.95	23.72	6.26333	22.26
AFLA_034680		salicylate hydroxylase, putative	0.324	-1.62731	0.000862636	0.00305312	yes	down	2.58	2.47	1.83	0.66	0.41	1.07	2.29333	0.713333
AFLA_034770		cytochrome P450, putative	2.947	1.55913	1.85907e-07	1.46565e-06	yes	up	35.4	18.69	28.19	102.96	64.97	92.36	27.4267	86.7633
AFLA_034780		conserved hypothetical protein	3.588	1.84313	1.70221e-06	1.12243e-05	yes	up	24.43	11.54	25.3	76.79	47.75	77.59	20.4233	67.3767
AFLA_034810		hypothetical protein	2.448	1.29161	3.0959e-05	0.000156754	yes	up	70.01	50.68	41.19	141.78	101.61	138.25	53.96	127.213
AFLA_034830		conserved hypothetical protein	4.937	2.30364	0.000683724	0.00248229	yes	up	7.65	2.41	1.76	19.42	25.98	11.8	3.94	19.0667
AFLA_034840		conserved hypothetical protein	2.049	1.03458	9.56414e-09	9.39854e-08	yes	up	14.97	16.35	21.76	33.37	28.47	39.65	17.6933	33.83
AFLA_034890		MFS monosaccharide transporter, putative	0.053	-4.23029	2.39623e-06	1.52493e-05	yes	down	638.58	225.33	107.16	17.98	21.52	9.13	323.69	16.21
AFLA_034930		hypothetical protein	0.158	-2.66457	0.000209712	0.000868842	yes	down	2.88	1.95	3.44	0.06	0.36	0.58	2.75667	0.333333
AFLA_034940		conserved hypothetical protein	0.189	-2.40167	0.000130207	0.000566012	yes	down	2.63	1.79	4.35	0.95	0.68	0.35	2.92333	0.66
AFLA_034950		glucoamylase precursor, putative	0.202	-2.30834	4.22602e-05	0.000208379	yes	down	328.82	255	680.54	133.16	76.73	20.6	421.453	76.83
AFLA_034980		hypothetical protein	2.059	1.04183	0.00366558	0.0108649	yes	up	22.38	13.35	10.97	32.25	24.96	35.83	15.5667	31.0133
AFLA_035010		small nuclear ribonucleoprotein SmD1, putative	2.051	1.03664	0.00154614	0.00514179	yes	up	37.76	33.33	38.33	55.3	54.61	81.49	36.4733	63.8
AFLA_035030		ACN9 family domain containing protein, putative	2.221	1.15099	1.45799e-07	1.17103e-06	yes	up	28.66	40.3	37.71	71.19	74.91	69.37	35.5567	71.8233
AFLA_035090		acylphosphatase, putative	2.885	1.52865	2.74701e-11	3.83891e-10	yes	up	24.79	28.02	34.86	64.97	95.24	80.6	29.2233	80.27
AFLA_035120		conserved hypothetical protein	2.201	1.13815	3.80934e-07	2.83067e-06	yes	up	111.94	176.59	195.55	285.1	332.69	276.36	161.36	298.05
AFLA_035220		conserved hypothetical protein	2.085	1.05997	0.000190023	0.000795865	yes	up	88.13	166.84	236.5	286.07	299.21	311.43	163.823	298.903
AFLA_035390		autophagy protein Atg13, putative	0.492	-1.02295	1.46751e-07	1.17697e-06	yes	down	10.66	10.9	14.06	6.74	4.18	5.65	11.8733	5.52333
AFLA_035410		conserved hypothetical protein	0.448	-1.15922	3.44204e-05	0.000172708	yes	down	62.05	56.12	39.46	25.08	21.36	21.24	52.5433	22.56
AFLA_035460		ketopantoate reductase family protein, putative	0.495	-1.01545	0.0038599	0.0113681	yes	down	68.81	111.19	53.65	38.06	44.5	18.13	77.8833	33.5633
AFLA_035520		nucleoside transporter, putative	0.435	-1.20088	0.000128839	0.000561381	yes	down	4.13	5.75	7.88	3.12	2	2.08	5.92	2.4
AFLA_035610		DUF967 domain protein	2.705	1.43579	2.23939e-06	1.43579e-05	yes	up	27.24	54.67	58.74	112.15	128.6	89.01	46.8833	109.92
AFLA_035620		Hsp70 chaperone BiP/Kar2, putative	0.407	-1.29658	0.000143252	0.000616453	yes	down	470.93	296.82	216.35	116.34	97.47	111.35	328.033	108.387
AFLA_035690		conserved hypothetical protein	0.497	-1.00877	9.16571e-05	0.000418038	yes	down	5.87	4.87	6.85	2.85	2.58	2.33	5.86333	2.58667
AFLA_035720		12-oxophytodienoate reductase opr, putative	218.234	7.76973	1.63376e-08	1.53497e-07	yes	up	0	0	0	3.38	3.42	1.89	0	2.89667
AFLA_035760		Fe-containing alcohol dehydrogenase, putative	0.416	-1.26586	1.49489e-08	1.41284e-07	yes	down	48.68	44.15	43.37	19.54	15.56	15.19	45.4	16.7633
AFLA_035770		conserved hypothetical protein	5.196	2.37752	0.00058544	0.00216504	yes	up	0.21	0.53	0.34	1.43	1.77	2.34	0.36	1.84667
AFLA_035800		endo xylanase, putative	2.018	1.01312	0.000413899	0.00159481	yes	up	20	16.41	19.67	32.72	26.29	47.49	18.6933	35.5
AFLA_035930		hypothetical protein	38.878	5.28087	0.00576788	0.0161332	yes	up	0	0	0	0.53	0.25	0.34	0	0.373333
AFLA_035940		cytomegalovirus gH-receptor family protein, putative	0.036	-4.80109	5.47144e-13	9.51004e-12	yes	down	2.26	2.55	1.95	0.08	0	0.05	2.25333	0.0433333
AFLA_036000		salicylate hydroxylase, putative	0.38	-1.39676	7.08792e-13	1.22242e-11	yes	down	15.53	15.12	18.76	6.03	4.87	5.45	16.47	5.45
AFLA_036040		mitochondrial inner membrane translocase subunit (TIM17), putative	2.201	1.13813	1.78028e-05	9.55783e-05	yes	up	115.32	210.22	134.8	363.16	427.53	266.97	153.447	352.553
AFLA_036080		fumarylacetoacetate hydrolase FahA	0.269	-1.893	1.92388e-31	1.94557e-29	yes	down	75.55	83.86	85.89	25.34	16.94	19.69	81.7667	20.6567
AFLA_036090		homogentisate 1,2-dioxygenase (HmgA), putative	0.375	-1.41554	9.80137e-21	4.0683e-19	yes	down	108.61	144.3	138.79	47.57	34.27	50.83	130.567	44.2233
AFLA_036100		conserved hypothetical protein	0.213	-2.23216	2.09672e-15	5.14876e-14	yes	down	62.48	111.25	96.3	16.72	12.48	23.01	90.01	17.4033
AFLA_036110		4-hydroxyphenylpyruvate dioxygenase, putative	0.127	-2.97706	2.49043e-30	2.27078e-28	yes	down	198.36	279.01	334.32	31.34	20.99	42.78	270.563	31.7033
AFLA_036370		phosphoenolpyruvate carboxykinase AcuF	2.033	1.02354	0.000174709	0.000737556	yes	up	229.26	211.87	196.81	422.45	490.91	302.31	212.647	405.223
AFLA_036380		hypothetical protein	2.028	1.02003	0.000326908	0.00128454	yes	up	6.97	11.46	12.59	17.16	22.75	16.98	10.34	18.9633
AFLA_036400		conserved hypothetical protein	0.026	-5.27207	5.40616e-09	5.5122e-08	yes	down	3.79	28.43	18.78	0.25	0.11	0.81	17	0.39
AFLA_036430		proteasome regulatory particle subunit (RpnG), putative	2.797	1.48389	1.84123e-07	1.45441e-06	yes	up	80.78	85.79	109.43	187.79	233.8	128.78	92	183.457
AFLA_036440		alanine aminotransferase, putative	6.937	2.79427	3.85248e-17	1.10167e-15	yes	up	184.77	130.94	198.29	1201.35	1437.08	708.32	171.333	1115.58
AFLA_036510		methionine-R-sulfoxide reductase SelR, putative	2.529	1.33878	2.68553e-22	1.28767e-20	yes	up	68.37	97.32	100.93	206.42	188.06	210.46	88.8733	201.647
AFLA_036800		ABC transporter, putative	0.394	-1.34466	0.00295797	0.00904542	yes	down	12.2	60.81	43.08	15.95	13.4	12.03	38.6967	13.7933
AFLA_036810		NAD dependent epimerase/dehydratase, putative	3.49	1.8032	3.47239e-07	2.58893e-06	yes	up	175.06	251.94	133.5	581.09	787.68	431.8	186.833	600.19
AFLA_037180		MFS transporter, putative	0.311	-1.68341	2.78713e-23	1.42876e-21	yes	down	24.88	30.86	29.1	13.04	10.34	12.52	28.28	11.9667
AFLA_037250		cyanide hydratase/nitrilase, putative	2.336	1.22396	0.0146339	0.0356131	yes	up	56.53	36.86	73.47	103.22	185.63	39.31	55.62	109.387
AFLA_037260		MFS quinate transporter, putative	0.413	-1.27752	0.000658449	0.00240545	yes	down	46.69	51.35	23.97	13.84	10.58	19.37	40.67	14.5967
AFLA_037290		conserved hypothetical protein	0.011	-6.45326	0.00176833	0.00577367	yes	down	1.2	1.8	0	0.03	0	0	1	0.01
AFLA_037360		conserved hypothetical protein	2.051	1.03618	0.000179095	0.000755213	yes	up	18.75	21.74	22.94	39.56	52.63	29.98	21.1433	40.7233
AFLA_037400		conserved hypothetical protein	2.134	1.0936	4.57634e-05	0.000224162	yes	up	187.08	195.11	242.99	360.48	449.12	236.46	208.393	348.687
AFLA_037510		endoplasmic reticulum calcium ATPase, putative	0.313	-1.67489	6.16259e-05	0.000292835	yes	down	222.51	119.75	82.66	51.91	43.49	47.63	141.64	47.6767
AFLA_037700		DnaJ chaperone (Caj1), putative	3.618	1.85517	1.28008e-14	2.79209e-13	yes	up	17.72	25.49	32.11	70.15	83.36	87.5	25.1067	80.3367
AFLA_037710		phosphomannomutase (Sec53), putative	3.731	1.89956	0.000657769	0.00240375	yes	up	0.15	0.74	1.12	2.09	2.08	2.51	0.67	2.22667
AFLA_037750		proteasome component (Ecm29), putative	2.508	1.32649	1.0379e-07	8.5207e-07	yes	up	40.28	56.19	49.94	104.42	88.95	107.75	48.8033	100.373
AFLA_037780		actin-related protein 2/3 complex subunit 1A, putative	0.125	-3.00474	7.50961e-10	8.80262e-09	yes	down	1440.31	716.95	376.63	175.11	168.02	202.53	844.63	181.887
AFLA_037820		heat shock protein Hsp30-like, putative	0.101	-3.30175	5.8843e-10	7.02328e-09	yes	down	32790.2	15783.5	7688.72	1841.49	2148.7	1482.43	18754.1	1824.21
AFLA_037830		fumarylacetoacetate hydrolase family protein	155.898	7.28446	2.8901e-05	0.000147475	yes	up	17.91	0	10.27	1326.85	1934.6	957.8	9.39333	1406.42
AFLA_037860		rRNA processing protein (Rrp20), putative	3.953	1.9831	2.93649e-09	3.14697e-08	yes	up	39.61	113.53	113.75	313.25	259.32	353.07	88.9633	308.547
AFLA_037870		mitochondrion biogenesis protein (Mdm31), putative	3.046	1.60688	1.41161e-17	4.244e-16	yes	up	56.38	79.61	82.35	100.73	105.07	86.04	72.78	97.28
AFLA_037880		Rho GTPase activator (Bem3), putative	0.146	-2.77685	3.3521e-10	4.07528e-09	yes	down	151.21	83.36	48.77	15.37	12.06	14.03	94.4467	13.82
AFLA_037890		conserved hypothetical protein	2.107	1.07535	0.00363407	0.0107974	yes	up	7.47	10.16	21.88	23.1	24.59	25.99	13.17	24.56
AFLA_037900		methyltransferase, putative	3.012	1.5907	0.00754978	0.0203548	yes	up	3.36	14.53	30.48	43.79	33.4	47.66	16.1233	41.6167
AFLA_037920		mating alpha-pheromone PpgA	4.605	2.20308	4.82522e-06	2.89982e-05	yes	up	0.78	2.14	1.67	4.65	5.73	7.9	1.53	6.09333
AFLA_038070		conserved hypothetical protein	0.359	-1.47667	6.61189e-05	0.000311524	yes	down	8.22	15.14	21.23	5.17	3.39	5.95	14.8633	4.83667
AFLA_038200		short-chain dehydrogenases/reductase, putative	3.809	1.92954	0.0121969	0.0305445	yes	up	0.4	1.13	0.67	1.44	2.17	3.9	0.733333	2.50333
AFLA_038230		conserved hypothetical protein	3.422	1.77501	3.13479e-10	3.83202e-09	yes	up	1.46	5.49	2.66	7.22	8.48	7.66	3.20333	7.78667
AFLA_038340		conserved hypothetical protein	0.43	-1.21913	2.75306e-09	2.9762e-08	yes	down	5.98	8.06	10.07	2.76	3.07	3.48	8.03667	3.10333
AFLA_038380		allantoate permease, putative	0.185	-2.4368	0.00338114	0.0101571	yes	down	0.69	0.89	0.89	0.2	0.13	0.09	0.823333	0.14
AFLA_038420		endo-chitosanase B	41.489	5.37465	9.55069e-48	2.41459e-45	yes	up	8.27	4.85	5.87	197.65	313.46	215.55	6.33	242.22
AFLA_038430		pyridoxal-dependent decarboxylase domain protein	0.056	-4.14786	4.87914e-19	1.69611e-17	yes	down	10.45	7.77	18.01	0.31	0.62	0.94	12.0767	0.623333
AFLA_038460		conserved hypothetical protein	0.108	-3.21176	0.0122212	0.0305916	yes	down	0.34	0.44	1.36	0	0.04	0.16	0.713333	0.0666667
AFLA_038470		amino acid permease, putative	0.073	-3.77439	0.0152426	0.0368685	yes	down	0.37	0.48	0.48	0.1	0	0	0.443333	0.0333333
AFLA_038510		histidine permease, putative	2.311	1.20844	2.40777e-14	5.01862e-13	yes	up	18.77	19.75	26.5	48.27	38.59	51.52	21.6733	46.1267
AFLA_038530		elastinolytic metalloproteinase Mep	2.523	1.33539	0.000426073	0.00163605	yes	up	38.45	23.86	38.29	72.07	47.29	123.46	33.5333	80.94
AFLA_038550		multidrug resistance-associated protein 2, 6 (mrp2, 6), ABC-transporter, putative	0.289	-1.79091	0.0017824	0.00580939	yes	down	9.09	4.61	2.09	1.65	1.07	1.9	5.26333	1.54
AFLA_038570		malonyl CoA-acyl carrier protein transacylase, putative	0.285	-1.81254	0.000827098	0.0029395	yes	down	19.75	9.25	4.79	3.6	2.19	3.97	11.2633	3.25333
AFLA_038600		nonribosomal peptide synthase, putative	0.298	-1.74506	0.00128719	0.00438418	yes	down	4.23	2.03	0.98	0.9	0.62	0.67	2.41333	0.73
AFLA_038630		cytochrome P450, putative	0.362	-1.46633	0.00257785	0.00802575	yes	down	61.86	29.14	19.59	14.04	10.6	15.55	36.8633	13.3967
AFLA_038650		aspartic-type endopeptidase, putative	5.313	2.40963	0.000823678	0.00292922	yes	up	0.23	1.9	3.13	6.54	9.54	7.75	1.75333	7.94333
AFLA_038700		conserved hypothetical protein	3.641	1.86421	1.45493e-10	1.8689e-09	yes	up	158.98	136.8	231.84	580.21	463.44	963.75	175.873	669.133
AFLA_038710		conserved hypothetical protein	0.217	-2.20542	0.00157842	0.00522415	yes	down	213.86	40.05	46.42	16.31	23.78	23.31	100.11	21.1333
AFLA_038780		amino acid transporter, putative	0.35	-1.51307	5.91671e-10	7.05439e-09	yes	down	55.4	62.61	43.56	19.22	16.03	19.29	53.8567	18.18
AFLA_038830		conserved hypothetical protein	2.1	1.07072	1.54337e-05	8.39536e-05	yes	up	10.32	6.71	9.27	24.91	16.24	28.77	8.76667	23.3067
AFLA_038890		sugar transporter, putative	0.369	-1.43969	0.00254832	0.00795071	yes	down	2.04	1.91	1.97	0.92	0.65	0.49	1.97333	0.686667
AFLA_038920		conserved hypothetical protein	0.202	-2.30771	0.00294978	0.00902705	yes	down	101.04	18.75	15.9	6.79	10.24	10.48	45.23	9.17
AFLA_038980		FAD-dependent monooxygenase, putative	644.146	9.33124	5.51772e-14	1.08062e-12	yes	up	0	0	0	5.19	5.47	6.18	0	5.61333
AFLA_038990		Amid-like NADH oxidoreductase, putative	0.364	-1.45634	5.46071e-06	3.25361e-05	yes	down	74.69	134.03	97.79	23.32	34.78	17.75	102.17	25.2833
AFLA_039040		conserved hypothetical protein	5.501	2.4598	0.000334644	0.00131262	yes	up	0.06	0.16	0.3	0.64	1.15	1.09	0.173333	0.96
AFLA_039070		serine protein kinase Sky1, putative	0.499	-1.00247	2.86436e-06	1.79814e-05	yes	down	98.04	82.88	78.15	43.91	35.03	40.87	86.3567	39.9367
AFLA_039080		MGMT family protein	2.515	1.3307	0.000123285	0.000540994	yes	up	9.87	10.39	11.32	21.51	16.51	27.43	10.5267	21.8167
AFLA_039210		cytochrome P450, putative	2.306	1.20554	0.000106748	0.000476511	yes	up	48.96	43.8	33.25	132.61	75.59	71.88	42.0033	93.36
AFLA_039220		cytochrome P450, putative	2.306	1.20551	2.0638e-06	1.3332e-05	yes	up	71.17	66.65	66.21	199.17	138.69	108.8	68.01	148.887
AFLA_039230		short-chain dehydrogenase, putative	3.147	1.65402	2.01001e-06	1.30072e-05	yes	up	33.46	35.33	19.8	143.25	101.44	82.85	29.53	109.18
AFLA_039250		hypothetical protein	2.895	1.53348	5.40731e-18	1.70399e-16	yes	up	61.02	65.7	89.63	187.72	205.13	182	72.1167	191.617
AFLA_039260		esterase, putative	4.726	2.24076	7.63527e-15	1.72281e-13	yes	up	23.97	20.68	20.27	88.07	79.24	63.27	21.64	76.86
AFLA_039360		multidrug resistance protein 1, 2, putative	0.191	-2.39029	9.79993e-12	1.45936e-10	yes	down	7.25	4.92	5.25	1.24	1.16	0.79	5.80667	1.06333
AFLA_039380		amino acid permease	2.54	1.34494	4.13921e-12	6.48515e-11	yes	up	13.99	14.87	23.24	43.69	34.12	43.94	17.3667	40.5833
AFLA_039430		alpha-1,3-mannosyltransferase CMT1, putative	2.345	1.2297	0.00108371	0.00376137	yes	up	2.31	5.24	4.65	8.87	6.16	11.65	4.06667	8.89333
AFLA_039450		penicillin-binding protein, putative	6.511	2.70294	0.00030159	0.00119817	yes	up	2.17	0.87	1.98	7.41	2.43	22.22	1.67333	10.6867
AFLA_039490		alcohol dehydrogenase, putative	0.392	-1.35051	7.80062e-06	4.50541e-05	yes	down	7.55	11.5	14.2	3.09	3.44	5.29	11.0833	3.94
AFLA_039500		conserved hypothetical protein	0.272	-1.8761	0.0192318	0.0447376	yes	down	5.98	59.4	13.05	5.39	10.08	3.12	26.1433	6.19667
AFLA_039650		NADH-cytochrome B5 reductase, putative	0.119	-3.06794	1.20239e-08	1.16308e-07	yes	down	73.23	381.76	535.65	44.03	34.09	24.84	330.213	34.32
AFLA_039740		conserved hypothetical protein	10.742	3.42521	0.00210412	0.0067182	yes	up	0.28	0	0.24	1.3	1.32	2.71	0.173333	1.77667
AFLA_039760		conserved hypothetical protein	0.231	-2.11535	0.00120364	0.0041389	yes	down	1.21	1.08	0.53	0.19	0.18	0.26	0.94	0.21
AFLA_039800		integral membrane protein	0.268	-1.90017	2.25507e-07	1.75791e-06	yes	down	4.66	6.83	6.99	1.66	1.79	1.07	6.16	1.50667
AFLA_039810		DUF1212 domain membrane protein	0.336	-1.57301	2.27109e-05	0.000119337	yes	down	3.44	3.63	6.6	2.26	1.44	1.29	4.55667	1.66333
AFLA_039880		conserved hypothetical protein	0.069	-3.84696	4.84604e-06	2.9092e-05	yes	down	0.85	7.49	9.15	0.14	0.4	0.58	5.83	0.373333
AFLA_040010		gibberellin 20-oxidase, putative	0.124	-3.01741	0.0113852	0.0288517	yes	down	0.23	0.31	0.32	0.04	0	0.04	0.286667	0.0266667
AFLA_040060		TPR domain protein	3.289	1.71744	0.000479823	0.00182107	yes	up	2.59	1.07	3.58	7.1	6.39	8.56	2.41333	7.35
AFLA_040100		conserved hypothetical protein	5.532	2.46775	4.08252e-11	5.55862e-10	yes	up	1.34	2.27	1.61	6.33	10.15	8.76	1.74	8.41333
AFLA_040120		flavohemoprotein	0.345	-1.53586	2.28447e-05	0.000119927	yes	down	751.26	1273.61	895.16	421.22	346.98	161.96	973.343	310.053
AFLA_040160		molybdopterin cofactor sulfurase, putative	2.288	1.19407	2.98711e-05	0.000151729	yes	up	2.62	5.01	4.75	9.31	7.19	9.49	4.12667	8.66333
AFLA_040170		hypothetical protein	3.639	1.86356	3.15791e-05	0.000159675	yes	up	0.57	0.47	0.58	1.83	1.05	2.95	0.54	1.94333
AFLA_040280		L-PSP endoribonuclease family protein, putative	2.212	1.1456	0.00473561	0.0135946	yes	up	40.76	44.47	23.84	63.6	57.69	92.47	36.3567	71.2533
AFLA_040330		chitin binding domain protein Peritrophin-A, putative	0.191	-2.38546	0.0165519	0.0395199	yes	down	38.25	409.66	559.83	25.19	49.15	90.03	335.913	54.79
AFLA_040370		membrane copper amine oxidase, putative	0.218	-2.19434	3.12487e-06	1.94849e-05	yes	down	13.7	8.57	3.92	1.69	2.27	1.58	8.73	1.84667
AFLA_040410		conserved hypothetical protein	4.358	2.12362	0.0154531	0.0372886	yes	up	0.4	1.63	0.11	3.65	1.85	3.32	0.713333	2.94
AFLA_040440		conserved hypothetical protein	16.345	4.03077	1.68309e-12	2.76553e-11	yes	up	4.65	3.22	2.27	36.88	25.79	96.88	3.38	53.1833
AFLA_040460		choline transport protein, putative	0.414	-1.27182	0.000141955	0.000611346	yes	down	45.2	58.33	90.34	30.01	21.24	33.19	64.6233	28.1467
AFLA_040550		cell surface metalloreductase FreA-like, putative	0.184	-2.44423	0.00882954	0.0233024	yes	down	41.36	8.35	8.49	3.44	5.26	2.04	19.4	3.58
AFLA_040570		conserved hypothetical protein	0.376	-1.41122	5.6796e-06	3.3775e-05	yes	down	92.99	88.86	64.06	37.96	35.31	33.7	81.97	35.6567
AFLA_040650		ankyrin repeat-containing protein, putative	0.344	-1.53879	0.0161804	0.0388162	yes	down	0.6	1.73	0.69	0.16	0.36	0.29	1.00667	0.27
AFLA_040660		conserved hypothetical protein	0.049	-4.34791	0.000222054	0.000913511	yes	down	0.91	2.52	1.85	0.2	0.07	0	1.76	0.09
AFLA_040690		hypothetical protein	0.435	-1.20191	0.000304096	0.00120598	yes	down	17.6	28.81	40.96	8.54	12.57	12.77	29.1233	11.2933
AFLA_040800		conserved hypothetical protein	0.411	-1.28129	5.62236e-20	2.14189e-18	yes	down	43.43	47.02	50.95	19.98	15.05	19.61	47.1333	18.2133
AFLA_040850		conserved hypothetical protein	0.195	-2.3617	1.26269e-05	6.99858e-05	yes	down	6.92	21.82	45.69	4.6	4.53	3.73	24.81	4.28667
AFLA_041020		conserved hypothetical protein	2.226	1.15445	3.90015e-07	2.88657e-06	yes	up	15.6	21.56	24.9	35.91	45.76	43.45	20.6867	41.7067
AFLA_041060		cell wall associated protein, putative	0.099	-3.33274	0.000131739	0.000572224	yes	down	0.26	1.24	1.35	0.22	0.04	0.09	0.95	0.116667
AFLA_041100		conserved hypothetical protein	0.162	-2.62469	1.92826e-16	5.1937e-15	yes	down	67.22	133	69.9	17.69	11.53	9.06	90.04	12.76
AFLA_041160		oxidoreductase, 2OG-Fe(II) oxygenase family	3.732	1.89976	5.55312e-11	7.46049e-10	yes	up	7.32	14.68	8.99	36.85	35.81	31.58	10.33	34.7467
AFLA_041170		conserved hypothetical protein	0.138	-2.86167	0.0119463	0.0300114	yes	down	0.92	7.31	8.17	0.12	0.2	1.63	5.46667	0.65
AFLA_041180		conserved hypothetical protein	0.15	-2.73923	0.000566733	0.00210355	yes	down	11.85	83.21	103.6	2.43	8.32	13.12	66.22	7.95667
AFLA_041190		conserved hypothetical protein	0.088	-3.51137	3.59067e-05	0.000179437	yes	down	0.97	4.96	8.43	0.18	0.4	0.63	4.78667	0.403333
AFLA_041210		conserved hypothetical protein	0.414	-1.27131	0.00125517	0.00429221	yes	down	52.91	64.17	80.6	14.87	22.61	28.26	65.8933	21.9133
AFLA_041280		dimethylaniline monooxygenase, putative	0.162	-2.62732	3.89818e-23	1.94454e-21	yes	down	9.84	11.46	16.07	1.76	1.92	1.87	12.4567	1.85
AFLA_041310		oxidoreductase, putative	0.282	-1.827	9.45211e-07	6.51054e-06	yes	down	13.51	14.58	10.76	3.3	2.28	3.36	12.95	2.98
AFLA_041350		sulfonylurea receptor/ ABC transporter, putative	0.195	-2.3609	0.000424656	0.00163117	yes	down	0.45	1.91	2.6	0.42	0.24	0.43	1.65333	0.363333
AFLA_041380		MFS multidrug transporter, putative	0.163	-2.61707	0.00210144	0.00671156	yes	down	0.42	2.47	3.82	0.34	0.21	0.41	2.23667	0.32
AFLA_041400		hypothetical protein	0.118	-3.08795	0.000519659	0.00195359	yes	down	24.27	225.45	280.75	8.61	22.64	17.83	176.823	16.36
AFLA_041410		aldehyde dehydrogenase family protein, putative	0.364	-1.45848	0.00518751	0.0147585	yes	down	1.52	1.73	2.16	0.33	0.62	0.63	1.80333	0.526667
AFLA_041460		conserved hypothetical protein	0.102	-3.2902	0.0193333	0.0449107	yes	down	0.45	1.96	1.61	0.13	0	0.24	1.34	0.123333
AFLA_041480		DltD N-terminal domain protein	5.318	2.41079	5.31035e-11	7.14297e-10	yes	up	3.07	3.23	2.26	14.18	10.53	18.72	2.85333	14.4767
AFLA_041580		estradiol 17 beta-dehydrogenase, putative	0.464	-1.1063	4.57348e-05	0.000224121	yes	down	214.74	171.97	126.89	92.49	69.48	79.25	171.2	80.4067
AFLA_041720		ELL complex subunit Eap30, putative	2.038	1.02726	3.30112e-06	2.04463e-05	yes	up	17.06	19.69	29.36	39.1	38.35	43.94	22.0367	40.4633
AFLA_041760		conserved hypothetical protein	0.45	-1.15267	9.67069e-05	0.000437838	yes	down	477.7	448.8	305.99	202.85	158.42	146.93	410.83	169.4
AFLA_041830		chlorohydrolase family protein	0.004	-7.814	9.56864e-18	2.94037e-16	yes	down	7.48	9.99	14.78	0	0	0.12	10.75	0.04
AFLA_041840		glycine dehydrogenase	3.577	1.83874	2.09157e-10	2.61423e-09	yes	up	34.06	39.21	29.51	136.27	132.48	77.92	34.26	115.557
AFLA_041880		triacylglycerol lipase (LipA), putative	0.181	-2.46808	0.000322508	0.00126994	yes	down	5.42	3.05	1.67	0.87	0.3	0.44	3.38	0.536667
AFLA_041890		conserved hypothetical protein	3.803	1.92708	3.15429e-39	4.94202e-37	yes	up	28.96	40.71	34.91	140.46	124.33	161.23	34.86	142.007
AFLA_041960		cation diffusion facilitator 1	0.142	-2.82025	4.92233e-12	7.61557e-11	yes	down	51.44	58.64	37.68	11.08	5.14	3.91	49.2533	6.71
AFLA_041990		60S ribosomal protein L17	2.632	1.3963	3.40179e-17	9.75297e-16	yes	up	190.61	213.41	225.99	476.44	537.97	485.95	210.003	500.12
AFLA_042090		Fasciclin domain family protein	0.482	-1.05337	1.57732e-06	1.05004e-05	yes	down	187.67	278.06	199.3	125.19	89.87	85.44	221.677	100.167
AFLA_042130		conserved hypothetical protein	0.446	-1.16469	1.70365e-08	1.59122e-07	yes	down	15.02	26.82	22.03	10.21	8.07	8.25	21.29	8.84333
AFLA_042180		conserved hypothetical protein	0.129	-2.95126	8.14325e-11	1.07456e-09	yes	down	14.68	9.66	22.42	0.8	2.35	0.7	15.5867	1.28333
AFLA_042200		conserved hypothetical protein	0.152	-2.72031	3.02286e-12	4.81752e-11	yes	down	4.52	3.91	6.92	0.77	0.59	0.9	5.11667	0.753333
AFLA_042210		conserved hypothetical protein	0.222	-2.17199	7.50562e-07	5.23792e-06	yes	down	27.92	31.38	68.84	5.41	7.65	11.96	42.7133	8.34
AFLA_042230		ATP-dependent helicase, putative	0.184	-2.44114	1.89181e-08	1.75517e-07	yes	down	2.36	2.33	3.63	0.31	0.42	0.77	2.77333	0.5
AFLA_042240		hypothetical protein	0.312	-1.68085	2.89401e-06	1.81471e-05	yes	down	2.59	3.23	6.53	2.82	1.12	1.17	4.11667	1.70333
AFLA_042270		dynamin GTPase, putative	0.018	-5.82235	0.000813295	0.00289507	yes	down	0.17	0.27	0.46	0	0	0	0.3	0
AFLA_042480		zinc-binding oxidoreductase CipB	2.674	1.41926	0.00564361	0.0158574	yes	up	3.76	14.86	21.11	36.08	34.05	22.62	13.2433	30.9167
AFLA_042610		conserved hypothetical protein	0.469	-1.0937	8.35634e-23	4.09497e-21	yes	down	31.72	42.46	49.01	19.3	20.4	22.92	41.0633	20.8733
AFLA_042670		C2 and Extensin domain protein	0.389	-1.36268	1.95006e-06	1.2693e-05	yes	down	12.91	13.83	10.65	5.26	3.02	5.24	12.4633	4.50667
AFLA_042680		conserved hypothetical protein	3.71	1.89127	0.00938262	0.0245929	yes	up	0.57	0.99	0.74	4.53	1.63	1.83	0.766667	2.66333
AFLA_042760		AMP-binding enzyme, putative	0.439	-1.18923	1.56271e-09	1.75592e-08	yes	down	70.86	59.39	62.41	27.42	24.74	24.03	64.22	25.3967
AFLA_042900		conserved hypothetical protein	0.225	-2.15169	4.76937e-13	8.3419e-12	yes	down	279.35	168.99	199.63	43.6	43.75	51.73	215.99	46.36
AFLA_042910		monooxygenase, putative	0.309	-1.69389	1.92913e-10	2.43583e-09	yes	down	37.28	22.6	23.19	10.27	10.02	9.34	27.69	9.87667
AFLA_042990		conserved hypothetical protein	0.164	-2.60566	4.81371e-14	9.54513e-13	yes	down	61.67	49.73	38.52	9.46	4.92	9.54	49.9733	7.97333
AFLA_043040		peptidyl-prolyl cis-trans isomerase Cpr7, putative	0.284	-1.81708	5.04978e-05	0.000244659	yes	down	742.15	342.51	225.36	94.78	106.58	91.93	436.673	97.7633
AFLA_043100		GrpB domain protein	12.134	3.60093	0.0179599	0.0423185	yes	up	5.97	0	2.42	28.92	28.44	43.36	2.79667	33.5733
AFLA_043130		fatty acid desaturase, putative	0.497	-1.0079	2.25054e-18	7.36323e-17	yes	down	112.6	137.73	130.45	64.86	52.33	59.96	126.927	59.05
AFLA_043320		40S ribosomal protein S14, putative	2.994	1.58216	3.187e-09	3.38284e-08	yes	up	57.84	55.53	71.03	131.78	159.64	160.06	61.4667	150.493
AFLA_043410		MYB DNA-binding domain protein	2.611	1.38468	2.2339e-10	2.78275e-09	yes	up	7.38	11.49	9.41	25.09	25.48	19.87	9.42667	23.48
AFLA_043460		conserved hypothetical protein	2.314	1.21054	9.45558e-11	1.23311e-09	yes	up	2.93	1.88	3.12	8.29	4.49	10.04	2.64333	7.60667
AFLA_043470		ankyrin repeat-containing protein, putative	3.562	1.83279	4.85824e-09	4.98553e-08	yes	up	2.21	4.39	4.55	9.74	10.21	7.81	3.71667	9.25333
AFLA_043480		conserved hypothetical protein	0.462	-1.11397	0.00436275	0.012678	yes	down	65.5	165.38	129.01	73.15	45.05	27.4	119.963	48.5333
AFLA_043500		conserved hypothetical protein	2.121	1.08474	5.25072e-18	1.65935e-16	yes	up	30.32	32.12	39.56	43.83	40.96	44.71	34	43.1667
AFLA_043590		mitochondrial genome maintenance protein Mgr2, putative	2.732	1.44998	4.07231e-11	5.55152e-10	yes	up	72.63	109.96	114.85	202.7	207.27	239.95	99.1467	216.64
AFLA_043630		conserved hypothetical protein	5.602	2.48586	4.37059e-13	7.74179e-12	yes	up	71.81	192.03	156.85	571.98	636.01	854.9	140.23	687.63
AFLA_043670		conserved hypothetical protein	2.51	1.32785	3.45775e-05	0.000173417	yes	up	3.34	3.27	5.67	10.7	6.72	11.15	4.09333	9.52333
AFLA_043820		DNA polymerase alpha catalytic subunit, putative	1032.45	10.0119	0.0103956	0.0268434	yes	up	0	0	0	3.53	0	4.55	0	2.69333
AFLA_043940		hypothetical protein	2.493	1.31771	6.27825e-11	8.39414e-10	yes	up	2.34	3.65	4.1	8.89	6.81	8.59	3.36333	8.09667
AFLA_044040		amino acid permease	0.004	-8.02353	1.56913e-08	1.47923e-07	yes	down	4.83	4.19	1.92	0	0	0	3.64667	0
AFLA_044090		urate oxydase UaZ	3.115	1.63903	0.00907349	0.0238478	yes	up	12.26	50.23	133.37	160.61	235.27	125.42	65.2867	173.767
AFLA_044100		50S ribosomal protein L13	2.213	1.14588	3.12054e-06	1.94688e-05	yes	up	37.14	56.87	48.39	81.32	100.15	93.49	47.4667	91.6533
AFLA_044170		40S ribosomal protein S11	2.251	1.17076	2.87446e-12	4.6008e-11	yes	up	549.74	661.87	627.81	1114.82	1222.05	1269.73	613.14	1202.2
AFLA_044350		TOR pathway phosphatidylinositol 3-kinase TorA	0.172	-2.53982	0.000773401	0.00277526	yes	down	7.02	3.3	0.56	0.64	0.75	0.5	3.62667	0.63
AFLA_044400		inositol oxygenase, putative	2.658	1.41039	8.30094e-06	4.76715e-05	yes	up	10.07	10.43	22.06	37.72	40.41	36.31	14.1867	38.1467
AFLA_044440		hypothetical protein	4.46	2.15714	0.000231473	0.000945612	yes	up	0.26	0.64	0.93	1.85	2.92	2.4	0.61	2.39
AFLA_044450		conserved hypothetical protein	2.339	1.22594	5.31526e-09	5.42449e-08	yes	up	66.53	85.69	125.74	200.73	205.11	180.92	92.6533	195.587
AFLA_044520		60S acidic ribosomal protein P2/allergen Asp F 8	1168.45	10.1904	2.00524e-15	4.93501e-14	yes	up	0	0	0	79.79	169.52	144.17	0	131.16
AFLA_044530		40S ribosomal protein S15, putative	2.202	1.13892	6.44747e-16	1.65311e-14	yes	up	643.28	843.8	932.02	1224.75	1172.86	1201.46	806.367	1199.69
AFLA_044580		conserved hypothetical protein	5.001	2.32226	9.34316e-12	1.39695e-10	yes	up	43.98	128.52	135.94	428.11	379.57	485.49	102.813	431.057
AFLA_044610		conserved hypothetical protein	0.471	-1.08525	2.33422e-11	3.29516e-10	yes	down	47.43	51.24	47.93	24.95	18.84	23.34	48.8667	22.3767
AFLA_044620		mitochondrial Hsp70 chaperone (Ssc70), putative	0.183	-2.45382	1.29147e-05	7.151e-05	yes	down	1588.26	641.3	305.99	171.71	155.07	140.24	845.183	155.673
AFLA_044670		conserved hypothetical protein	2.053	1.03804	7.93263e-07	5.52029e-06	yes	up	18	38.29	53.2	57.72	54.02	76.3	36.4967	62.68
AFLA_044690		hypothetical protein	0.394	-1.34532	3.58765e-09	3.765e-08	yes	down	13.29	8.2	8.36	2.99	2.82	3.01	9.95	2.94
AFLA_044700		hypothetical protein	0.328	-1.60947	0.000282564	0.00112985	yes	down	6.3	4.3	2.68	2.44	0.79	1.16	4.42667	1.46333
AFLA_044770		mandelate racemase/muconate lactonizing enzyme family protein	0.083	-3.59479	6.68788e-14	1.30063e-12	yes	down	334.79	156.31	105.79	17.41	18.49	13.46	198.963	16.4533
AFLA_044790		conidiation-specific family protein	0.212	-2.23518	7.00702e-08	5.94102e-07	yes	down	171.31	489.7	504.73	75.92	69.68	43.1	388.58	62.9
AFLA_044800		conidiation protein Con-6, putative	0.014	-6.12908	3.9388e-26	2.44778e-24	yes	down	210.05	575.19	444.27	5.98	3.01	4.41	409.837	4.46667
AFLA_044830		conserved hypothetical protein	93.211	6.54243	0.000151848	0.000649661	yes	up	0.64	0	0	18.96	16.28	26.86	0.213333	20.7
AFLA_044850		conserved hypothetical protein	176.546	7.4639	5.81177e-07	4.12836e-06	yes	up	0.06	0	0	4.64	12.08	13.67	0.02	10.13
AFLA_044860		exonuclease, putative	0.181	-2.4625	2.64376e-05	0.00013685	yes	down	21.63	21.03	15.01	4.9	0.76	4.65	19.2233	3.43667
AFLA_044930		superoxide dismutase copper chaperone Lys7, putative	2.954	1.56278	3.83935e-07	2.84726e-06	yes	up	45.83	33.18	73	137.94	150.13	115.31	50.67	134.46
AFLA_044980		conserved hypothetical protein	8.184	3.03273	7.11496e-06	4.14381e-05	yes	up	0.54	0.78	0.53	5.14	3.51	5.31	0.616667	4.65333
AFLA_045080		cytochrome P450, putative	0.353	-1.50378	2.15511e-06	1.38495e-05	yes	down	11.75	19.42	15.37	4.77	5.32	3.33	15.5133	4.47333
AFLA_045170		alpha/beta hydrolase, putative	2.579	1.36664	2.07224e-10	2.59299e-09	yes	up	18.82	24.65	27.19	75.91	82.55	66.1	23.5533	74.8533
AFLA_045260		conserved hypothetical protein	2.616	1.38745	5.10146e-05	0.000246948	yes	up	410.54	596.81	343.15	804.28	1015.11	809.83	450.167	876.407
AFLA_045290		extracellular endoglucanase/cellulase, putative	2.795	1.48301	2.78961e-10	3.44796e-09	yes	up	46.08	72.8	50.25	240.96	195.03	142.64	56.3767	192.877
AFLA_045320		conserved hypothetical protein	2.975	1.57287	4.82646e-05	0.00023476	yes	up	13.89	13.1	25.22	33.49	40.83	59	17.4033	44.44
AFLA_045430		hypothetical protein	13.642	3.77001	2.83566e-10	3.48937e-09	yes	up	0.73	0.81	0.3	9.72	4.58	9.98	0.613333	8.09333
AFLA_045540		cytochrome P450, putative	29.727	4.89371	6.86619e-10	8.10823e-09	yes	up	0.04	0.09	0.21	3.68	3.51	1.7	0.113333	2.96333
AFLA_045560		carboxylic acid transport protein	2.166	1.11486	0.00676104	0.0184836	yes	up	263.44	216.02	180.58	407.91	230.62	745.54	220.013	461.357
AFLA_045570		acetyl xylan esterase, putative	0.484	-1.04774	0.00471397	0.0135429	yes	down	78.7	73.67	38.5	31.96	22.91	33.66	63.6233	29.51
AFLA_045590		conserved hypothetical protein	2.108	1.07594	5.35694e-05	0.000257968	yes	up	6.65	8.86	5.63	16.77	11.18	14.4	7.04667	14.1167
AFLA_045600		cyclohexanone monooxygenase, putative	2.035	1.02519	5.4124e-08	4.6745e-07	yes	up	94.84	93.15	138.57	199.29	170.86	241.56	108.853	203.903
AFLA_045630		conserved hypothetical protein	0.426	-1.23232	6.40231e-06	3.77221e-05	yes	down	13.2	14.27	23.36	6.73	7.06	6.59	16.9433	6.79333
AFLA_045660		multicopper oxidase/laccase, putative	0.047	-4.41382	1.17793e-05	6.5615e-05	yes	down	4.36	43.34	58.63	0.45	0.07	0.93	35.4433	0.483333
AFLA_045690		endo-beta-1,6-glucanase, putative	0.003	-8.41335	1.50495e-25	9.09838e-24	yes	down	18.94	29	46.19	0.16	0.1	0	31.3767	0.0866667
AFLA_045710		C6 finger domain protein, putative	0.004	-8.07492	2.44785e-06	1.55244e-05	yes	down	6.75	0.54	11.69	0	0	0	6.32667	0
AFLA_045730		Mitochondrial ATP synthase epsilon chain domain-containing protein	9.726	3.28178	5.6105e-39	8.54947e-37	yes	up	329.17	322.05	279.28	1552.2	1980.25	1737.58	310.167	1756.68
AFLA_045750		antigenic mitochondrial protein HSP60, putative	0.122	-3.03079	5.7297e-08	4.92559e-07	yes	down	2195.55	941.23	419.11	157.36	143.06	136.23	1185.3	145.55
AFLA_045760		conserved hypothetical protein	0.449	-1.15454	0.0134626	0.0331911	yes	down	116.11	65.09	33.38	32.93	33.19	29.45	71.5267	31.8567
AFLA_045790		60S ribosomal protein L30, putative	2.79	1.48007	9.51126e-21	3.96267e-19	yes	up	680.99	957.33	948.46	2075.97	2326.3	2304.16	862.26	2235.48
AFLA_045890		SNF2 family helicase, putative	0.385	-1.37703	0.00457218	0.0131969	yes	down	0.92	0.55	0.59	0.24	0.21	0.32	0.686667	0.256667
AFLA_046030		conserved hypothetical protein	2.906	1.53885	0.00457912	0.0132067	yes	up	17.94	9.37	6.84	34.89	29.13	27.34	11.3833	30.4533
AFLA_046110		conserved hypothetical protein	15.988	3.99894	0.00187705	0.00608223	yes	up	0.15	0.35	0	1.72	1.49	4.29	0.166667	2.5
AFLA_046120		conserved hypothetical protein	2.463	1.30069	0.00188203	0.00609481	yes	up	27.68	56.41	43.24	91.82	75.44	66.83	42.4433	78.03
AFLA_046140		exosome complex endonuclease 2, putative	2.249	1.16955	1.6861e-11	2.43587e-10	yes	up	34.32	49.71	54.7	88.04	94.1	93.63	46.2433	91.9233
AFLA_046250		guanyl-nucleotide exchange factor, putative	0.002	-9.34984	7.14299e-10	8.41723e-09	yes	down	3.62	0.36	2.73	0	0	0	2.23667	0
AFLA_046280		mitochondrial inner membrane nuclease Nuc1, putative	0.382	-1.38845	0.0104542	0.0269507	yes	down	23.84	21.59	18.07	10.65	2.23	10.75	21.1667	7.87667
AFLA_046300		integral membrane protein, putative	0.454	-1.13844	2.81671e-10	3.46988e-09	yes	down	142.55	238.94	233.13	85.59	68.42	74.49	204.873	76.1667
AFLA_046360		acetyl-CoA carboxylase, putative	0.453	-1.14312	2.11135e-05	0.00011147	yes	down	40.65	30.71	27.45	15.59	14.39	13.49	32.9367	14.49
AFLA_046400		DUF788 domain protein	2.552	1.35184	0.00388645	0.0114403	yes	up	9.88	42.22	37.97	56.49	59.52	78.63	30.0233	64.88
AFLA_046430		aflYg/ npgA protein, putative	0.085	-3.55325	0.0124235	0.0309932	yes	down	7.23	4.12	11.23	1.88	0	0	7.52667	0.626667
AFLA_046470		conserved hypothetical protein	2.118	1.08298	6.17307e-06	3.64486e-05	yes	up	47.27	64.19	89.87	113.86	143.31	124.68	67.11	127.283
AFLA_046630		ankyrin repeat domain, putative	0.001	-9.71919	3.69849e-05	0.000184411	yes	down	6.87	5.24	0.15	0	0	0	4.08667	0
AFLA_046700		U3 small nucleolar ribonucleoprotein subunit (Imp3), putative	2.669	1.41637	8.35782e-12	1.253e-10	yes	up	22.42	42.98	37.06	77.28	74.08	101.35	34.1533	84.2367
AFLA_046800		conserved hypothetical protein	7.236	2.85518	8.25047e-05	0.000380507	yes	up	0.42	0.14	0.74	3.97	2.87	2.14	0.433333	2.99333
AFLA_046820		tubulin-specific chaperone Rbl2, putative	2.25	1.17003	1.21567e-06	8.24075e-06	yes	up	88.55	110.89	127.47	177.23	220.1	182.67	108.97	193.333
AFLA_046850		60S ribosomal protein L44	6.264	2.64699	3.36559e-30	3.02327e-28	yes	up	218.71	330.44	389.83	1339.56	1740.76	1522.61	312.993	1534.31
AFLA_046860		MFS monosaccharide transporter (Hxt8), putative	0.428	-1.22458	3.83381e-07	2.84695e-06	yes	down	17.57	29.68	24.63	12.45	8.34	7.93	23.96	9.57333
AFLA_046890		phospholipid metabolism enzyme regulator, putative	0	-10.993	7.98985e-20	3.00267e-18	yes	down	7.1	10.72	10	0	0	0	9.27333	0
AFLA_047010		MFS transporter, putative	2.332	1.22178	8.16229e-14	1.57089e-12	yes	up	3.18	3.86	4.35	8.74	7.38	8.68	3.79667	8.26667
AFLA_047020		cytochrome P450 monooxygenase, putative	4.1	2.0355	6.31212e-36	8.35905e-34	yes	up	11.39	10.52	13.06	46.42	42.07	45.54	11.6567	44.6767
AFLA_047030		NADPH-cytochrome P450 reductase (CprA), putative	3.218	1.68612	2.90924e-09	3.1302e-08	yes	up	11.71	7	11.1	33.83	27.46	29.7	9.93667	30.33
AFLA_047060		Patatin-like serine hydrolase, putative	0.03	-5.06439	4.59754e-13	8.07249e-12	yes	down	17.65	25.25	5.77	0.17	0.57	0.65	16.2233	0.463333
AFLA_047080		cytosolic hydroxymethyltransferase, putative	2.539	1.34435	8.20682e-06	4.71961e-05	yes	up	55.9	108.27	92.96	251.29	241.44	180.28	85.71	224.337
AFLA_047130		conserved hypothetical protein	12.002	3.58523	2.47974e-54	8.89827e-52	yes	up	29.79	42.66	62.43	619.13	702.29	587.91	44.96	636.443
AFLA_047140		haloacid dehalogenase, type II	0.001	-9.60298	6.10798e-15	1.40383e-13	yes	down	15.85	14.85	18.47	0	0	0	16.39	0
AFLA_047160		cytochrome b5, putative	5.291	2.40351	8.82895e-28	6.37748e-26	yes	up	272.95	339.25	415.07	1276.27	1770.86	1365.55	342.423	1470.89
AFLA_047210		cyclin-dependent protein kinase complex component, putative	0.277	-1.85342	4.19595e-07	3.08907e-06	yes	down	24.79	22.52	39.41	4.87	7.6	9.08	28.9067	7.18333
AFLA_047250		short chain dehydrogenase/reductase, putative	0.352	-1.50541	0.000117147	0.000516709	yes	down	6.87	13.89	10.21	3.76	3.68	2.46	10.3233	3.3
AFLA_047390		PX domain protein	2.47	1.30432	2.59528e-21	1.12773e-19	yes	up	10.96	12.99	15.4	29.12	29.1	32.47	13.1167	30.23
AFLA_047440		60S ribosomal protein L18	2.034	1.02453	5.50542e-12	8.45888e-11	yes	up	577.38	862.65	947.47	1426.49	1359.66	1494.55	795.833	1426.9
AFLA_047880		transcription elongation factor, putative	5.57	2.47761	1.58668e-23	8.28652e-22	yes	up	28.22	58.89	59.17	212.2	246.54	247.77	48.76	235.503
AFLA_047890		cytosine deaminase-uracil phosphoribosyltransferase fusion protein	2.111	1.07784	1.23361e-08	1.19018e-07	yes	up	108.04	164.9	199.06	284.77	293.54	317.41	157.333	298.573
AFLA_048070		non-canonical purine NTP pyrophosphatase, rdgB/HAM1 family	2.103	1.07276	5.58232e-12	8.56521e-11	yes	up	42.6	52.32	62.69	98.14	101.5	101.19	52.5367	100.277
AFLA_048120		cell cycle control protein Cwf14/Bud31, putative	2.046	1.03297	0.000569373	0.00211053	yes	up	22.91	55.28	44.8	84.67	49.05	74.28	40.9967	69.3333
AFLA_048130		mitochondrial intermembrane space translocase subunit Tim10, putative	3.217	1.68593	3.31312e-06	2.04979e-05	yes	up	89.81	118.64	105.38	176.77	288.48	285.93	104.61	250.393
AFLA_048180		chorismate mutase/prephenate dehydratase	2.006	1.00428	3.24611e-05	0.000163837	yes	up	22.05	26.28	42.25	51	50.28	62.67	30.1933	54.65
AFLA_048240		NTP binding protein, putative	2.093	1.06589	0.000559447	0.00207998	yes	up	21.27	18.03	38.99	37.99	44.7	48.89	26.0967	43.86
AFLA_048290		homoserine kinase	2.71	1.43805	1.05499e-18	3.57795e-17	yes	up	16.46	20.14	24.43	48.17	53.05	51.45	20.3433	50.89
AFLA_048440		conserved hypothetical protein	0.28	-1.8349	7.95542e-18	2.45823e-16	yes	down	194.36	341.5	321.85	45.22	57.97	54.28	285.903	52.49
AFLA_048540		ABC multidrug transporter Mdr1	0.312	-1.68243	1.29324e-17	3.90923e-16	yes	down	37.72	37.53	33.33	12.19	8.83	11.44	36.1933	10.82
AFLA_048630		conserved hypothetical protein	2.053	1.03789	5.96044e-05	0.000284322	yes	up	10.13	9.79	13.48	20.81	18.03	23.41	11.1333	20.75
AFLA_048740		MFS transporter, putative	7.307	2.86928	6.08788e-42	1.09228e-39	yes	up	84.34	111.45	132.67	601.93	798.43	685.84	109.487	695.4
AFLA_049110		sarcosine oxidase, putative	0.326	-1.61896	6.44223e-12	9.76341e-11	yes	down	15.16	17.31	24.39	5.5	5	6.52	18.9533	5.67333
AFLA_049130		conserved hypothetical protein	0.212	-2.23567	0.00108114	0.00375478	yes	down	2.19	1.37	2.44	0.43	0.6	0.11	2	0.38
AFLA_049140		pantothenate transporter, putative	0.081	-3.62374	4.04646e-13	7.17908e-12	yes	down	26.24	15.16	7.62	1.52	1.15	1.16	16.34	1.27667
AFLA_049170		conserved hypothetical protein	0.474	-1.07797	4.8309e-09	4.96663e-08	yes	down	6.35	6.8	8.65	3.53	3.15	3.19	7.26667	3.29
AFLA_049200		hypothetical protein	12.265	3.6165	0.00286411	0.00881094	yes	up	0	0.23	0.17	2.54	2.54	0.55	0.133333	1.87667
AFLA_049230		L-arabinitol 4-dehydrogenase	0.354	-1.49731	8.14765e-06	4.69609e-05	yes	down	24.51	18.26	16.71	6.07	6.47	7.41	19.8267	6.65
AFLA_049310		conserved hypothetical protein	3.569	1.83557	2.06368e-08	1.90667e-07	yes	up	60	55.97	42.75	156.12	126.75	248.83	52.9067	177.233
AFLA_049320		ABC multidrug transporter, putative	35.41	5.1461	0.00108554	0.00376536	yes	up	0.01	0	0	0.13	0.25	0.19	0.00333333	0.19
AFLA_049340		aldo/keto reductase, putative	0.37	-1.43588	0.000630918	0.00231475	yes	down	9.87	27.33	31.35	6.12	7.3	8.95	22.85	7.45667
AFLA_049370		short-chain dehydrogenase/reductase family protein, putative	2.093	1.06575	0.000268575	0.00108501	yes	up	15.29	16.74	18.03	30.85	41.72	23.61	16.6867	32.06
AFLA_049390		malate synthase AcuE	4.272	2.09498	2.51621e-09	2.74415e-08	yes	up	460.91	280.23	354.49	1526.56	1919.55	1012.91	365.21	1486.34
AFLA_049420		beta-glucosidase, putative	0.251	-1.99149	4.94723e-14	9.79236e-13	yes	down	98.3	153.52	85.22	28.2	26.32	23.56	112.347	26.0267
AFLA_049430		conserved hypothetical protein	0.163	-2.61359	6.07914e-15	1.40009e-13	yes	down	900.4	1547.43	722.48	184.67	163.82	121.59	1056.77	156.693
AFLA_049440		choline transport protein, putative	0.464	-1.10781	3.81517e-08	3.36825e-07	yes	down	38.41	40.77	34.09	16.02	13.21	18.73	37.7567	15.9867
AFLA_049520		conserved hypothetical protein	4.497	2.16886	7.36699e-14	1.4302e-12	yes	up	25.26	26.47	15.76	118.25	106.83	106.58	22.4967	110.553
AFLA_049590		hypothetical protein	8.47	3.08238	0.00352699	0.0105101	yes	up	4.24	0	15.82	33	41.67	34.66	6.68667	36.4433
AFLA_049650		conserved hypothetical protein	2.347	1.23107	0.000291435	0.0011624	yes	up	2.58	4.21	2.97	8.09	6.52	6.57	3.25333	7.06
AFLA_049700		salicylate hydroxylase, putative	0.434	-1.20302	0.000592165	0.002187	yes	down	8.8	5.98	8.59	3.64	3.22	2.69	7.79	3.18333
AFLA_049730		conserved hypothetical protein	2.52	1.3337	1.502e-09	1.69283e-08	yes	up	11.94	18.94	20.35	33.44	36.28	37.73	17.0767	35.8167
AFLA_049740		MFS lactose permease, putative	2.271	1.18316	0.000835417	0.00296528	yes	up	5.96	4.18	3.61	10.61	7.97	11.6	4.58333	10.06
AFLA_049780		xenobiotic compound monooxygenase, DszA family	2.078	1.05514	1.98346e-05	0.000105317	yes	up	8.7	10.34	13.72	21.76	28.17	16.95	10.92	22.2933
AFLA_049830		NCS1 allantoate transporter	0.222	-2.16998	3.14325e-13	5.67623e-12	yes	down	8.36	8.42	10.81	1.6	1.64	2.45	9.19667	1.89667
AFLA_049900		hypothetical protein	2.807	1.48897	6.7855e-08	5.76198e-07	yes	up	3.26	4.06	6.87	12.47	12.3	8.38	4.73	11.05
AFLA_049980		ubiquitin ligase complex F-box protein GRR1, putative	0.001	-10.357	1.16441e-13	2.19913e-12	yes	down	15.42	9.35	2.93	0	0	0	9.23333	0
AFLA_050040		DnaJ domain protein	0.428	-1.22348	8.00152e-05	0.000369792	yes	down	161.81	121.17	95.97	61.33	39.21	57.06	126.317	52.5333
AFLA_050110		conserved hypothetical protein	0.312	-1.67865	2.12819e-08	1.95977e-07	yes	down	34.39	34.3	42.8	14.99	6.12	12.03	37.1633	11.0467
AFLA_050120		glutaredoxin Grx1, putative	3.69	1.88375	2.4245e-18	7.90913e-17	yes	up	174.45	250.75	305.48	740.87	758.05	602.13	243.56	700.35
AFLA_050210		conserved hypothetical protein	3.724	1.89679	1.83628e-22	8.84278e-21	yes	up	106.31	173.61	189.52	277.2	330.72	229.32	156.48	279.08
AFLA_050220		conserved hypothetical protein	9.731	3.28259	9.38489e-25	5.29937e-23	yes	up	4.44	10.91	9.47	86.54	73.7	56.68	8.27333	72.3067
AFLA_050500		LIM domain protein	0.325	-1.62102	2.73724e-31	2.69699e-29	yes	down	17.95	19.46	21.09	6.07	5.45	6.27	19.5	5.93
AFLA_050590		conserved hypothetical protein	5.489	2.45655	2.41518e-13	4.40433e-12	yes	up	41.72	114.15	100.24	327.01	420.83	409.02	85.37	385.62
AFLA_050660		conserved hypothetical protein	2.45	1.29253	0.00944788	0.0247116	yes	up	3.95	7.25	8.22	17.36	8.67	15.32	6.47333	13.7833
AFLA_050750		UDP-Glc/Gal endoplasmic reticulum nucleotide sugar transporter	0.416	-1.26364	2.69887e-05	0.000139185	yes	down	16.33	16.63	13.35	7.44	4.18	6.81	15.4367	6.14333
AFLA_050800		40S ribosomal protein S12	3.938	1.97755	1.04616e-16	2.90938e-15	yes	up	223.18	331.37	417.92	971.08	1303.46	1114.57	324.157	1129.7
AFLA_050870		conserved hypothetical protein	0.372	-1.42503	7.26812e-13	1.25156e-11	yes	down	7.13	7.7	8.86	3.45	3.32	3.82	7.89667	3.53
AFLA_051010		conserved hypothetical protein	101.915	6.67122	0.00696169	0.0189715	yes	up	0	0	0	1.02	0	4.15	0	1.72333
AFLA_051020		conserved hypothetical protein	0.083	-3.59666	1.3327e-38	2.00338e-36	yes	down	65.2	64.33	80.51	6.8	4.79	3.19	70.0133	4.92667
AFLA_051150		inositol phospholipid biosynthesis protein Scs3, putative	0.087	-3.52205	0.000324756	0.00127698	yes	down	4.33	19.09	21.02	1.85	0	1.64	14.8133	1.16333
AFLA_051200		conserved hypothetical protein	0.155	-2.69017	8.361e-11	1.09808e-09	yes	down	20.51	14.92	16.6	3.15	1.17	3.54	17.3433	2.62
AFLA_051260		conserved hypothetical protein	0.246	-2.02258	3.44944e-11	4.74309e-10	yes	down	50.55	45.69	30.23	9.97	9.7	10.12	42.1567	9.93
AFLA_051270		DnaJ and TPR domain protein	0.326	-1.61728	0.000657174	0.00240237	yes	down	190.49	93.47	56.02	43.25	31.3	36.16	113.327	36.9033
AFLA_051330		alpha-ketoglutarate-dependent sulfonate dioxygenase, putative	5.029	2.33027	0.0148873	0.036127	yes	up	0.68	0.55	0.15	2.1	4.11	1.58	0.46	2.59667
AFLA_051440		fructose-bisphosphate aldolase, putative	3.609	1.85145	0.000114734	0.000506669	yes	up	1.42	1.94	3.65	5.54	7.94	8.81	2.33667	7.43
AFLA_051450		hypothetical protein	0.459	-1.12466	0.000268091	0.00108366	yes	down	2.77	3.05	3.6	1.96	0.82	1.29	3.14	1.35667
AFLA_051460		vitamin H transporter, putative	5.332	2.41455	1.11095e-05	6.22268e-05	yes	up	0.88	0.29	0.48	2.59	3.68	2.41	0.55	2.89333
AFLA_051470		short chain alcohol dehydrogenase, putative	2.535	1.34186	7.27723e-09	7.31934e-08	yes	up	4.69	7.76	7.74	15.85	11.91	16.84	6.73	14.8667
AFLA_051540		calnexin	0.291	-1.77892	1.38246e-14	2.99192e-13	yes	down	218.86	192.22	166.71	59.25	40.56	49.52	192.597	49.7767
AFLA_051550		class II aldolase/adducin domain protein	0.252	-1.98785	0.000241175	0.000982723	yes	down	18.72	6.91	21.36	4.72	3.55	2.76	15.6633	3.67667
AFLA_051580		oxidoreductase, putative	2.218	1.14941	0.000119266	0.000524808	yes	up	3.8	9.06	4.77	17.48	12.67	16.39	5.87667	15.5133
AFLA_051590		dihydrofolate synthase/folylpolyglutamate synthase, putative	0.005	-7.60385	5.04539e-07	3.65396e-06	yes	down	1	3.86	1.25	0	0	0	2.03667	0
AFLA_051680		conserved hypothetical protein	0.291	-1.78003	1.06603e-17	3.24002e-16	yes	down	145.01	157.03	258.16	57.22	48.37	53.04	186.733	52.8767
AFLA_051770		thioredoxin reductase Trr1/Trr2, putative	0.245	-2.03065	7.09646e-08	6.00769e-07	yes	down	91.94	264.28	300.86	66.85	38.43	40.25	219.027	48.51
AFLA_051880		conserved hypothetical protein	0.457	-1.12879	5.87307e-12	8.97418e-11	yes	down	13.07	14.84	17.58	8.27	6.47	6.44	15.1633	7.06
AFLA_051890		MFS monosaccharide transporter, putative	0.306	-1.70725	2.25498e-16	6.05902e-15	yes	down	177.23	210.89	215.85	77.87	50.2	45.61	201.323	57.8933
AFLA_051900		zinc knuckle transcription factor (CnjB), putative	0.466	-1.10091	0.000291544	0.00116242	yes	down	9.73	11.21	9.94	5.89	5.83	3.63	10.2933	5.11667
AFLA_051970		TPR domain protein	0.185	-2.43467	0.0188458	0.0440328	yes	down	4.37	8.47	3.85	0	1.32	1.31	5.56333	0.876667
AFLA_051990		TPR repeat protein	2.07	1.0495	0.000305693	0.00121102	yes	up	23.97	57.27	52.53	81.89	85.44	79.59	44.59	82.3067
AFLA_052000		COPII-coated vesicle membrane protein, putative	2.071	1.05034	3.98409e-09	4.14972e-08	yes	up	93.88	126.88	157.62	220.81	241.1	243.72	126.127	235.21
AFLA_052050		calponin domain-containing protein, putative	0.433	-1.20708	6.98354e-09	7.04945e-08	yes	down	64.29	80.24	59.94	30.22	27.77	24.99	68.1567	27.66
AFLA_052160		metallo-beta-lactamase family protein	2.035	1.02487	1.62776e-06	1.07845e-05	yes	up	20.96	38.21	42.06	73.43	64.88	60.41	33.7433	66.24
AFLA_052190		conserved hypothetical protein	0.352	-1.50472	3.77733e-08	3.34015e-07	yes	down	52.84	45.6	42.01	17.43	9.93	18.97	46.8167	15.4433
AFLA_052270		glycosyltransferase family 28, putative	7.718	2.94817	3.2803e-07	2.46056e-06	yes	up	4.22	0.99	5.45	19.99	28.28	25.3	3.55333	24.5233
AFLA_052350		conserved hypothetical protein	0.489	-1.03261	4.2455e-05	0.000209247	yes	down	70.85	68.39	57.38	51.44	37.68	43.55	65.54	44.2233
AFLA_052360		conserved hypothetical protein	180.561	7.49635	1.97941e-06	1.28241e-05	yes	up	0	0	0	14.91	52.87	16.31	0	28.03
AFLA_052460		PE repeat family protein	0.186	-2.42595	4.02074e-71	3.19477e-68	yes	down	116.6	109.57	128.39	18.35	14.68	17.61	118.187	16.88
AFLA_052530		phosphatidylserine synthase	2.429	1.28008	3.47223e-07	2.58893e-06	yes	up	106.51	204.87	127.96	187.57	213.02	195.6	146.447	198.73
AFLA_052540		conserved hypothetical protein	4.324	2.11224	4.43449e-06	2.68532e-05	yes	up	1.71	3.29	3.09	8.31	14.33	8.17	2.69667	10.27
AFLA_052570		MAP kinase MpkA	0.438	-1.19118	5.37862e-07	3.85763e-06	yes	down	103.15	82.21	80.04	38.61	34.76	36.77	88.4667	36.7133
AFLA_052810		1,3-beta-glucanosyltransferase, putative	2.744	1.45629	0.00901129	0.023709	yes	up	0.09	0.17	0.07	0.27	0.29	0.29	0.11	0.283333
AFLA_052860		chaperone/heat shock protein Hsp12, putative	6.968	2.80067	5.35771e-33	6.20824e-31	yes	up	3664.41	6434.51	4692	23760.7	25223.5	28839.3	4930.31	25941.2
AFLA_053000		hypothetical protein	6.447	2.68856	0.000391483	0.0015153	yes	up	1.78	5.3	17.61	31.88	40.24	40.52	8.23	37.5467
AFLA_053030		hscarg dehydrogenase, putative	50.709	5.66418	1.44012e-30	1.34621e-28	yes	up	0.85	4.31	3.98	146.53	137.71	100.23	3.04667	128.157
AFLA_053070		yapsin, putative	0.22	-2.18602	7.93504e-07	5.52029e-06	yes	down	74.63	59.74	25.77	13.63	10.51	10.22	53.38	11.4533
AFLA_053080		allergen Asp F4-like, putative	0.22	-2.18608	1.95452e-18	6.45164e-17	yes	down	14.76	12.7	19.8	4.06	4.81	4.38	15.7533	4.41667
AFLA_053250		conserved hypothetical protein	2.261	1.17727	2.10484e-07	1.65122e-06	yes	up	73.31	110.73	140.28	188.11	192.03	243.63	108.107	207.923
AFLA_053270		ankyrin repeat-containing protein, putative	0.253	-1.98331	1.7191e-27	1.20272e-25	yes	down	9.59	11.63	15.03	3.2	2.88	2.51	12.0833	2.86333
AFLA_053290		hypothetical protein	0.316	-1.66105	1.48695e-24	8.2704e-23	yes	down	25.12	30.42	41.02	9.07	7.65	9.91	32.1867	8.87667
AFLA_053400		hypothetical protein	6.691	2.74218	8.06016e-11	1.06486e-09	yes	up	3.59	1.95	3.12	11.42	7.15	18.97	2.88667	12.5133
AFLA_053430		3-hydroxyacyl-CoA dehyrogenase, putative	0.03	-5.03642	1.49985e-10	1.91774e-09	yes	down	5.3	34.34	5.69	0.36	0.54	0.34	15.11	0.413333
AFLA_053440		conserved hypothetical protein	0.082	-3.61403	2.48295e-08	2.25288e-07	yes	down	23.13	142.21	226.93	5.8	7.28	14.38	130.757	9.15333
AFLA_053470		cation-transporting ATPase, putative	0.28	-1.83808	1.35463e-05	7.46353e-05	yes	down	1.69	1.32	1.61	0.3	0.44	0.47	1.54	0.403333
AFLA_053520		O-methyltransferase, putative	0.316	-1.66283	1.28255e-11	1.87477e-10	yes	down	19.49	21.13	26.37	7.06	7.23	5.15	22.33	6.48
AFLA_053540		FAD binding monooxygenase, putative	0.231	-2.11646	2.71804e-13	4.94044e-12	yes	down	121.33	307.35	275.18	49.76	48.39	48.73	234.62	48.96
AFLA_053550		conserved hypothetical protein	0.444	-1.17256	1.13243e-10	1.46478e-09	yes	down	17.54	22.34	23.55	8.72	7.55	9.76	21.1433	8.67667
AFLA_053570		conserved hypothetical protein	0.115	-3.11415	0.000100713	0.000453575	yes	down	3.73	3.42	3.98	0.13	0.66	0.35	3.71	0.38
AFLA_053580		conserved hypothetical protein	0.245	-2.02944	0.0194815	0.0452049	yes	down	0.71	0.75	2.04	0.34	0.18	0.25	1.16667	0.256667
AFLA_053600		conserved hypothetical protein	6.703	2.74477	2.16413e-10	2.69886e-09	yes	up	1.85	3.34	3.26	20.62	24.53	11.33	2.81667	18.8267
AFLA_053610		conserved hypothetical protein	3.759	1.91051	4.2003e-05	0.000207294	yes	up	1.16	2.13	4.07	26.66	22	11.96	2.45333	20.2067
AFLA_053640		conserved hypothetical protein	0.226	-2.1432	3.78412e-10	4.58047e-09	yes	down	19.15	14.96	32.9	4.03	4.02	5.91	22.3367	4.65333
AFLA_053660		nuclear transport factor 2 domain protein	2.787	1.47851	1.29157e-07	1.0449e-06	yes	up	706.14	984.59	1549.33	2128.89	3143.21	2840.25	1080.02	2704.12
AFLA_053670		hypothetical protein	11.762	3.55603	7.21312e-06	4.1922e-05	yes	up	0.04	0.2	0.18	1.19	1.04	4.13	0.14	2.12
AFLA_053680		conserved hypothetical protein	10.334	3.36937	2.01566e-19	7.25636e-18	yes	up	32.45	86.98	64	461.61	366.44	764.18	61.1433	530.743
AFLA_053700		conserved hypothetical protein	2.114	1.07993	9.79439e-05	0.000443078	yes	up	2886.96	2421.9	2689.67	3358.95	3927.99	5208.77	2666.18	4165.24
AFLA_053810		alpha-ketoglutarate-dependent taurine dioxygenase	11.974	3.58185	7.3597e-09	7.38893e-08	yes	up	4.85	2.81	18.94	82.92	129.47	57.84	8.86667	90.0767
AFLA_053820		FAD dependent oxidoreductase, putative	5.271	2.39815	5.41926e-05	0.000260631	yes	up	1.95	1.54	8.53	18.81	23.38	14.6	4.00667	18.93
AFLA_053830		MFS transporter Liz1/Seo1, putative	11.181	3.48304	1.26363e-10	1.62881e-09	yes	up	0.17	0.45	0.24	2.24	4.18	2.29	0.286667	2.90333
AFLA_053840		conserved hypothetical protein	3.025	1.59698	3.20156e-14	6.54671e-13	yes	up	3.06	3.58	5.28	12.33	9.45	11.64	3.97333	11.14
AFLA_053890		acetylcholinesterase, putative	0.297	-1.75077	2.3716e-05	0.000124266	yes	down	1.78	2.86	3.24	0.78	0.8	0.59	2.62667	0.723333
AFLA_053900		conserved hypothetical protein	2.059	1.04194	0.00244549	0.00765438	yes	up	4.8	4.92	7.53	11.04	10.49	9.27	5.75	10.2667
AFLA_053950		conserved hypothetical protein	3.488	1.80253	2.76631e-10	3.42296e-09	yes	up	5.93	5.45	5.23	28.74	17.23	15.91	5.53667	20.6267
AFLA_054020		conserved hypothetical protein	3.69	1.88373	2.84576e-06	1.7895e-05	yes	up	43.37	30.16	18.98	97.37	91.3	138.76	30.8367	109.143
AFLA_054060		ATP/GTP-binding protein, putative	14.236	3.83151	2.48021e-88	2.75898e-85	yes	up	4.39	6.61	6.35	78.74	63.58	78.14	5.78333	73.4867
AFLA_054070		conserved hypothetical protein	3.489	1.80265	5.492e-10	6.56914e-09	yes	up	8.95	12.47	16.05	31.11	42.02	42.86	12.49	38.6633
AFLA_054130		MFS transporter, putative	0.095	-3.39395	6.75749e-42	1.19318e-39	yes	down	188.69	233.69	154.66	19.19	17.82	14.61	192.347	17.2067
AFLA_054150		cycloheximide resistance protein, putative	0.212	-2.23857	3.59802e-05	0.000179643	yes	down	2.18	6.22	6.96	0.78	1.36	0.72	5.12	0.953333
AFLA_054170		MYB3r3, putative	93.282	6.54353	8.51122e-32	9.01703e-30	yes	up	0.36	0.1	0.4	17.79	10.85	31.23	0.286667	19.9567
AFLA_054180		conserved hypothetical protein	128.744	7.00837	0.000778272	0.00278914	yes	up	0	0.14	0	0	2.61	13.23	0.0466667	5.28
AFLA_054220		conserved hypothetical protein	5.488	2.4562	0.0015999	0.00528894	yes	up	0.49	0.32	0.18	2.05	1.21	2.12	0.33	1.79333
AFLA_054240		conserved hypothetical protein	2.938	1.55491	3.02247e-12	4.81752e-11	yes	up	253.65	267.22	287.09	690.16	527.12	941.4	269.32	719.56
AFLA_054270		NRPS-like enzyme, putative	0.047	-4.41863	2.07219e-20	8.14523e-19	yes	down	9.47	8.76	3.68	0.35	0.32	0.35	7.30333	0.34
AFLA_054290		aldehyde reductase I (ARI), putative	0.094	-3.41552	0.012363	0.0308631	yes	down	0.22	1.62	2.09	0	0.15	0.16	1.31	0.103333
AFLA_054340		isoflavone reductase family protein	3.183	1.67019	4.42745e-27	3.0031e-25	yes	up	96.52	116.66	159.46	394.24	342.03	344.29	124.213	360.187
AFLA_054360		conserved hypothetical protein	2.968	1.56955	5.17012e-20	1.97637e-18	yes	up	7.45	8.42	11.68	24.62	24.39	26.78	9.18333	25.2633
AFLA_054420		4-hydroxyphenylacetate degradation bifunctional isomerase/decarboxylase, putative	8.535	3.09335	1.31769e-12	2.19104e-11	yes	up	1.15	4.34	4.06	21.1	20.95	30.73	3.18333	24.26
AFLA_054550		myo inositol dehydrogenase, putative	0.414	-1.27354	0.000494477	0.00186903	yes	down	6	9.6	14.24	3.74	4.35	2.84	9.94667	3.64333
AFLA_054690		nucleolus protein required for cell viability, putative	2.071	1.05048	4.04863e-06	2.46913e-05	yes	up	98.83	189.29	205.36	330.86	254.39	332.44	164.493	305.897
AFLA_054720		conserved hypothetical protein	4.692	2.23027	2.16286e-11	3.07275e-10	yes	up	37.17	106.92	90.96	287.19	283.95	325.01	78.35	298.717
AFLA_054740		BET3 family protein	2.465	1.30152	7.52714e-10	8.81388e-09	yes	up	17.23	23	29.21	51.75	46.78	53.04	23.1467	50.5233
AFLA_054760		60S ribosomal protein L28	2.397	1.26142	1.22013e-24	6.85493e-23	yes	up	214.02	295.01	332.44	617.17	539.97	597.91	280.49	585.017
AFLA_054790		mitochondrial folate carrier protein Flx1, putative	4.215	2.07562	2.02569e-29	1.72014e-27	yes	up	11.85	16.98	20.05	58.12	62.31	69.24	16.2933	63.2233
AFLA_055030		mitochondrial GTPase (Mss1), putative	2.291	1.19572	0.000230152	0.000942426	yes	up	5.15	5.66	8.99	15.58	8.48	18.24	6.6	14.1
AFLA_055060		NAD-dependent formate dehydrogenase AciA/Fdh	3.274	1.71121	0.000469032	0.0017856	yes	up	2021.51	728.41	1146.31	3849.71	5717.32	2333.7	1298.74	3966.91
AFLA_055160		para-aminobenzoate synthase PabaA	2.867	1.51949	3.73816e-08	3.31295e-07	yes	up	6.47	7.71	4.58	17.67	16	17.59	6.25333	17.0867
AFLA_055200		Vacuolar protein sorting 55 superfamily	31.931	4.99687	8.48477e-06	4.86268e-05	yes	up	0	0	4.47	26.61	22.97	54.78	1.49	34.7867
AFLA_055220		Hsp70 nucleotide exchange factor (Fes1), putative	0.146	-2.77394	3.66688e-06	2.2561e-05	yes	down	1114.84	431.84	221.51	58.76	99.42	91.86	589.397	83.3467
AFLA_055270		conserved hypothetical protein	2.075	1.05299	0.00572901	0.0160487	yes	up	13.57	21.25	23.24	30.95	42.26	27.22	19.3533	33.4767
AFLA_055330		ER-associated proteolytic system protein Der1, putative	0.456	-1.13146	1.94035e-10	2.44722e-09	yes	down	39.97	34.9	40.92	18.01	13.84	17.19	38.5967	16.3467
AFLA_055420		conserved hypothetical protein	0.427	-1.22707	3.62839e-11	4.9743e-10	yes	down	77.97	90.78	73.79	37.73	29.2	30.61	80.8467	32.5133
AFLA_055530		alpha-1,2-mannosyltransferase (Mnn2), putative	2.063	1.04467	1.07318e-08	1.04537e-07	yes	up	4.66	6.44	6.97	11.38	9.85	13.51	6.02333	11.58
AFLA_055550		conserved hypothetical protein	4.091	2.0323	8.44065e-09	8.38337e-08	yes	up	57.85	55.52	44.08	184.27	272.79	136.12	52.4833	197.727
AFLA_055660		hypothetical protein	2.477	1.30871	2.41087e-05	0.000126264	yes	up	1.97	3.53	4.83	6.19	3.71	9.09	3.44333	6.33
AFLA_055670		conserved hypothetical protein	2.736	1.45225	1.13914e-05	6.36454e-05	yes	up	1.09	1.04	1.59	3.05	2.27	3.08	1.24	2.8
AFLA_055830		protein PET100, mitochondrial precursor, putative	3.651	1.86836	2.24252e-13	4.0962e-12	yes	up	51.78	66.22	73.8	178.42	195.99	174	63.9333	182.803
AFLA_055890		DUF28 domain protein	2.825	1.49848	2.07093e-14	4.34661e-13	yes	up	14.34	20.89	22.51	46.59	47.97	52.91	19.2467	49.1567
AFLA_055960		U4/U6.U5 tri-snRNP-associated protein, putative	2.287	1.19369	6.93742e-06	4.04889e-05	yes	up	15.05	28.54	31.43	47.77	46.61	58.18	25.0067	50.8533
AFLA_056010		hypothetical protein	0.475	-1.07442	0.00610501	0.0169342	yes	down	7.65	6.66	6.02	4.2	2.37	2.64	6.77667	3.07
AFLA_056020		RING finger protein	0.261	-1.93518	8.39478e-12	1.25684e-10	yes	down	35.73	28.32	28.27	7.87	8.58	6.34	30.7733	7.59667
AFLA_056040		transmembrane hyphal anastomosis protein Ham2/Far11	0.129	-2.94945	0.00369128	0.0109265	yes	down	5.34	3.51	5.95	1.25	0	0.65	4.93333	0.633333
AFLA_056050		ribosomal large subunit biogenesis protein MAK16, putative	2.906	1.53907	2.30225e-10	2.86467e-09	yes	up	9.91	14.26	10.43	33.56	24.55	35.6	11.5333	31.2367
AFLA_056110		conserved hypothetical protein	0.467	-1.09851	0.000141346	0.000609195	yes	down	12.36	12.19	8.2	3.6	2.98	5.01	10.9167	3.86333
AFLA_056140		integral membrane protein, Mpv17/PMP22 family, putative	2.302	1.20283	3.76414e-09	3.9465e-08	yes	up	20.2	17.73	24.44	44.35	54.09	56.97	20.79	51.8033
AFLA_056280		conserved hypothetical protein	3.25	1.70044	3.30443e-05	0.000166554	yes	up	165.07	392.28	277.36	444.61	628.59	716.04	278.237	596.413
AFLA_056360		glyoxalase family protein, putative	869.396	9.76387	7.66276e-14	1.47987e-12	yes	up	0	0	0	29.44	62.19	72.01	0	54.5467
AFLA_056470		conserved hypothetical protein	4.526	2.17814	0.00876625	0.0231629	yes	up	0.29	4.34	2.05	4.96	13.46	7.37	2.22667	8.59667
AFLA_056480		glycosyl transferase, putative	3.412	1.77068	0.0063037	0.0173828	yes	up	0.54	1.5	0.4	1.66	3.48	2.45	0.813333	2.53
AFLA_056580		conserved hypothetical protein	3.223	1.68825	1.90387e-12	3.1145e-11	yes	up	18.83	15.76	18.73	48.5	53.86	55.56	17.7733	52.64
AFLA_056640		hypothetical protein	0.388	-1.36624	0.000244574	0.000995607	yes	down	13.1	7.86	6.08	3.83	3.22	3.26	9.01333	3.43667
AFLA_056670		4-aminobutyrate transaminase GatA	0.105	-3.25143	7.11506e-18	2.21703e-16	yes	down	192.47	193.08	127.6	20.98	11.53	6.28	171.05	12.93
AFLA_056760		conserved hypothetical protein	4.03	2.01091	0.000782202	0.00280142	yes	up	0.35	0.82	0.45	1.45	2.42	1.91	0.54	1.92667
AFLA_056800		DnaJ domain protein Psi, putative	0.22	-2.18471	1.83048e-05	9.80367e-05	yes	down	1736.47	824.94	428.63	196.42	207.45	248.41	996.68	217.427
AFLA_056820		geranylgeranyl pyrophosphate synthase, putative	0.361	-1.47093	6.35059e-08	5.42164e-07	yes	down	108.43	85.91	103.26	30.98	29.28	31.28	99.2	30.5133
AFLA_056870		conserved hypothetical protein	0.108	-3.20624	2.5459e-07	1.96159e-06	yes	down	37.07	129.64	87.93	3.68	8.7	8.79	84.88	7.05667
AFLA_056890		conserved hypothetical protein	0.305	-1.71366	0.0067829	0.0185299	yes	down	4.91	2.54	8.04	1.61	2.12	0.52	5.16333	1.41667
AFLA_056930		carboxyphosphonoenolpyruvate phosphonomutase-like protein	3.333	1.73688	0.000299505	0.00119032	yes	up	28.98	13.43	10.92	54.51	43.72	75.52	17.7767	57.9167
AFLA_056950		homoserine O-acetyltransferase, putative	0.26	-1.94361	1.00786e-35	1.30365e-33	yes	down	77.64	57.35	53.76	44.74	37.9	45.5	62.9167	42.7133
AFLA_056980		conserved hypothetical protein	0.058	-4.11788	8.88201e-16	2.25065e-14	yes	down	258.26	238.78	544.99	6.02	19.39	24.16	347.343	16.5233
AFLA_057030		beta-glucosidase	0.489	-1.03345	2.56141e-07	1.97184e-06	yes	down	7.91	7.31	9.1	3.84	3.14	4.1	8.10667	3.69333
AFLA_057050		conserved hypothetical protein	0.076	-3.72111	2.49262e-37	3.38145e-35	yes	down	274.71	181.47	314.28	20.54	21.26	14.35	256.82	18.7167
AFLA_057060		conserved hypothetical protein	0.041	-4.61788	0.0094103	0.0246306	yes	down	0.51	0.89	3.92	0.29	0	0	1.77333	0.0966667
AFLA_057080		conserved hypothetical protein	0.249	-2.00852	2.95378e-11	4.09699e-10	yes	down	10.66	11.49	8.62	3.24	2.15	1.93	10.2567	2.44
AFLA_057090		conserved hypothetical protein	0.233	-2.09907	4.77124e-12	7.41275e-11	yes	down	29.34	31.32	26.09	6.78	4.31	7.93	28.9167	6.34
AFLA_057190		conserved hypothetical protein	0.076	-3.71441	0.00690327	0.0188308	yes	down	0.58	1.23	1.33	0.05	0.09	0	1.04667	0.0466667
AFLA_057510		monocarboxylate transporter, putative	0.176	-2.50401	0.00217829	0.00692126	yes	down	0.39	1.93	3.56	0.14	0.24	0.59	1.96	0.323333
AFLA_057520		conserved hypothetical protein	0.104	-3.26563	0.00211437	0.00674704	yes	down	1.02	5.43	7.49	0	0.63	0.59	4.64667	0.406667
AFLA_057530		S-adenosylmethionine synthetase, putative	0.082	-3.60372	1.44124e-08	1.36991e-07	yes	down	5.79	36.83	38.05	1.27	2.01	2.67	26.89	1.98333
AFLA_057550		conserved hypothetical protein	0.102	-3.28885	1.95246e-06	1.27012e-05	yes	down	0.6	3.95	6.17	0.39	0.32	0.19	3.57333	0.3
AFLA_057710		carboxyphosphonoenolpyruvate phosphonomutase, putative	0.137	-2.86496	1.30478e-05	7.2139e-05	yes	down	94.12	59.08	76.67	5.22	2.84	22.2	76.6233	10.0867
AFLA_057800		hypothetical protein	8.513	3.08967	6.66592e-10	7.8801e-09	yes	up	0.88	0.91	1.76	10.59	3.87	14	1.18333	9.48667
AFLA_057810		conserved hypothetical protein	18.44	4.20479	7.78018e-14	1.49994e-12	yes	up	7.27	1.72	5.79	68.25	56.95	146.11	4.92667	90.4367
AFLA_057830		ABC multidrug transporter, putative	0.1	-3.31759	9.43154e-05	0.00042858	yes	down	2.13	1.34	0.49	0.22	0.15	0.03	1.32	0.133333
AFLA_057910		conserved hypothetical protein	0.211	-2.24643	1.36962e-06	9.18364e-06	yes	down	20.91	39.56	37.65	12.58	7.55	23.04	32.7067	14.39
AFLA_057930		MFS transporter, putative	2.268	1.18165	4.72046e-14	9.39363e-13	yes	up	68.85	70.34	67.41	156.16	130.49	159.03	68.8667	148.56
AFLA_057970		bZIP transcription factor, putative	3.966	1.98764	1.2022e-19	4.44296e-18	yes	up	4.02	5.14	4.46	15.04	15.17	18.52	4.54	16.2433
AFLA_057980		conserved hypothetical protein	3.929	1.9743	1.15519e-20	4.74181e-19	yes	up	453.03	777.73	864.46	2302.91	2480.59	2570.76	698.407	2451.42
AFLA_058000		integral membrane protein	5.769	2.52836	7.05583e-18	2.20475e-16	yes	up	1.22	1.9	1.67	7.77	6.99	8.8	1.59667	7.85333
AFLA_058160		1-aminocyclopropane-1-carboxylate deaminase, putative	0.379	-1.39859	0.00693391	0.0189097	yes	down	3.29	4.65	2.53	1.68	0.83	0.76	3.49	1.09
AFLA_058230		conserved hypothetical protein	2.408	1.26779	0.00428801	0.0124803	yes	up	8.88	8.82	4.73	16.68	10.8	24.38	7.47667	17.2867
AFLA_058240		conserved hypothetical protein	3.275	1.71128	9.35291e-05	0.000425703	yes	up	29.92	16.06	15.31	65.7	38.57	91.99	20.43	65.42
AFLA_058280		conserved hypothetical protein	5.609	2.48769	4.40976e-13	7.79875e-12	yes	up	2.45	2.53	5.43	18.77	15.56	18.14	3.47	17.49
AFLA_058330		mitochondrial intermembrane space translocase subunit Tim9, putative	3.044	1.60611	2.7784e-19	9.87442e-18	yes	up	115.66	149.02	120.66	348.75	334.25	402.12	128.447	361.707
AFLA_058530		MFS multidrug transporter, putative	0.015	-6.06986	0.00214815	0.00683526	yes	down	0.07	0.58	1.51	0	0	0	0.72	0
AFLA_058540		hypothetical protein	0.497	-1.00908	4.45863e-08	3.89919e-07	yes	down	159.11	193.45	269.93	104.34	86.79	85.96	207.497	92.3633
AFLA_058600		beta-fructofuranosidase, putative	2.539	1.34436	0.00737854	0.0199802	yes	up	8.51	9.29	26.25	32.33	47.57	18.4	14.6833	32.7667
AFLA_058740		gluconate 5-dehydrogenase, putative	2.179	1.12348	0.000109594	0.000486678	yes	up	5.89	5.2	6.34	11.27	10.48	14.29	5.81	12.0133
AFLA_058800		GAF domain nucleotide-binding protein	2.121	1.08448	0.00230691	0.00728622	yes	up	4.92	7.78	11.04	16.53	18.08	11.91	7.91333	15.5067
AFLA_058820		GABA permease, putative	0.288	-1.7978	4.26191e-16	1.1077e-14	yes	down	16.35	22.67	17.72	6.03	4	5.44	18.9133	5.15667
AFLA_058830		DUF895 domain membrane protein	24.015	4.58588	3.96532e-10	4.79459e-09	yes	up	0.09	0.11	0.23	3.41	3.34	1.65	0.143333	2.8
AFLA_058840		conserved hypothetical protein	282.666	8.14296	7.82748e-46	1.70731e-43	yes	up	1	4.29	10.75	1365.47	1486.67	984.91	5.34667	1279.02
AFLA_058850		methionine permease, putative	136.814	7.09607	1.78005e-87	1.80011e-84	yes	up	0.53	1.03	1.98	161.65	153.82	121.25	1.18	145.573
AFLA_058860		oxidoreductase, zinc-binding dehydrogenase family, putative	16.957	4.08379	1.76153e-15	4.36421e-14	yes	up	1.44	4.32	10.2	80.69	83.33	70.98	5.32	78.3333
AFLA_058870		xenobiotic compound monooxygenase, DszA family	2.733	1.45066	0.0055169	0.0155328	yes	up	2.78	3.45	11.85	14.78	17.17	11.37	6.02667	14.44
AFLA_058890		oxidoreductase, putative	27.861	4.8002	1.61197e-20	6.46268e-19	yes	up	3.18	10.67	26.53	388.44	385.88	322.46	13.46	365.593
AFLA_058900		UDP-glucose-4-epimerase, putative	3.672	1.87646	1.73225e-08	1.61386e-07	yes	up	4.21	4.05	8.95	18.2	20.09	18.73	5.73667	19.0067
AFLA_058920		hypothetical protein	2.216	1.14767	1.32462e-06	8.90337e-06	yes	up	5.5	9.8	12.07	18.47	18.05	17.9	9.12333	18.14
AFLA_058960		hypothetical protein	9.012	3.17179	0.0171363	0.0407316	yes	up	0	0.37	0.69	3.42	4.03	0.3	0.353333	2.58333
AFLA_058970		cytochrome P450, putative	2.564	1.35831	0.0133395	0.0329387	yes	up	3.87	27.49	38.38	86.45	48.04	46.66	23.2467	60.3833
AFLA_058980		conserved hypothetical protein	2.09	1.06336	0.0161957	0.0388445	yes	up	62.29	170.21	312.41	425.36	257.14	307.05	181.637	329.85
AFLA_058990		bicyclomycin resistance protein, putative	3.746	1.90542	8.28715e-07	5.75804e-06	yes	up	27.94	68.68	115.49	300.91	214.44	211.38	70.7033	242.243
AFLA_059090		hypothetical protein	5.191	2.37606	1.63826e-07	1.30265e-06	yes	up	1.84	1.72	3.62	9.67	7.52	16.92	2.39333	11.37
AFLA_059100		cytochrome B5 mitochondrial, putative	4.881	2.28728	2.96593e-22	1.40396e-20	yes	up	11.85	13.46	13.94	42.9	54.14	81.53	13.0833	59.5233
AFLA_059120		fumarylacetoacetate hydrolase, putative	2.474	1.30713	3.01752e-08	2.70265e-07	yes	up	691.32	547.6	507.09	1483.3	1205.83	1491.04	582.003	1393.39
AFLA_059130		2-amino-3-carboxymuconate-6-semialdehyde decarboxylase, putative	12.826	3.68099	1.91916e-21	8.50549e-20	yes	up	7.18	11.53	7.37	102.88	51.08	151.07	8.69333	101.677
AFLA_059140		cytochrome P450, putative	7.483	2.90354	1.98647e-07	1.56128e-06	yes	up	1.18	4.5	3.54	17.71	9.54	35.8	3.07333	21.0167
AFLA_059150		conserved hypothetical protein	21.444	4.42253	1.84941e-21	8.22912e-20	yes	up	0.49	0.56	0.92	10.96	8.13	19.35	0.656667	12.8133
AFLA_059170		monooxygenase, putative	9.782	3.29017	1.8437e-16	4.978e-15	yes	up	1.11	1.51	1.48	15.3	6.9	34.07	1.36667	18.7567
AFLA_059180		short-chain dehydrogenase, putative	149.439	7.22341	1.15887e-09	1.33037e-08	yes	up	0.16	0	0	5.36	2.81	22.53	0.0533333	10.2333
AFLA_059190		conserved hypothetical protein	0.103	-3.27385	0.00293641	0.00899853	yes	down	0.25	0.16	0.22	0.03	0	0.04	0.21	0.0233333
AFLA_059200		hypothetical protein	0.027	-5.23579	1.62909e-28	1.26727e-26	yes	down	15.6	18.34	16.21	0.16	0.54	0.5	16.7167	0.4
AFLA_059380		integral membrane protein	3.462	1.79159	8.64607e-05	0.000396614	yes	up	39.69	22.56	19.17	91.08	49.63	135.33	27.14	92.0133
AFLA_059410		lysophospholipase Plb3	0.389	-1.3613	0.00995386	0.0258526	yes	down	61.87	70.52	48.68	41.76	19.05	7.24	60.3567	22.6833
AFLA_059460		conserved hypothetical protein	10.364	3.3735	7.20564e-09	7.26046e-08	yes	up	9.3	20.94	14.52	131.7	87.7	195.3	14.92	138.233
AFLA_059470		LipA and NB-ARC domain protein	3.333	1.73702	6.25078e-10	7.43676e-09	yes	up	114.49	80.52	89.43	241.55	241.82	236.02	94.8133	239.797
AFLA_059580		conserved hypothetical protein	0.453	-1.14159	9.38119e-06	5.32159e-05	yes	down	6.66	6.5	6.77	3.55	1.98	3.1	6.64333	2.87667
AFLA_059590		copper amine oxidase, putative	0.321	-1.63737	1.06515e-08	1.03936e-07	yes	down	71.04	52.37	40.52	16.3	11.74	11.5	54.6433	13.18
AFLA_059610		conserved hypothetical protein	5.878	2.55543	1.33469e-05	7.36555e-05	yes	up	4.87	6.38	7.64	19	19.01	58.02	6.29667	32.01
AFLA_059640		conserved hypothetical protein	0.487	-1.03888	0.00347515	0.0103972	yes	down	12.55	9.09	7.17	5	3.27	4.82	9.60333	4.36333
AFLA_059660		aquaporin transporter, putative	0.034	-4.86148	0.000795094	0.0028421	yes	down	0.36	1.77	1.91	0	0.05	0.1	1.34667	0.05
AFLA_059670		conserved hypothetical protein	2.055	1.039	0.0167656	0.039953	yes	up	5.48	18.73	14.75	21.4	18.21	32.23	12.9867	23.9467
AFLA_059700		conserved hypothetical protein	0.301	-1.73447	0.00511514	0.0145675	yes	down	2.37	3.73	4.6	0.87	0.65	1.38	3.56667	0.966667
AFLA_059740		conserved hypothetical protein	0.28	-1.83597	0.000537067	0.0020075	yes	down	1.51	1.21	1.46	0.38	0.3	0.43	1.39333	0.37
AFLA_059790		alcohol dehydrogenase, putative	3.091	1.62816	0.00116033	0.00400234	yes	up	28.06	10.12	25.04	50.98	90.24	39.78	21.0733	60.3333
AFLA_059800		glutathione-dependent formaldehyde-activating enzyme, putative	3.422	1.77479	0.00391092	0.0115062	yes	up	10.88	3.69	8.1	21.07	35.88	13.41	7.55667	23.4533
AFLA_059840		conserved hypothetical protein	0.411	-1.28318	0.0172305	0.0409294	yes	down	46.47	24.16	11.67	12.33	8.65	12.74	27.4333	11.24
AFLA_059900		calcium-binding protein precursor, putative	32.062	5.0028	1.52624e-10	1.947e-09	yes	up	6.96	2.77	0	84.85	68.3	124.54	3.24333	92.5633
AFLA_059980		choline dehydrogenase, putative	0.245	-2.02944	4.40718e-05	0.000216831	yes	down	3.04	3.36	2.7	0.68	0.65	0.75	3.03333	0.693333
AFLA_060030		hypothetical protein	0.203	-2.30174	4.47263e-12	6.98785e-11	yes	down	41.1	57.5	90.77	16.21	6.89	12.39	63.1233	11.83
AFLA_060040		integral membrane protein	0.291	-1.78298	3.67424e-14	7.43132e-13	yes	down	17.03	16.92	17.35	5.02	4.37	4.59	17.1	4.66
AFLA_060050		GABA permease, putative	0.296	-1.75534	7.27823e-10	8.55846e-09	yes	down	14.67	14.01	14.7	4.29	4.65	3.05	14.46	3.99667
AFLA_060080		ABC transporter, putative	0.28	-1.83607	2.04307e-35	2.58263e-33	yes	down	34.04	32.8	38.18	10.68	8.34	8.83	35.0067	9.28333
AFLA_060090		conserved hypothetical protein	0.311	-1.68566	5.71313e-14	1.11692e-12	yes	down	7.99	10.73	12.44	3.2	2.75	2.99	10.3867	2.98
AFLA_060110		conserved hypothetical protein	0.43	-1.21599	1.73913e-06	1.14406e-05	yes	down	98.85	172.66	223.51	60.5	56.08	74.68	165.007	63.7533
AFLA_060140		carboxylesterase, putative	0.112	-3.15755	2.00833e-11	2.87155e-10	yes	down	7.56	5.64	5.47	0.45	0.87	0.63	6.22333	0.65
AFLA_060150		ribosomal protein L26	2.694	1.42982	1.21704e-22	5.88625e-21	yes	up	564.16	683.21	741.17	1514.94	1674.3	1658.62	662.847	1615.95
AFLA_060200		neutral amino acid permease, putative	0.338	-1.56282	0.000240168	0.000978977	yes	down	1.56	2.45	1.77	0.56	0.61	0.64	1.92667	0.603333
AFLA_060230		conserved hypothetical protein	6.172	2.62568	2.71161e-15	6.54314e-14	yes	up	0.9	1.29	1.64	6.61	8.92	5.89	1.27667	7.14
AFLA_060240		MFS multidrug transporter, putative	6.504	2.70137	1.65549e-46	3.7583e-44	yes	up	10.53	12.93	13.9	79.33	72.06	68.65	12.4533	73.3467
AFLA_060250		RNA polymerase II general transcription and DNA repair factor TFIIH	0.361	-1.46885	0.00037705	0.00146552	yes	down	138.91	86.61	51.75	46	35.83	39	92.4233	40.2767
AFLA_060260		heat shock protein Hsp30/Hsp42, putative	0.084	-3.57207	2.89331e-12	4.62431e-11	yes	down	77905.6	34985.3	17896.6	3811.37	3930.51	3595.03	43595.8	3778.97
AFLA_060270		enoyl-CoA hydratase/isomerase family protein	3.054	1.61092	1.42026e-08	1.35497e-07	yes	up	3.76	2.52	4	29.4	26.25	35.27	3.42667	30.3067
AFLA_060400		carbonyl reductase, putative	3.694	1.8851	2.65699e-15	6.42529e-14	yes	up	2.64	3.46	4.7	11.97	12.04	12.28	3.6	12.0967
AFLA_060630		conserved hypothetical protein	0.309	-1.69326	0.00082633	0.00293771	yes	down	3.43	9.92	4.68	2.08	0.96	2.17	6.01	1.73667
AFLA_060730		endosomal sorting complex protein TSG101, putative	0.283	-1.81927	8.06103e-05	0.000372079	yes	down	8.72	6.29	8.98	2.63	0.88	3.02	7.99667	2.17667
AFLA_060850		multidrug resistance-associated protein, putative	0.475	-1.07512	0.0137657	0.0338632	yes	down	5.72	15.68	27.85	9.64	6.16	5.79	16.4167	7.19667
AFLA_060880		amino acid permease, putative	0.315	-1.66471	3.97088e-08	3.49462e-07	yes	down	24.11	17.74	17.11	7.01	6.33	4.87	19.6533	6.07
AFLA_061090		MAP kinase SakA	0.107	-3.21784	2.26198e-64	1.32433e-61	yes	down	42.15	65.56	60.83	6.07	4.87	5.82	56.18	5.58667
AFLA_061100		hypothetical protein	0.011	-6.49194	3.00002e-50	8.55698e-48	yes	down	30.23	43.16	59.28	0.73	0.64	0.63	44.2233	0.666667
AFLA_061120		polyamine transporter, putative	8.004	3.00071	0.000531703	0.00199144	yes	up	1.28	0.6	0.45	5.87	7.86	2.12	0.776667	5.28333
AFLA_061200		conserved hypothetical protein	0.393	-1.34862	3.79679e-08	3.35468e-07	yes	down	566.09	461.21	415.75	214.34	151.06	174.62	481.017	180.007
AFLA_061220		conserved hypothetical protein	0.251	-1.99308	3.30752e-07	2.47763e-06	yes	down	9.12	11.72	9.34	4.07	1.7	1.51	10.06	2.42667
AFLA_061270		alcohol dehydrogenase, putative	33.994	5.0872	1.07112e-19	3.98498e-18	yes	up	2.18	3.54	3.07	70.03	159.53	34.04	2.93	87.8667
AFLA_061280		alcohol dehydrogenase, putative	3.405	1.76781	1.92537e-09	2.12268e-08	yes	up	54.92	66.42	61.89	177.34	254.83	137.74	61.0767	189.97
AFLA_061290		dihydroflavonal-4-reductase, putative	5.771	2.52884	4.17389e-05	0.000206174	yes	up	3.49	4.13	2.36	13.7	33.15	7.59	3.32667	18.1467
AFLA_061410		conserved hypothetical protein	3.451	1.78709	0.0184446	0.0433413	yes	up	0.39	4.06	4.61	5.52	9.37	11.73	3.02	8.87333
AFLA_061470		DSB repair complex subunit Ku70, putative	0.043	-4.53237	8.04981e-54	2.71352e-51	yes	down	27.51	33.54	49.15	10.13	9.81	5.74	36.7333	8.56
AFLA_061710		calcium/calmodulin-dependent protein kinase type, putative	0.251	-1.99404	8.83153e-13	1.50447e-11	yes	down	50.07	37.26	25.36	5.21	4.67	4.85	37.5633	4.91
AFLA_061790		centromere-binding protein 1, cbp-1, putative	0.435	-1.19944	1.72823e-09	1.92248e-08	yes	down	32.37	38.74	39.51	17.35	10.67	17.25	36.8733	15.09
AFLA_061890		conserved hypothetical protein	3.097	1.63065	1.89766e-15	4.68061e-14	yes	up	28.51	37.71	52.15	121.1	90.41	108.61	39.4567	106.707
AFLA_062120		amino acid transporter, putative	2.007	1.00516	1.37271e-05	7.55569e-05	yes	up	96.35	163.74	187.69	330.71	262.87	215.77	149.26	269.783
AFLA_062130		alpha-actinin, sarcomeric (f-actin cross linking protein)	0.478	-1.06592	0.00143294	0.00480991	yes	down	14.74	29.49	34.47	16.47	7.51	10.88	26.2333	11.62
AFLA_062160		polyubiquitin binding protein (Doa1/Ufd3), putative	0.467	-1.09795	0.00019986	0.000830496	yes	down	136.4	94.56	83.36	50.59	45.82	44.64	104.773	47.0167
AFLA_062210		response regulator, putative	0.056	-4.15744	3.56439e-30	3.15315e-28	yes	down	26.5	22.5	15.06	1.1	0.58	0.68	21.3533	0.786667
AFLA_062230		conserved hypothetical protein	3.221	1.68738	1.08778e-12	1.83062e-11	yes	up	15.64	14.68	21.38	44.97	49.6	56.32	17.2333	50.2967
AFLA_062470		pentalenene synthase, putative	0.289	-1.79021	7.04957e-06	4.10788e-05	yes	down	4.51	8.18	9.2	2.04	1.37	2.01	7.29667	1.80667
AFLA_062500		mitogen-activated protein kinase MAF1	0.451	-1.14891	0.000336915	0.00132059	yes	down	83.53	71.67	69.39	37.08	18.47	41.14	74.8633	32.23
AFLA_062570		phosphatidylserine decarboxylase, putative	0.038	-4.7132	0.0071388	0.0194114	yes	down	0.18	0.84	1.1	0	0.06	0	0.706667	0.02
AFLA_062640		conserved hypothetical protein	0.266	-1.91072	0.000676187	0.00245975	yes	down	25.76	47.8	28.74	3.55	16.03	6.73	34.1	8.77
AFLA_062670		60S ribosomal subunit biogenesis protein Nop16, putative	2.554	1.35264	1.53612e-11	2.23079e-10	yes	up	36.72	59.85	53.85	127.47	107.67	130.18	50.14	121.773
AFLA_062710		conserved hypothetical protein	0.377	-1.40668	4.48445e-10	5.40466e-09	yes	down	99.1	88.29	84.5	37.44	30.48	28.41	90.63	32.11
AFLA_062730		alcohol dehydrogenase, putative	0.273	-1.87555	0.000689957	0.00250247	yes	down	13.57	9.41	4.74	3.13	2.75	2.03	9.24	2.63667
AFLA_062770		alcohol dehydrogenase, putative	15.253	3.93101	1.85171e-09	2.04755e-08	yes	up	0.4	0.36	0.33	6.54	4.65	2.16	0.363333	4.45
AFLA_062840		conserved hypothetical protein	6.319	2.65964	2.6934e-10	3.33645e-09	yes	up	18.46	8.54	9.08	65.19	66.64	86.54	12.0267	72.79
AFLA_062890		hypothetical protein	11.423	3.51392	3.64749e-16	9.54699e-15	yes	up	38.31	28.43	15.03	239.89	261.99	335.4	27.2567	279.093
AFLA_062980		conserved hypothetical protein	2.939	1.5552	0.000172545	0.000729751	yes	up	2.45	5.75	4.26	8.74	12.8	11.15	4.15333	10.8967
AFLA_063060		conserved hypothetical protein	0.118	-3.0854	1.31428e-07	1.06203e-06	yes	down	3.2	5.61	14.76	0.5	0.95	0.98	7.85667	0.81
AFLA_063070		conserved hypothetical protein	2.65	1.40573	0.00636482	0.0175296	yes	up	4.6	2.86	3.86	10.91	5.52	11.61	3.77333	9.34667
AFLA_063160		3-hydroxyisobutyrate dehydrogenase, putative	14.704	3.87818	1.13304e-23	5.97345e-22	yes	up	4.77	3.38	4.96	50.84	79.2	41.37	4.37	57.1367
AFLA_063210		amino acid permease, putative	0.466	-1.10106	0.00044414	0.00169874	yes	down	33.12	30.7	19.76	13.03	12.38	11.8	27.86	12.4033
AFLA_063270		hypothetical protein	0.382	-1.38815	6.04116e-09	6.12597e-08	yes	down	595.79	860.24	1327.17	285.72	296.13	332.27	927.733	304.707
AFLA_063310		conserved hypothetical protein	0.38	-1.39433	1.57207e-05	8.53892e-05	yes	down	101.01	126.45	260.34	55.66	42.85	68.48	162.6	55.6633
AFLA_063340		conserved hypothetical protein	42.918	5.4235	0.00238537	0.00750206	yes	up	0	0.09	0	4.25	1.02	0.31	0.03	1.86
AFLA_063360		ATP-binding cassette transporter, putative	0.077	-3.69672	4.66182e-42	8.51157e-40	yes	down	29.6	57.36	41.16	3.06	3.47	2.91	42.7067	3.14667
AFLA_063370		conserved hypothetical protein	0.415	-1.2675	0.00723222	0.0196341	yes	down	4.75	11.37	9.9	3.14	4.66	1.78	8.67333	3.19333
AFLA_063410		conserved hypothetical protein	0.325	-1.62034	0.0214911	0.0491704	yes	down	1.93	1.63	0.77	0.47	0.18	0.74	1.44333	0.463333
AFLA_063420		O-acetyltransferase, putative	0.022	-5.48047	2.73014e-17	7.92951e-16	yes	down	7.6	19.12	33.61	0.1	0.48	0.59	20.11	0.39
AFLA_063440		transesterase (LovD), putative	2.816	1.49352	0.000172598	0.000729751	yes	up	1.27	1.22	2.77	4.66	4.11	4.72	1.75333	4.49667
AFLA_063610		conserved hypothetical protein	0.334	-1.58005	0.0057225	0.0160386	yes	down	0.61	0.77	1.19	0.34	0.3	0.21	0.856667	0.283333
AFLA_063630		1-aminocyclopropane-1-carboxylate oxidase, putative	0.455	-1.13497	9.29535e-06	5.28367e-05	yes	down	8.25	8.08	9.68	4.2	2.84	4.08	8.67	3.70667
AFLA_063700		conserved hypothetical protein	3.201	1.6787	0.000145485	0.000625095	yes	up	19.74	7.5	7.89	36.3	32.24	45.09	11.71	37.8767
AFLA_063760		conserved hypothetical protein	0.014	-6.20106	0.00072939	0.00263262	yes	down	1.23	1.05	0.02	0.04	0	0	0.766667	0.0133333
AFLA_064190		hypothetical protein	0.247	-2.01971	0.00883761	0.0233071	yes	down	2.09	20.37	11.02	1.43	2.58	3.14	11.16	2.38333
AFLA_064240		nonribosomal peptide synthase, putative	2.452	1.29367	0.00324892	0.00982091	yes	up	14.5	6.32	5.51	25.85	18.84	19.77	8.77667	21.4867
AFLA_064250		phenol 2-monooxygenase, putative	3.627	1.85885	5.3163e-08	4.59864e-07	yes	up	78.3	43.28	48.56	222.67	155.28	210.93	56.7133	196.293
AFLA_064260		oligopeptide transporter, putative	2.495	1.31926	8.13397e-42	1.41379e-39	yes	up	161.83	193.35	190.47	452.14	380.86	441.06	181.883	424.687
AFLA_064270		gibberellin 2-oxidase, putative	5.277	2.39972	9.32843e-14	1.78605e-12	yes	up	82.73	55.89	50.42	349.1	344.18	256.28	63.0133	316.52
AFLA_064280		N-methyltransferase, putative	7.181	2.84411	3.52636e-09	3.7147e-08	yes	up	82.87	40.77	23.63	348.8	293.53	403.06	49.09	348.463
AFLA_064290		O-methyltransferase, putative	3.726	1.8978	7.40048e-06	4.2966e-05	yes	up	289.05	134.67	115.14	741.18	550.72	658.97	179.62	650.29
AFLA_064300		fructosyl amino acid oxidase, putative	4.972	2.31388	1.70776e-25	1.02135e-23	yes	up	3.64	4.11	3.45	19.77	14.16	18.76	3.73333	17.5633
AFLA_064320		oligopeptide transporter, putative	4.643	2.21509	3.18717e-17	9.16126e-16	yes	up	112.74	82.06	85.04	472.06	373.48	443.99	93.28	429.843
AFLA_064340		conserved hypothetical protein	2.353	1.23434	2.68785e-14	5.53697e-13	yes	up	13.27	13.09	16.01	30.69	31.36	30.5	14.1233	30.85
AFLA_064350		MFS transporter, putative	0.369	-1.43915	1.74701e-10	2.221e-09	yes	down	10.37	12.47	12.5	5.45	2.88	3.96	11.78	4.09667
AFLA_064360		ABC multidrug transporter, putative	0.416	-1.26658	4.69558e-06	2.82803e-05	yes	down	2.13	3.4	4.45	1.47	1.16	1.37	3.32667	1.33333
AFLA_064380		conserved hypothetical protein	0.359	-1.47757	6.75145e-05	0.000317158	yes	down	37.93	28.1	55.32	8.42	16.4	14.93	40.45	13.25
AFLA_064400		benzoate 4-monooxygenase cytochrome P450, putative	0.373	-1.42145	0.000157411	0.000670897	yes	down	7.41	5.44	10.04	1.98	2.99	2.87	7.63	2.61333
AFLA_064440		transport protein, putative	0.21	-2.25137	7.46599e-08	6.29657e-07	yes	down	9.93	6.95	10.48	0.97	2.2	2.07	9.12	1.74667
AFLA_064460		conserved hypothetical protein	0.252	-1.98772	0.000551718	0.00205536	yes	down	4.72	3.13	8.01	0.46	1.43	1.74	5.28667	1.21
AFLA_064470		cytochrome P450, putative	0.393	-1.34676	0.000593788	0.00219227	yes	down	5.07	3.02	9.38	1.6	2.4	2.36	5.82333	2.12
AFLA_064480		conserved hypothetical protein	0.413	-1.27627	0.000876744	0.00309518	yes	down	17.57	9.23	15.97	5.33	5.28	5.99	14.2567	5.53333
AFLA_064490		conserved hypothetical protein	0.271	-1.88212	3.5592e-10	4.31291e-09	yes	down	19.29	16.62	23.18	4.38	6.58	5.13	19.6967	5.36333
AFLA_064500		conserved hypothetical protein	2.205	1.14061	6.46375e-14	1.25924e-12	yes	up	160.5	164.33	197.16	334.47	368.44	402.75	173.997	368.553
AFLA_064550		membrane dipeptidase GliJ-like, putative	0.332	-1.59236	0.00287429	0.00883736	yes	down	8.03	4.2	8.42	1.07	2.92	2.31	6.88333	2.1
AFLA_064560		nonribosomal peptide synthase GliP-like, putative	0.254	-1.97712	0.000212283	0.000878839	yes	down	1.69	0.77	2.01	0.24	0.45	0.37	1.49	0.353333
AFLA_064580		oxidoreductase, putative	0.37	-1.43334	0.000608599	0.00224082	yes	down	7.02	5.26	9.16	1.97	3.05	2.22	7.14667	2.41333
AFLA_064600		conserved hypothetical protein	0.149	-2.74741	7.85742e-05	0.00036404	yes	down	2.2	2.15	4.24	0.11	0.48	0.55	2.86333	0.38
AFLA_064690		conserved hypothetical protein	0.223	-2.16522	0.00466556	0.0134212	yes	down	1.27	0.86	0.63	0.1	0.21	0.28	0.92	0.196667
AFLA_064720		sugar transporter, putative	0.136	-2.87781	0.000197638	0.000823695	yes	down	6.03	6.34	2.86	0.59	0.12	1.33	5.07667	0.68
AFLA_064740		cell wall glycosyl hydrolase YteR, putative	0.144	-2.79447	2.34812e-07	1.82325e-06	yes	down	9.36	9.47	3.61	1.43	0.96	0.95	7.48	1.11333
AFLA_064750		naringenin,2-oxoglutarate 3-dioxygenase, putative	9.11	3.18744	1.68478e-20	6.71736e-19	yes	up	6.05	9.64	17.39	85.23	104.86	76.46	11.0267	88.85
AFLA_064830		transmembrane protein 14, putative	3.833	1.93857	3.22881e-07	2.42356e-06	yes	up	37.31	94.93	54.64	184.8	214.53	170.27	62.2933	189.867
AFLA_064840		conserved hypothetical protein	9.311	3.21896	2.8077e-10	3.46263e-09	yes	up	19.25	28.26	22.81	131.13	84.46	385.55	23.44	200.38
AFLA_064970		benzodiazepine receptor family protein	6.053	2.59767	6.74468e-43	1.31628e-40	yes	up	234.01	401.31	350.57	1676.22	1659.01	1938.84	328.63	1758.02
AFLA_065010		isochorismatase family hydrolase, putative	4.301	2.10468	8.35608e-06	4.79573e-05	yes	up	0.55	0.95	0.93	4.18	2.96	2.4	0.81	3.18
AFLA_065030		conserved hypothetical protein	0.318	-1.65303	0.00527156	0.0149708	yes	down	1.05	1.03	2.37	0.47	0.36	0.45	1.48333	0.426667
AFLA_065050		Defensin domain protein	261.356	8.02987	9.02644e-15	2.02032e-13	yes	up	0.32	0.08	0.09	12.34	12.15	70.51	0.163333	31.6667
AFLA_065110		neutral amino acid permease	10.218	3.35301	8.2443e-06	4.73707e-05	yes	up	0.25	0.04	0.4	1.96	2.26	2.33	0.23	2.18333
AFLA_065120		alpha-L-rhamnosidase C, putative	3.777	1.91713	0.021865	0.0499029	yes	up	0.28	0.15	0.1	0.36	0.86	0.69	0.176667	0.636667
AFLA_065160		hypothetical protein	0.024	-5.36127	6.37314e-18	2.00268e-16	yes	down	7.76	13.77	36.62	0.19	0.69	0.38	19.3833	0.42
AFLA_065280		tyrosinase domain protein	0.084	-3.56674	1.43608e-37	1.99687e-35	yes	down	31.61	28.52	47.52	1.83	2.82	3.12	35.8833	2.59
AFLA_065300		protease inhibitor (Tfs1), putative	0.389	-1.36198	0.0199424	0.0461204	yes	down	33.13	127.25	41.21	22.54	31.47	13.55	67.1967	22.52
AFLA_065400		conserved hypothetical protein	0.185	-2.43587	4.87169e-08	4.2305e-07	yes	down	4.52	9.37	13.27	1.58	0.87	1.6	9.05333	1.35
AFLA_065410		conserved hypothetical protein	0.377	-1.40596	0.00311635	0.00947684	yes	down	5.53	5.86	11.45	1.8	2.45	3.85	7.61333	2.7
AFLA_065420		conserved hypothetical protein	3.277	1.71234	1.08935e-10	1.4107e-09	yes	up	7.33	11.81	17.63	39.17	31.99	38.7	12.2567	36.62
AFLA_065450		penicillolysin/deuterolysin metalloprotease, putative	3.503	1.80875	2.69453e-05	0.000139026	yes	up	153.06	144.8	495.69	832.81	649.17	1150.87	264.517	877.617
AFLA_065460		conserved hypothetical protein	2.539	1.34441	1.81183e-06	1.18627e-05	yes	up	43.37	48.96	48.13	94.01	78.76	144.03	46.82	105.6
AFLA_065470		NAD dependent epimerase/dehydratase family protein	5915.15	12.5302	2.01246e-25	1.19714e-23	yes	up	0	0	0	70.3	79.73	65.89	0	71.9733
AFLA_065480		conserved hypothetical protein	7.067	2.82104	1.31409e-111	2.43632e-108	yes	up	3.3	8.27	4.62	25.89	24.01	25.12	5.39667	25.0067
AFLA_065520		conserved hypothetical protein	7.047	2.81691	1.432e-08	1.36308e-07	yes	up	15.1	4.74	14.9	77.89	78.09	58.28	11.58	71.42
AFLA_065540		extracellular lipase, putative	2.836	1.50385	1.02031e-11	1.5093e-10	yes	up	45.84	36.25	46.91	112.8	137.33	127.84	43	125.99
AFLA_065600		translation factor, putative	2.398	1.26192	0.00130856	0.00444608	yes	up	1.67	1.66	1.71	3.51	4.06	3.47	1.68	3.68
AFLA_065620		MFS multidrug transporter, putative	2.614	1.38634	0.00151615	0.00505112	yes	up	2.05	6.95	7.08	16.47	8.61	12.97	5.36	12.6833
AFLA_065630		TfdA family oxidoreductase, putative	2.946	1.55862	3.84966e-07	2.85301e-06	yes	up	21.87	34.1	59.81	109.3	102.39	85.71	38.5933	99.1333
AFLA_065690		Zn2+ dependent hydrolase, putative	0.234	-2.09319	0.000113622	0.000502758	yes	down	126.18	86.16	40.42	17.19	27.18	5.93	84.2533	16.7667
AFLA_065710		conserved hypothetical protein	6.584	2.71893	4.63438e-08	4.04336e-07	yes	up	0.62	0.67	0.89	4.61	5.92	2.56	0.726667	4.36333
AFLA_065730		guanine deaminase, putative	3.112	1.63761	2.53564e-15	6.15862e-14	yes	up	92.77	100.77	107.49	306.52	334.05	232.24	100.343	290.937
AFLA_065770		C6 and C2H2 transcription factor, putative	2.488	1.31497	0.000784407	0.00280842	yes	up	1.23	1.78	2.94	4.79	3.8	4.83	1.98333	4.47333
AFLA_065810		2-ketogluconate transporter, putative	0.231	-2.11551	0.00597677	0.0166214	yes	down	1.6	1.39	1.05	0.09	0.32	0.46	1.34667	0.29
AFLA_065910		conserved hypothetical protein	0.319	-1.64901	0.00477619	0.0136934	yes	down	0.72	0.9	0.91	0.4	0.15	0.24	0.843333	0.263333
AFLA_065960		fucose-specific lectin FleA	0.07	-3.84026	1.02458e-21	4.65202e-20	yes	down	844.29	1352.52	2843.8	80.35	98.6	146.08	1680.2	108.343
AFLA_066000		bZIP transcription factor, putative	3.868	1.95165	6.34591e-28	4.70612e-26	yes	up	32.58	40.77	37.56	115.43	105.56	94.86	36.97	105.283
AFLA_066020		12-oxophytodienoate reductase, putative	3.186	1.67195	2.06455e-19	7.40841e-18	yes	up	12.16	13.87	17.25	44.47	41.25	35.11	14.4267	40.2767
AFLA_066030		conserved hypothetical protein	0.46	-1.11913	0.0153057	0.0370016	yes	down	192.49	89.37	53.91	51.44	39.75	48.39	111.923	46.5267
AFLA_066050		conserved hypothetical protein	35.995	5.16974	0.00162551	0.00536086	yes	up	0	0	0.23	0.96	1.36	2.45	0.0766667	1.59
AFLA_066100		conserved hypothetical protein	2.218	1.14958	6.38394e-15	1.46121e-13	yes	up	67.86	60.97	75.71	148.68	126.05	173.32	68.18	149.35
AFLA_066160		methyltransferase family protein	3.626	1.8583	1.05068e-32	1.18058e-30	yes	up	13	16.55	21.02	61.19	50.62	67.79	16.8567	59.8667
AFLA_066230		oxidoreductase, putative	212.143	7.7289	3.30296e-08	2.95118e-07	yes	up	0.07	0	0	5.87	1.92	9.48	0.0233333	5.75667
AFLA_066240		hypothetical protein	2.582	1.36836	7.14291e-15	1.62159e-13	yes	up	3.82	7.34	5	10.83	9.05	11.19	5.38667	10.3567
AFLA_066280		conserved hypothetical protein	4.364	2.12572	3.54835e-06	2.18802e-05	yes	up	44.01	36.01	79.43	148.3	157.91	156.41	53.15	154.207
AFLA_066330		oleate delta-12 desaturase	0.458	-1.12538	1.40455e-16	3.86738e-15	yes	down	226.34	228.62	247.76	110.11	75.83	85.68	234.24	90.54
AFLA_066460		developmental regulator AflYf / VeA	0.263	-1.92789	1.62879e-09	1.82464e-08	yes	down	141.72	438.78	357.1	53.5	38.44	42.36	312.533	44.7667
AFLA_066470		nuclear RNA binding protein, putative	0.136	-2.88102	1.01566e-17	3.1039e-16	yes	down	30.68	67.4	57.09	13.44	10.31	12.04	51.7233	11.93
AFLA_066480		conserved hypothetical protein	2.06	1.04264	0.00190591	0.00616677	yes	up	26.21	57.14	81.92	133.68	79.04	92.67	55.09	101.797
AFLA_066500		gibberellin 20-oxidase, putative	13.323	3.7359	7.50747e-14	1.45493e-12	yes	up	3.47	6.44	19.33	101.79	132.8	103.44	9.74667	112.677
AFLA_066510		D-lactate dehydrogenase, putative	2.248	1.16886	3.53385e-05	0.000177075	yes	up	4.04	3.09	5.16	9.78	7.71	8.31	4.09667	8.6
AFLA_066620		alcohol dehydrogenase, putative	0.277	-1.8532	3.10637e-09	3.30356e-08	yes	down	9.96	16.86	21.3	4.56	4.34	3.16	16.04	4.02
AFLA_066680		beta-galactosidase, putative	9.265	3.2118	0.016463	0.0393414	yes	up	0	0.02	0.05	0.21	0.22	0.15	0.0233333	0.193333
AFLA_066690		pyrroline-5-carboxylate reductase, putative	0.04	-4.63884	0.000691207	0.00250619	yes	down	0.81	3.83	7.96	0	0	0.43	4.2	0.143333
AFLA_066720		nonribosomal peptide synthase, putative	0.462	-1.11494	3.15089e-07	2.37148e-06	yes	down	0.73	1.07	0.99	0.44	0.39	0.38	0.93	0.403333
AFLA_066730		alcohol dehydrogenase, putative	5.096	2.34943	7.61408e-15	1.72153e-13	yes	up	6.55	10.47	16.4	66.76	91.48	49.84	11.14	69.36
AFLA_066790		conserved hypothetical protein	32.525	5.02346	1.67542e-05	9.04725e-05	yes	up	0	0.07	0.11	1.32	0.32	3.6	0.06	1.74667
AFLA_066830		conserved hypothetical protein	0.363	-1.46124	0.00363749	0.0108018	yes	down	25.08	10.67	9.4	4.86	4.33	6.47	15.05	5.22
AFLA_066880		monocarboxylate transporter, putative	0.283	-1.82032	4.61608e-05	0.000225711	yes	down	160.11	64.45	73.42	26.11	21	37.26	99.3267	28.1233
AFLA_066910		conserved hypothetical protein	0.427	-1.22701	0.0174348	0.0413087	yes	down	62.66	27.45	25.09	14.26	9.3	24.09	38.4	15.8833
AFLA_066930		cytochrome P450, putative	0.47	-1.09023	0.0208126	0.0478544	yes	down	219.32	109.75	89.24	53.97	39.92	97.22	139.437	63.7033
AFLA_066940		O-methyltransferase, putative	0.468	-1.09567	0.000136925	0.000591326	yes	down	596.81	262.15	226.83	196.63	142.27	344.07	361.93	227.657
AFLA_066950		conserved hypothetical protein	0.001	-10.9152	1.33859e-06	8.98099e-06	yes	down	22.33	0.94	40.91	0	0	0	21.3933	0
AFLA_066970		conserved hypothetical protein	0.475	-1.07487	3.80498e-15	9.04414e-14	yes	down	438.6	508.06	594.54	244.72	240.37	229.29	513.733	238.127
AFLA_066980		polyketide synthase, putative	0.058	-4.10712	1.31464e-07	1.06203e-06	yes	down	2.51	1.27	0.35	0.1	0.09	0.05	1.37667	0.08
AFLA_067030		conserved hypothetical protein	0.036	-4.81215	0.000296084	0.00117798	yes	down	4.72	0.75	2.39	0	0	0.28	2.62	0.0933333
AFLA_067080		hypothetical protein	4.26	2.09069	2.73704e-22	1.30673e-20	yes	up	42.32	54.79	46.86	162.35	207.41	190.4	47.99	186.72
AFLA_067090		transcriptional elongation factor Iws1, putative	2.872	1.52215	1.50999e-05	8.23792e-05	yes	up	50.68	58.41	57.76	122.81	203.05	85.81	55.6167	137.223
AFLA_067100		mitochondrial hypoxia responsive domain protein	4.341	2.1181	2.87283e-07	2.1824e-06	yes	up	159.63	265.28	249.19	773.85	1346.96	454.25	224.7	858.353
AFLA_067110		MFS peptide transporter, putative	12.773	3.67504	6.25981e-05	0.000296776	yes	up	0.14	0	0.13	0.97	0.92	1.42	0.09	1.10333
AFLA_067150		conserved hypothetical protein	9.478	3.24458	1.51638e-20	6.1339e-19	yes	up	7.47	15.96	14.48	169.16	159.41	88.9	12.6367	139.157
AFLA_067160		hypothetical protein	2.236	1.16089	5.86524e-06	3.47973e-05	yes	up	5.46	7.41	10.01	14.47	14.11	19.72	7.62667	16.1
AFLA_067390		conserved hypothetical protein	2.51	1.32797	1.09033e-09	1.25688e-08	yes	up	27.32	47.18	52.86	95.1	84.47	106.55	42.4533	95.3733
AFLA_067430		cation efflux family protein family	0.009	-6.87389	0.0038005	0.011208	yes	down	2.15	1.05	0	0	0	0	1.06667	0
AFLA_067450		glycine cleavage system H protein	2.66	1.41121	5.95487e-12	9.08669e-11	yes	up	156.38	169.85	167.25	665.09	841.1	568.72	164.493	691.637
AFLA_067460		37S ribosomal protein Mrp17	2.66	1.41164	1.64698e-14	3.53687e-13	yes	up	120.96	132.65	124.13	346.11	391.53	338.68	125.913	358.773
AFLA_067480		antibiotic biosynthesis monooxygenase, putative	2.902	1.53684	8.04868e-06	4.64385e-05	yes	up	15.6	15.78	19.12	24.76	45.79	29.48	16.8333	33.3433
AFLA_067580		hypothetical protein	25.307	4.66147	0.0144078	0.0351596	yes	up	0.12	0.45	0	0.8	10.06	0	0.19	3.62
AFLA_067760		conserved histidine-rich protein	2.362	1.24029	3.40001e-05	0.00017083	yes	up	54.09	32.43	48.65	90.29	74.25	142.79	45.0567	102.443
AFLA_067800		mitochondrial processing peptidase alpha subunit, putative	0.001	-9.44682	3.52232e-13	6.31973e-12	yes	down	4.23	2.88	7.79	0	0	0	4.96667	0
AFLA_067970		small nuclear ribonucleoprotein Lsm8, putative	2.007	1.0049	0.0017032	0.00558232	yes	up	27.92	10.37	11.56	25.15	19.87	47.65	16.6167	30.89
AFLA_068080		cytosolic Cu/Zn superoxide dismutase, putative	5.07	2.34191	4.15195e-29	3.44674e-27	yes	up	23.78	45.1	35.02	151.42	138.76	225.57	34.6333	171.917
AFLA_068130		quinate 5-dehydrogenase QutB, putative	0.311	-1.68607	0.00199215	0.00641039	yes	down	1.89	2.55	3.25	0.9	0.66	0.59	2.56333	0.716667
AFLA_068190		CORD and CS domain protein	0.461	-1.11658	0.0173174	0.0410743	yes	down	375.74	149.4	137.8	94.31	108.88	94.03	220.98	99.0733
AFLA_068200		conserved hypothetical protein	0.113	-3.14745	6.05186e-08	5.18252e-07	yes	down	209.85	123.19	76.18	10.78	10.98	18.88	136.407	13.5467
AFLA_068270		conserved hypothetical protein	2.255	1.17281	1.83812e-14	3.89471e-13	yes	up	196.71	235.37	230.11	439.13	464.97	438.88	220.73	447.66
AFLA_068370		heat shock protein/chaperonin HSP78, putative	0.14	-2.8375	1.50297e-07	1.20281e-06	yes	down	2381.23	1009.04	508.2	181.99	187.81	176	1299.49	181.933
AFLA_068380		DNA mismatch repair protein Msh5	0.445	-1.16878	0.00743314	0.0201036	yes	down	61.87	33.19	21.6	16.07	21.21	16.55	38.8867	17.9433
AFLA_068390		Sas10/Utp3 family protein	2.157	1.10886	0.0133113	0.0328908	yes	up	3.14	11.82	10.45	20.26	10.22	19.64	8.47	16.7067
AFLA_068490		G-patch domain protein, putative	4.889	2.28964	0.000157942	0.000672388	yes	up	0.58	0.66	0.47	1.17	3.92	2.51	0.57	2.53333
AFLA_068600		ammonium transporter MepA	0.318	-1.65064	5.32581e-07	3.82468e-06	yes	down	20.92	30.67	60.38	11.34	8.87	8.81	37.3233	9.67333
AFLA_068610		conserved hypothetical protein	0.472	-1.08258	0.0151191	0.0366496	yes	down	472.08	260.71	150.48	153.15	104.37	155.76	294.423	137.76
AFLA_068670		purine-cytosine permease, putative	0.28	-1.83406	4.36039e-17	1.24372e-15	yes	down	7.9	11.37	15.02	1.9	3.37	2.35	11.43	2.54
AFLA_068680		P-type calcium ATPase, putative	0.251	-1.99261	0.000380107	0.00147636	yes	down	27	20.39	16.91	8.16	1.27	6.74	21.4333	5.39
AFLA_068750		alcohol dehydrogenase, putative	6.993	2.806	3.45548e-39	5.33872e-37	yes	up	3.61	4.91	4.35	88.23	89.86	60.85	4.29	79.6467
AFLA_068790		adenylylsulfate kinase	0.495	-1.01384	0.0033398	0.0100519	yes	down	357.49	209.9	240.16	149.98	155.57	113.01	269.183	139.52
AFLA_068840		glycine cleavage system T protein	2.851	1.51137	2.05766e-08	1.90269e-07	yes	up	16.05	24.18	16.91	60.63	53.18	37.81	19.0467	50.54
AFLA_068890		mutt/nudix hydrolase, putative	2.17	1.11779	0.00723583	0.0196368	yes	up	6.49	11.14	19.13	32.1	17.15	20.43	12.2533	23.2267
AFLA_068910		conserved hypothetical protein	0.433	-1.20771	0.00527152	0.0149708	yes	down	3.27	2.48	3.95	0.93	1.94	1.89	3.23333	1.58667
AFLA_069000		ATP binding protein, putative	776.133	9.60016	1.19382e-13	2.25086e-12	yes	up	0	0	0	8.67	10.4	19.79	0	12.9533
AFLA_069080		nuclear localization protein, putative	0.473	-1.08016	1.60287e-06	1.0645e-05	yes	down	124.32	122.24	93.31	52.15	41.6	47.1	113.29	46.95
AFLA_069180		60S ribosomal protein L35	2.891	1.53154	6.75405e-20	2.55551e-18	yes	up	406.21	571.25	647.54	1320.31	1477.89	1404.36	541.667	1400.85
AFLA_069260		conserved hypothetical protein	0.01	-6.65538	9.13184e-05	0.000416663	yes	down	22.71	3.45	0.78	0	0.15	0.14	8.98	0.0966667
AFLA_069330		nonribosomal peptide synthase Pes1	0.293	-1.77262	5.17372e-14	1.02043e-12	yes	down	41.92	36.25	29.59	10.19	8.9	9.71	35.92	9.6
AFLA_069470		conserved hypothetical protein	0.488	-1.03615	8.97577e-26	5.45609e-24	yes	down	112.39	129.31	135.42	58.26	49.86	55.17	125.707	54.43
AFLA_069530		conserved hypothetical protein	2.914	1.54313	0.000174286	0.000736152	yes	up	16.22	29.96	13.46	37.92	52.27	66.79	19.88	52.3267
AFLA_069560		conserved hypothetical protein	3.338	1.73886	0.000607384	0.00223727	yes	up	2.96	1.65	1.99	7.73	7.47	5.49	2.2	6.89667
AFLA_069570		high affinity methionine permease	5.749	2.52339	2.77945e-05	0.000142745	yes	up	0.91	0.61	4.35	12.18	14.25	6.73	1.95667	11.0533
AFLA_069590		adenosylhomocysteinase	0.454	-1.13839	7.9901e-08	6.68787e-07	yes	down	465.1	461.6	569.94	290.54	167.38	181.95	498.88	213.29
AFLA_069600		conserved hypothetical protein	25.222	4.65664	7.07054e-05	0.000330474	yes	up	1.45	0	0	11.1	8.51	20.29	0.483333	13.3
AFLA_069620		conserved hypothetical protein	0.269	-1.89554	0.00135552	0.00458323	yes	down	127.69	45.82	63.39	14.17	13.98	29.37	78.9667	19.1733
AFLA_069850		glycerol dehydrogenase Gcy1, putative	2.48	1.31053	6.3697e-05	0.000301261	yes	up	52.57	93.55	148.75	246.07	239.67	165.45	98.29	217.063
AFLA_069900		hypothetical protein	0.233	-2.10063	7.37036e-05	0.00034362	yes	down	6.38	37.13	16.12	5.98	3.07	3.82	19.8767	4.29
AFLA_070010		conserved hypothetical protein	6.75	2.75482	4.65289e-30	4.04365e-28	yes	up	1190.95	2220.79	2261.71	9385.27	11713	11982	1891.15	11026.8
AFLA_070040		MFS sugar transporter, putative	0.457	-1.13064	0.0126177	0.0313933	yes	down	11.83	9.39	7.94	2.8	2.93	6.14	9.72	3.95667
AFLA_070060		conserved hypothetical protein	2.406	1.26663	3.05842e-06	1.91027e-05	yes	up	77.41	178.02	169.34	306.09	294.66	291.44	141.59	297.397
AFLA_070080		conserved hypothetical protein	2.921	1.54667	1.99289e-12	3.25534e-11	yes	up	10.42	14.92	11.65	31.51	37.22	31.51	12.33	33.4133
AFLA_070090		conserved hypothetical protein	2.384	1.25342	0.00830033	0.0221051	yes	up	6.97	17.36	32.68	32.3	47.49	37.16	19.0033	38.9833
AFLA_070130		MFS multidrug transporter, putative	0.247	-2.01905	1.12322e-05	6.28507e-05	yes	down	17.26	8.43	8.05	3.56	2.42	2.8	11.2467	2.92667
AFLA_070170		lysosomal alpha-glucosidase, putative	0.026	-5.27534	4.20263e-68	2.59722e-65	yes	down	1099.1	854.12	778.03	23.26	26.72	17.05	910.417	22.3433
AFLA_070240		conserved hypothetical protein	17.357	4.11743	0.00370469	0.0109574	yes	up	0	0.03	0.03	0.34	0.19	0.45	0.02	0.326667
AFLA_070250		conserved hypothetical protein	2.028	1.02018	0.000417914	0.00160805	yes	up	16.55	16.54	11.86	32.89	25.82	26.79	14.9833	28.5
AFLA_070320		choline transport protein, putative	0.141	-2.82876	3.37006e-30	3.02327e-28	yes	down	94.16	80.82	71.46	11.38	11.07	11.82	82.1467	11.4233
AFLA_070360		C6 finger domain protein, putative	2.09	1.06333	1.84259e-05	9.84482e-05	yes	up	11.19	8.62	11.51	22	16.09	23.85	10.44	20.6467
AFLA_070460		pectate lyase precursor, putative	0.147	-2.76729	0.00425881	0.0124051	yes	down	1.35	1.56	1.74	0.22	0.29	0.1	1.55	0.203333
AFLA_070530		ATP-binding cassette transporter, putative	0.19	-2.39972	4.44413e-05	0.000218263	yes	down	0.37	0.98	1.11	0.14	0.16	0.13	0.82	0.143333
AFLA_070630		conserved hypothetical protein	0.497	-1.00791	2.49078e-11	3.51172e-10	yes	down	24.82	27.77	28.89	11.87	11.91	14.22	27.16	12.6667
AFLA_070720		A kinase anchor protein, putative	0.327	-1.61204	4.82799e-06	2.89992e-05	yes	down	132.34	97.64	62.61	32.98	27.92	31.89	97.53	30.93
AFLA_070800		conserved hypothetical protein	0.172	-2.5392	1.59582e-20	6.43187e-19	yes	down	72.56	62.5	113.4	15.77	8.52	14.12	82.82	12.8033
AFLA_070840		MFS transporter, putative	0.249	-2.00448	6.01491e-16	1.55243e-14	yes	down	13.99	24.65	18.65	5.15	3.48	4.81	19.0967	4.48
AFLA_070850		phosphatidylserine decarboxylase family protein	0.381	-1.39262	8.03873e-05	0.000371203	yes	down	13.95	19.39	22.51	12.44	13.14	16.12	18.6167	13.9
AFLA_070870		isopenicillin N synthetase PcbC	0.222	-2.17378	8.58769e-06	4.91913e-05	yes	down	20.27	9.65	11.67	2.52	2.06	3.66	13.8633	2.74667
AFLA_070880		acyl-coenzyme A:Isopenicillin N acyltransferase PenDE	0.122	-3.03131	7.83523e-11	1.03761e-09	yes	down	33.77	18.23	22.81	3.06	1.35	4.51	24.9367	2.97333
AFLA_070910		aminotransferase, putative	18.528	4.2116	3.25727e-10	3.97301e-09	yes	up	0.2	0.82	0.59	8.76	3.46	15.09	0.536667	9.10333
AFLA_070960		involucrin, putative	0.348	-1.5233	2.58783e-05	0.000134205	yes	down	7.19	6.46	4.45	2.39	1.52	2.94	6.03333	2.28333
AFLA_071010		heat shock protein (Sti1), putative	0.24	-2.05887	6.4495e-06	3.79599e-05	yes	down	762.49	376.58	253.32	115.22	120.14	92.87	464.13	109.41
AFLA_071030		PHD finger domain protein, putative	0.498	-1.00592	0.0011305	0.00390671	yes	down	28.82	44.43	23.7	16.98	14.57	13.54	32.3167	15.03
AFLA_071140		conserved hypothetical protein	2.222	1.15178	8.54947e-05	0.000392506	yes	up	125.56	181.89	96.94	255.04	248.44	329.4	134.797	277.627
AFLA_071180		indoleamine 2,3-dioxygenase family protein	0.232	-2.10909	8.80537e-09	8.71449e-08	yes	down	820.79	883.23	530.42	146.2	107.31	251.57	744.813	168.36
AFLA_071190		vacuolar ATP synthase subunit G, putative	4.276	2.09611	3.57152e-30	3.15315e-28	yes	up	114.72	140.92	166.99	464.06	526.92	606.06	140.877	532.347
AFLA_071210		conserved hypothetical protein	0	-11.0966	1.01461e-16	2.83582e-15	yes	down	16.9	34.19	7.48	0	0	0	19.5233	0
AFLA_071410		cAMP-dependent protein kinase pathway protein (Som1), putative	0.481	-1.0565	4.89446e-05	0.000237755	yes	down	101.39	94.27	72.21	51.92	39.77	47.6	89.29	46.43
AFLA_071500		translation initiation inhibitor, putative	2.086	1.0606	5.42268e-06	3.23442e-05	yes	up	172.19	222.69	302.11	704.1	678.02	440.33	232.33	607.483
AFLA_072140		cysteine-rich secretory protein, putative	33.658	5.07287	1.78017e-38	2.64035e-36	yes	up	5.22	5.58	7.19	143.69	110.38	303.2	5.99667	185.757
AFLA_072150		cytochrome P450, putative	10.963	3.45458	7.71302e-15	1.73683e-13	yes	up	1.04	0.51	0.54	5.93	3.53	8.96	0.696667	6.14
AFLA_072160		conserved hypothetical protein	0.077	-3.68999	0.000881496	0.00310922	yes	down	3.09	1.98	0.71	0.3	0.15	0	1.92667	0.15
AFLA_072280		hypothetical protein	4.165	2.05835	5.97529e-05	0.000284909	yes	up	2.18	0.9	1.61	5.38	6.5	7.35	1.56333	6.41
AFLA_072380		conserved hypothetical protein	0.22	-2.18435	8.93552e-28	6.41282e-26	yes	down	62.39	102.98	116.72	18.45	16.75	18.68	94.03	17.96
AFLA_072590		conserved hypothetical protein	42.979	5.42558	0.00411177	0.0120177	yes	up	0	0	0	0.39	0.52	0.26	0	0.39
AFLA_072630		24-dehydrocholesterol reductase precursor, putative	2.351	1.23316	1.49129e-07	1.19432e-06	yes	up	12.19	18.2	13.73	32.87	34.04	28.59	14.7067	31.8333
AFLA_072640		gluconate 5-dehydrogenase, putative	2.812	1.49135	0.000273478	0.00109968	yes	up	6.94	4.95	3.87	17.97	13.18	11.29	5.25333	14.1467
AFLA_072680		hypothetical protein	2.362	1.24023	7.94801e-07	5.52586e-06	yes	up	852.63	1148.41	1217.51	2632.81	2767.14	1631.56	1072.85	2343.84
AFLA_072770		pyrroline-5-carboxylate dehydrogenase, putative	0.366	-1.44899	9.9157e-09	9.71826e-08	yes	down	99.09	81.83	80.92	34.56	31.97	24.42	87.28	30.3167
AFLA_072780		sarcosine oxidase, putative	0.346	-1.53045	1.39089e-05	7.64516e-05	yes	down	10.3	7.6	9.76	2.89	3.47	2.12	9.22	2.82667
AFLA_072810		conserved hypothetical protein	2.213	1.14622	0.0214596	0.0491086	yes	up	25.47	31.49	64.49	90.66	59.23	275.93	40.4833	141.94
AFLA_072830		sugar transporter, putative	2.775	1.4725	0.000281495	0.00112679	yes	up	0.82	1	2.3	4.09	3.11	2.98	1.37333	3.39333
AFLA_072860		conserved hypothetical protein	4.375	2.12934	0.00023004	0.000942426	yes	up	1.69	1.43	1.62	6.53	3.46	9.25	1.58	6.41333
AFLA_072900		conserved hypothetical protein	82.047	6.35837	1.92317e-10	2.43106e-09	yes	up	0.23	0	0.1	5.92	3.79	14.28	0.11	7.99667
AFLA_073020		conserved hypothetical protein	0.218	-2.19557	1.67394e-05	9.04369e-05	yes	down	48.45	63.34	25.65	9.19	7.15	10.28	45.8133	8.87333
AFLA_073040		conserved hypothetical protein	0.172	-2.5431	5.97404e-06	3.53862e-05	yes	down	4.92	4.7	7.01	1.5	0.7	0.38	5.54333	0.86
AFLA_073070		arabinan-endo 1,5-alpha-L-arabinase, putative	3.293	1.71936	1.23188e-06	8.33577e-06	yes	up	69.97	54.05	33.72	166.55	138.49	194.2	52.58	166.413
AFLA_073110		hypothetical protein	2.923	1.54738	2.94341e-09	3.15135e-08	yes	up	83.63	87.59	131.35	375.24	247.27	180.02	100.857	267.51
AFLA_073160		zinc/cadmium resistance protein	54.184	5.75979	5.5469e-21	2.34615e-19	yes	up	0.5	0.44	0	15.63	19.53	16.65	0.313333	17.27
AFLA_073180		MFS monosaccharide transporter, putative	0.133	-2.91432	3.74788e-12	5.89695e-11	yes	down	1110.66	533.74	469.4	121.57	77.19	78.25	704.6	92.3367
AFLA_073210		oxalate decarboxylase, putative	0.27	-1.89016	9.3804e-15	2.08695e-13	yes	down	43.03	73.7	104.71	9.46	9.32	6.89	73.8133	8.55667
AFLA_073240		conserved hypothetical protein	2.019	1.0135	0.0188606	0.0440582	yes	up	9.33	6.41	5.48	16.02	8.73	16.29	7.07333	13.68
AFLA_073260		hexokinase, putative	0.436	-1.19778	7.52519e-13	1.29382e-11	yes	down	37.75	40	37.79	16.59	14.79	15.87	38.5133	15.75
AFLA_073360		conserved hypothetical protein	4.677	2.2256	1.01631e-08	9.94324e-08	yes	up	9.52	10.03	6.46	27.67	39.44	38.11	8.67	35.0733
AFLA_073380		conserved hypothetical protein	2.91	1.54119	3.15938e-05	0.000159677	yes	up	2.16	4.51	4.11	9.37	9.06	9.63	3.59333	9.35333
AFLA_073450		copper amine oxidase, putative	0.197	-2.34598	1.77652e-14	3.77138e-13	yes	down	49.63	40.52	30.87	9.11	5.77	8.23	40.34	7.70333
AFLA_073490		protein required for cell viability Rrp17, putative	2.433	1.28284	2.78318e-05	0.000142762	yes	up	8.82	20.19	15.85	35	27.63	35.03	14.9533	32.5533
AFLA_073550		small nuclear ribonucleoprotein (LSM5), putative	2.048	1.03388	2.81494e-07	2.14475e-06	yes	up	65.37	48.67	87.34	126.16	175.31	165.88	67.1267	155.783
AFLA_073640		C6 transcription factor, putative	0.367	-1.446	1.1316e-06	7.70844e-06	yes	down	11.36	10.95	8.71	4.51	2.55	3.94	10.34	3.66667
AFLA_073650		mandelate racemase/muconate lactonizing enzyme family protein	0.155	-2.69261	2.34618e-08	2.13846e-07	yes	down	24.56	19.75	9.17	2.76	2.88	2.33	17.8267	2.65667
AFLA_073660		alcohol dehydrogenase	0.313	-1.67443	3.83091e-09	4.00141e-08	yes	down	8.91	9.67	10.37	3.45	2.44	2.58	9.65	2.82333
AFLA_073780		conserved hypothetical protein	2.894	1.53328	1.24985e-07	1.01263e-06	yes	up	100.3	250.77	210.8	507.96	400.77	564.66	187.29	491.13
AFLA_073970		conserved hypothetical protein	0.062	-4.00318	2.72619e-05	0.000140334	yes	down	2.42	30.6	38.73	0.24	1.26	2.24	23.9167	1.24667
AFLA_074060		NF-X1 finger transcription factor, putative	0.308	-1.70008	0.000509391	0.00191694	yes	down	38.3	16.2	13.25	8.03	5.78	6.95	22.5833	6.92
AFLA_074130		conserved hypothetical protein	0.216	-2.20821	7.12296e-10	8.40252e-09	yes	down	32.68	24.49	19.87	7.75	3.64	4.96	25.68	5.45
AFLA_074150		conserved hypothetical protein	2.506	1.3254	2.8796e-06	1.80669e-05	yes	up	14.78	13.03	13.05	30.52	21.29	37.45	13.62	29.7533
AFLA_074200		C6 transcription factor, putative	0.253	-1.98402	2.6391e-19	9.43966e-18	yes	down	59.97	60.51	34.85	9.71	9.28	10.47	51.7767	9.82
AFLA_074220		ubiquitin conjugating enzyme, putative	0.325	-1.61968	7.51455e-12	1.12962e-10	yes	down	4.45	4.59	4.79	1.82	1.13	1.35	4.61	1.43333
AFLA_074240		conserved hypothetical protein	0.241	-2.05172	0.00256274	0.00798988	yes	down	23.41	124.85	164.26	21.89	17.43	14.87	104.173	18.0633
AFLA_074270		sugar transporter, putative	0.277	-1.85361	1.6122e-05	8.73557e-05	yes	down	4.86	2.96	2.37	0.97	1.09	0.56	3.39667	0.873333
AFLA_074430		sugar transporter, putative	0.396	-1.33621	0.00266493	0.00827369	yes	down	2.9	1.96	2.14	0.91	0.88	1.06	2.33333	0.95
AFLA_074490		decarboxylase DEC1, putative	4.174	2.06143	0.00295287	0.00903403	yes	up	0.33	1.79	1.43	3.95	5.2	3.64	1.18333	4.26333
AFLA_074530		conserved hypothetical protein	2.045	1.03228	1.04205e-07	8.54847e-07	yes	up	8.25	14.37	13.69	25.73	22.8	24.14	12.1033	24.2233
AFLA_074540		cytochrome P450, putative	4.2	2.07024	6.48046e-35	7.92183e-33	yes	up	190.69	179.88	272.63	935.42	766.47	814.27	214.4	838.72
AFLA_074740		conserved hypothetical protein	0.072	-3.7899	2.16094e-07	1.68927e-06	yes	down	2.95	11.02	10.81	0.97	0.38	0.24	8.26	0.53
AFLA_074780		conserved hypothetical protein	3.145	1.65304	4.20565e-08	3.69248e-07	yes	up	17.71	17.34	11.93	50.88	45.3	91.48	15.66	62.5533
AFLA_074790		conserved hypothetical protein	2.989	1.57975	2.49826e-06	1.57991e-05	yes	up	1.83	2.22	3.27	6.07	8.22	6.12	2.44	6.80333
AFLA_074840		amino acid transporter, putative	3.692	1.88427	2.5287e-26	1.58922e-24	yes	up	14.73	13.98	14.96	52.64	40.92	57.82	14.5567	50.46
AFLA_074850		hypothetical protein	5.722	2.51664	2.04123e-46	4.54132e-44	yes	up	6.38	10.15	13.86	46.97	67	57.53	10.13	57.1667
AFLA_074860		conserved hypothetical protein	4.265	2.09268	6.02944e-05	0.000287244	yes	up	1.74	1.75	3.42	8.06	6.59	11.96	2.30333	8.87
AFLA_074890		thiamin pyrophosphokinase, putative	0.491	-1.02571	0.00282804	0.00871926	yes	down	9.82	6.38	5.49	5.85	7.09	5.88	7.23	6.27333
AFLA_074900		hypothetical protein	0.003	-8.50667	1.43924e-09	1.62869e-08	yes	down	33.54	20.92	3.17	0	0.96	0	19.21	0.32
AFLA_074910		conserved hypothetical protein	0.219	-2.18779	0.00108288	0.00375968	yes	down	1.92	2.26	0.7	0.47	0.33	0.24	1.62667	0.346667
AFLA_074930		conserved hypothetical protein	5.356	2.42118	3.79229e-15	9.03329e-14	yes	up	8.41	7.39	12.12	58.53	38.92	97.68	9.30667	65.0433
AFLA_074940		viral-enhancing factor, putative	0.183	-2.45134	1.71197e-13	3.17929e-12	yes	down	32.31	27.5	50.34	4.99	4.67	9.08	36.7167	6.24667
AFLA_075000		conserved hypothetical protein	0.361	-1.47051	1.70535e-08	1.59147e-07	yes	down	75.27	48.07	61.96	23.18	17.89	21.6	61.7667	20.89
AFLA_075010		hypothetical protein	2.403	1.26469	0.000628123	0.00230602	yes	up	0.54	1	0.7	1.64	1.95	1.42	0.746667	1.67
AFLA_075080		conserved hypothetical protein	2.013	1.00957	5.5084e-07	3.93717e-06	yes	up	22.08	21.99	26.47	43.96	48.25	41.36	23.5133	44.5233
AFLA_075240		conserved hypothetical protein	2.043	1.03084	3.01485e-05	0.000152858	yes	up	22.63	31.16	27.29	50.21	36.29	76.41	27.0267	54.3033
AFLA_075250		C-4 methyl sterol oxidase, putative	891.108	9.79946	1.99477e-11	2.85584e-10	yes	up	0	0	0	19.68	4.86	37.29	0	20.61
AFLA_075310		gentisate 1,2-dioxygenase, putative	40.745	5.34855	0.00484825	0.0138821	yes	up	0	0	0	0.51	0.58	0.85	0	0.646667
AFLA_075370		FAD binding domain protein	2.569	1.36148	0.00827028	0.0220462	yes	up	12.9	8.09	4.31	16.37	14.18	33.27	8.43333	21.2733
AFLA_075400		quinone oxidoreductase, putative	335.656	8.39084	1.00621e-50	3.02515e-48	yes	up	0.19	0.22	0.16	70.82	59.89	50.26	0.19	60.3233
AFLA_075420		homeobox protein meis, putative	2.329	1.21988	0.00140673	0.00473477	yes	up	0.72	0.34	0.84	1.11	1.16	1.13	0.633333	1.13333
AFLA_075440		conserved hypothetical protein	0.284	-1.81813	0.0015682	0.00519804	yes	down	8	8.42	14.61	1.98	4	1.5	10.3433	2.49333
AFLA_075450		UMTA methyltransferase family protein	0.267	-1.90562	3.01233e-08	2.70017e-07	yes	down	22.98	49.76	70.13	11.89	11.77	10.78	47.6233	11.48
AFLA_075520		conserved hypothetical protein	0.223	-2.16703	6.06953e-06	3.59135e-05	yes	down	2.74	2.06	3.57	0.53	0.59	0.62	2.79	0.58
AFLA_075570		glucuronyl hydrolase, putative	0.456	-1.13321	0.00117723	0.00405936	yes	down	8	5.86	6.11	3.21	3.19	2.51	6.65667	2.97
AFLA_075590		conserved hypothetical protein	0.294	-1.76558	2.07624e-05	0.00010972	yes	down	20.81	25.76	28.55	6.8	6.81	5.14	25.04	6.25
AFLA_075600		hypothetical protein	0.129	-2.95758	1.33589e-43	2.85779e-41	yes	down	29.75	41.58	56.89	6.01	7.77	4.79	42.74	6.19
AFLA_075610		conserved hypothetical protein	0.173	-2.52922	7.19993e-06	4.18891e-05	yes	down	57.33	58.38	49.46	7.37	13.06	3.52	55.0567	7.98333
AFLA_075640		pigment biosynthesis protein Ayg1	0.085	-3.5624	8.38293e-06	4.80679e-05	yes	down	1.34	10.59	14.74	0.45	0.77	0.7	8.89	0.64
AFLA_075740		vitamin H transporter, putative	0.423	-1.23968	0.000776242	0.00278366	yes	down	6.69	5.06	4.77	2.66	2.22	1.8	5.50667	2.22667
AFLA_075780		conserved hypothetical protein	3.484	1.80094	3.80863e-09	3.98563e-08	yes	up	2.56	3.5	2.47	8.17	7.85	11.63	2.84333	9.21667
AFLA_075840		hyaluronan synthase, putative	5.559	2.47479	3.07814e-12	4.89861e-11	yes	up	9.99	6.77	5.41	46.48	28.25	45.83	7.39	40.1867
AFLA_075880		conserved hypothetical protein	0.001	-9.45052	1.98585e-14	4.18383e-13	yes	down	5.67	5.47	7.42	0	0	0	6.18667	0
AFLA_075890		conserved hypothetical protein	0.254	-1.97454	5.28056e-05	0.000254952	yes	down	20.45	39.72	31.48	11.47	3.97	19.13	30.55	11.5233
AFLA_075900		conserved hypothetical protein	0.133	-2.91127	2.76054e-11	3.85298e-10	yes	down	21.93	83.11	64.88	7.16	4.68	8.62	56.64	6.82
AFLA_075910		methionine permease, putative	3.142	1.65161	0.000228805	0.000938506	yes	up	0.55	0.69	1.24	2.66	2.49	1.9	0.826667	2.35
AFLA_075920		aldehyde reductase II	2.955	1.56295	4.43436e-05	0.000217879	yes	up	1.41	2.09	1.81	4.61	4.29	5.55	1.77	4.81667
AFLA_075930		C4-dicarboxylate transporter/malic acid transport protein, putative	0.069	-3.85465	0.000246756	0.00100336	yes	down	0.68	2.71	4.45	0.07	0.31	0.07	2.61333	0.15
AFLA_076000		hypothetical protein	3.317	1.72967	1.09993e-14	2.4229e-13	yes	up	2.5	3.51	3.36	10.92	12.52	8.31	3.12333	10.5833
AFLA_076010		zinc finger protein, putative	2.024	1.01715	0.0013669	0.00461608	yes	up	1.29	2.02	1.26	3.26	2.08	3.9	1.52333	3.08
AFLA_076020		Tropomyosin-1, putative	2.08	1.05645	6.59779e-06	3.87507e-05	yes	up	13.84	19.06	13.78	27.04	30.67	32.07	15.56	29.9267
AFLA_076070		septin AspB	0.474	-1.07711	0.000107931	0.000481021	yes	down	125.17	83.59	88.91	51.25	37.18	47.37	99.2233	45.2667
AFLA_076100		conserved hypothetical protein	0.498	-1.00548	2.30185e-05	0.000120725	yes	down	95.22	111.8	109.03	54.06	31.93	61.82	105.35	49.27
AFLA_076120		alpha-L-fucosidase 2 precursor, putative	0.241	-2.05458	4.8546e-12	7.52124e-11	yes	down	6.72	6.53	7.18	1.23	1.79	1.54	6.81	1.52
AFLA_076160		conserved hypothetical protein	0.019	-5.72578	5.91645e-41	9.53835e-39	yes	down	84.71	90.39	249.01	1.72	3.71	2.86	141.37	2.76333
AFLA_076170		conserved hypothetical protein	0.021	-5.54031	2.26042e-48	5.98687e-46	yes	down	5571.69	8827.58	16724	131.51	226.38	224.7	10374.4	194.197
AFLA_076180		conserved hypothetical protein	0.025	-5.29935	8.08191e-47	1.87298e-44	yes	down	1467.66	2435.83	3836.36	36.31	73.61	69.97	2579.95	59.9633
AFLA_076190		hypothetical protein	0.022	-5.4943	3.22956e-15	7.75933e-14	yes	down	144.86	332.18	269.81	4.27	0	9.25	248.95	4.50667
AFLA_076390		hypothetical protein	2.495	1.31886	0.0178635	0.0421271	yes	up	19.01	22.89	12.29	43.19	38.12	26.73	18.0633	36.0133
AFLA_076410		conserved hypothetical protein	0.158	-2.66165	9.35068e-06	5.30699e-05	yes	down	191.76	71.32	51.29	19.12	32.03	7.18	104.79	19.4433
AFLA_076460		sister chromatid cohesion factor (Chl12), putative	4.607	2.20389	3.26872e-38	4.78438e-36	yes	up	30.34	49.93	50.12	194.37	161.03	202.03	43.4633	185.81
AFLA_076470		conserved hypothetical protein	4.661	2.2205	2.08243e-21	9.19246e-20	yes	up	218.85	455.29	381.16	1590.04	1121.18	1535.3	351.767	1415.51
AFLA_076520		GPI maturation protein (Bst1), putative	0.289	-1.79191	0.000167565	0.000710906	yes	down	21.2	15.27	8.51	6.89	2.92	3.17	14.9933	4.32667
AFLA_076550		conserved hypothetical protein	2.334	1.2229	9.44115e-07	6.50703e-06	yes	up	3.1	3.99	7.17	11.99	8.23	11.66	4.75333	10.6267
AFLA_076570		conserved hypothetical protein	2.048	1.03392	4.66244e-06	2.80959e-05	yes	up	10.15	15.45	17.25	32.01	20	29.01	14.2833	27.0067
AFLA_076580		trans-aconitate 2-methyltransferase, putative	2.357	1.23672	1.13661e-10	1.46849e-09	yes	up	24.66	40.86	37.17	66.67	78.26	76.83	34.23	73.92
AFLA_076690		conserved hypothetical protein	2.247	1.16823	2.79582e-10	3.4518e-09	yes	up	273.06	423.59	371.02	648.27	668.15	795.01	355.89	703.81
AFLA_076700		v-SNARE protein Bos1, putative	3.806	1.92846	0.0121542	0.0304512	yes	up	1.26	7.33	9.86	14.15	20.98	19.13	6.15	18.0867
AFLA_076740		conserved hypothetical protein	0.002	-9.08225	0.0201128	0.0464663	yes	down	3.75	3.84	0	0	0	0	2.53	0
AFLA_076800		amidohydrolase family protein	0.456	-1.13207	4.7214e-18	1.50489e-16	yes	down	94.55	89.95	110.7	44.51	35.82	37.26	98.4	39.1967
AFLA_076880		stearic acid desaturase (SdeA), putative	0.459	-1.12321	1.64168e-11	2.37478e-10	yes	down	344.48	362.26	348.86	200.51	160.57	142.87	351.867	167.983
AFLA_076900		conserved hypothetical protein	149.659	7.22553	7.69462e-05	0.000357532	yes	up	0	0	0	3.47	0.57	10.93	0	4.99
AFLA_076940		small nuclear ribonucleoprotein SmE, putative	2.929	1.55059	2.68494e-06	1.69124e-05	yes	up	60.4	104.57	141.72	187.33	193.62	293.71	102.23	224.887
AFLA_077150		amino acid transporter, putative	0.483	-1.05069	0.0100313	0.0260356	yes	down	1.33	2.99	3.53	1.68	1.03	0.93	2.61667	1.21333
AFLA_077170		hypothetical protein	0.219	-2.19338	9.72943e-09	9.54411e-08	yes	down	4.54	5.49	3.35	1.38	0.49	0.61	4.46	0.826667
AFLA_077190		conserved hypothetical protein	0.294	-1.76419	5.89919e-15	1.36714e-13	yes	down	19.12	19.95	32.22	7.41	5.61	5.92	23.7633	6.31333
AFLA_077200		conserved hypothetical protein	0.394	-1.3455	1.03773e-07	8.5207e-07	yes	down	7.35	7.02	9.43	2.31	3.03	1.73	7.93333	2.35667
AFLA_077220		NADPH flavin oxidoreductase, putative	0.112	-3.16229	2.62164e-11	3.68686e-10	yes	down	5.81	5.11	2.57	0.32	0.4	0.63	4.49667	0.45
AFLA_077240		conserved hypothetical protein	2.127	1.08873	0.000677977	0.00246545	yes	up	51.96	34.92	27.1	80.67	96.25	103.9	37.9933	93.6067
AFLA_077260		aldo-keto reductase (YakC), putative	3.31	1.72703	3.89348e-07	2.88356e-06	yes	up	3.48	6.67	9.87	19.3	16.97	15.68	6.67333	17.3167
AFLA_077330		thioesterase family protein	28.39	4.82729	6.59104e-31	6.37554e-29	yes	up	3.21	3.25	3.39	73.04	56.94	121.66	3.28333	83.88
AFLA_077340		conserved hypothetical protein	63	5.97729	1.69456e-08	1.58406e-07	yes	up	0.52	0.62	0.72	23.33	18.3	55.85	0.62	32.4933
AFLA_077370		conserved hypothetical protein	39.048	5.28717	0.00524223	0.0149028	yes	up	0	0	0	2.84	3.21	3.04	0	3.03
AFLA_077420		CAIB/BAIF family enzyme	0.016	-6.00672	0.00283909	0.00874847	yes	down	1.49	0.31	0.22	0	0	0	0.673333	0
AFLA_077440		threonine aldolase, putative	2.295	1.19868	4.10563e-05	0.000203163	yes	up	33.09	67.23	49.04	101.2	123.39	85.16	49.7867	103.25
AFLA_077470		thimet oligopeptidase, putative	0.423	-1.24086	0.000258195	0.00104633	yes	down	3.96	5.16	8.41	3.01	1.91	1.78	5.84333	2.23333
AFLA_077480		conserved hypothetical protein	0.048	-4.37727	2.2574e-11	3.19483e-10	yes	down	48.99	33.36	58.2	1.84	1.55	2.25	46.85	1.88
AFLA_077610		MFS drug efflux transporter, putative	0.144	-2.79965	0.00191177	0.00618214	yes	down	0.4	4.55	6.87	0.14	0.41	0.65	3.94	0.4
AFLA_077670		conserved hypothetical protein	0.35	-1.51484	0.000226461	0.00092992	yes	down	2.89	5.07	8.05	1.46	1.79	1.55	5.33667	1.6
AFLA_077720		conserved hypothetical protein	7.101	2.82797	3.44275e-08	3.07361e-07	yes	up	2.12	1.08	1.78	7.52	12.91	12.4	1.66	10.9433
AFLA_077770		hypothetical protein	2.19	1.13074	0.0113861	0.0288517	yes	up	0.55	1.12	1.49	1.9	1.61	2.78	1.05333	2.09667
AFLA_077840		endoglucanase, putative	0.3	-1.73509	0.0199305	0.0461025	yes	down	2.19	1.29	1.2	0.65	0.38	0.34	1.56	0.456667
AFLA_077850		phenylalanine ammonia-lyase, putative	0.46	-1.11909	7.43279e-15	1.68396e-13	yes	down	19.73	23.69	22.74	9.4	9.62	10.07	22.0533	9.69667
AFLA_077870		conserved hypothetical protein	0.176	-2.50357	6.12613e-22	2.8754e-20	yes	down	122.95	169.15	101.95	26.72	19.57	19.38	131.35	21.89
AFLA_077900		conserved hypothetical protein	0.117	-3.09754	0.000812679	0.0028938	yes	down	5.11	3.48	3.13	0.86	0.3	0.16	3.90667	0.44
AFLA_077920		glutamate decarboxylase	0.223	-2.16739	3.47691e-05	0.0001743	yes	down	2.73	8.19	9.59	0.85	1.78	1.32	6.83667	1.31667
AFLA_077970		Rieske 2Fe-2S family protein, putative	0.312	-1.68174	0.014724	0.0357892	yes	down	2.8	3.04	2.3	0.37	0.48	1.53	2.71333	0.793333
AFLA_077980		conserved hypothetical protein	2.721	1.44404	6.64439e-08	5.6551e-07	yes	up	3	5.43	8.55	5.03	6.01	4	5.66	5.01333
AFLA_077990		zinc-binding oxidoreductase ToxD, putative	11.767	3.55667	3.54327e-09	3.72898e-08	yes	up	8.5	5.89	1.63	55.03	84.21	42.15	5.34	60.4633
AFLA_078000		conserved hypothetical protein	3.01	1.58982	0.000961405	0.00336946	yes	up	2.02	5.5	4.79	13.84	23.35	7.27	4.10333	14.82
AFLA_078040		(S)-2-haloacid dehalogenase IVA, putative	7.034	2.81438	2.73966e-31	2.69699e-29	yes	up	36.56	55.49	74.69	295.94	348.95	385.58	55.58	343.49
AFLA_078100		conserved hypothetical protein	0.322	-1.63357	0.00594453	0.0165524	yes	down	6.77	4.42	8.77	2.73	1.02	2.23	6.65333	1.99333
AFLA_078140		acetyltransferase, GNAT family	7.573	2.92086	2.83696e-12	4.55387e-11	yes	up	3.76	2.24	5.61	21.05	24.07	34.33	3.87	26.4833
AFLA_078300		chitin synthase activator (Chs3), putative	0.008	-6.98661	0.000102429	0.00046037	yes	down	16.68	8.76	3.42	0	0.21	0	9.62	0.07
AFLA_078330		conserved hypothetical protein	2.042	1.02974	0.000136743	0.000590958	yes	up	871.94	1548.13	1390.88	2093.27	2563.98	1495.24	1270.32	2050.83
AFLA_078380		acetyl-coA hydrolase Ach1, putative	0.36	-1.47343	5.78326e-07	4.11572e-06	yes	down	70.47	129.87	145.13	55.31	28.47	31.26	115.157	38.3467
AFLA_078400		protein phosphatase PP2A regulatory B subunit, putative	0.007	-7.20437	0.00160642	0.00530734	yes	down	0	20.16	44.94	2.84	0.8	0.3	21.7	1.31333
AFLA_078420		fumarate reductase Osm1, putative	2.006	1.00444	0.00286312	0.00881073	yes	up	974.95	707.56	615.45	1510.59	1798.93	1074.47	765.987	1461.33
AFLA_078490		hypothetical protein	5.235	2.38819	0.000136546	0.000590337	yes	up	0.85	0.32	0.57	4.39	3.34	2.42	0.58	3.38333
AFLA_078590		extracellular matrix protein, putative	0.175	-2.51249	4.2143e-05	0.000207893	yes	down	5.46	43.33	76.7	5.66	5.82	4.87	41.83	5.45
AFLA_078610		conserved hypothetical protein	2.827	1.49916	1.64004e-16	4.43889e-15	yes	up	92.78	119.47	138.59	263.6	312.94	323.04	116.947	299.86
AFLA_078690		RNA interference and gene silencing protein (Qde2), putative	0.411	-1.28345	3.32249e-10	4.0437e-09	yes	down	30.78	27.74	26.56	12.7	9.61	11.09	28.36	11.1333
AFLA_078830		conserved hypothetical protein	2.564	1.35815	2.68041e-07	2.05209e-06	yes	up	6.78	12.01	12.54	26.61	24.47	41.41	10.4433	30.83
AFLA_078910		hypothetical protein	7.918	2.98507	0.000187685	0.000786666	yes	up	1.58	2.12	6.02	3	3.85	5.5	3.24	4.11667
AFLA_078960		small nuclear ribonucleoprotein SmG, putative	2.874	1.52314	1.23459e-13	2.32379e-12	yes	up	89.57	143.6	154.87	297.01	341.43	349.52	129.347	329.32
AFLA_078980		sn-1,2-diacylglycerol cholinephosphotransferase	2.009	1.00623	4.30545e-08	3.77414e-07	yes	up	15.33	19.11	19.31	36.6	34.39	28.73	17.9167	33.24
AFLA_079000		conserved hypothetical protein	0.291	-1.7817	8.98624e-06	5.11319e-05	yes	down	828.1	533.59	335.67	180.36	146.94	177.83	565.787	168.377
AFLA_079020		conserved hypothetical protein	0.308	-1.69764	3.148e-06	1.96181e-05	yes	down	1057.96	794.32	493.01	275.38	204.3	200.97	781.763	226.883
AFLA_079030		hypothetical protein	0.283	-1.8207	1.98844e-07	1.56128e-06	yes	down	583.04	375.62	265.92	117.99	95.57	89.34	408.193	100.967
AFLA_079160		ribosome biogenesis protein, putative	246.38	7.94474	4.27838e-07	3.14143e-06	yes	up	0	0	0	5.75	0.63	3.91	0	3.43
AFLA_079380		NRPS-like enzyme, putative	0.242	-2.04951	4.70199e-09	4.83857e-08	yes	down	4.1	3.44	4.74	1.28	0.91	0.65	4.09333	0.946667
AFLA_079410		MFS transporter, putative	0.476	-1.07021	0.000687256	0.00249349	yes	down	11.98	9.81	7.56	7.34	4.73	6.41	9.78333	6.16
AFLA_079480		oligopeptidase family protein	0.483	-1.05067	9.92076e-10	1.15077e-08	yes	down	74.95	74.63	90.77	29.21	27.18	22.31	80.1167	26.2333
AFLA_079490		conserved hypothetical protein	0.055	-4.18826	0.0184927	0.0433901	yes	down	1.2	0.78	2.24	0.27	0	0	1.40667	0.09
AFLA_079540		conserved hypothetical protein	0.434	-1.20483	7.74001e-17	2.16876e-15	yes	down	12.63	15.87	18.64	6.42	6.58	6.25	15.7133	6.41667
AFLA_079730		conserved hypothetical protein	0.408	-1.29266	0.00267571	0.00830293	yes	down	3.41	3.74	3.1	1.76	1.35	0.83	3.41667	1.31333
AFLA_079840		conserved hypothetical protein	0.489	-1.0312	7.48194e-08	6.30523e-07	yes	down	13.95	14.76	16.22	6.01	6.51	6.66	14.9767	6.39333
AFLA_079880		60S ribosomal protein L22, putative	2.324	1.21633	5.30234e-15	1.23655e-13	yes	up	224.23	274.83	309.56	482.62	552.78	502.83	269.54	512.743
AFLA_079890		pre-mRNA splicing factor Dim1	0.217	-2.20551	1.70092e-05	9.17162e-05	yes	down	405.83	248.25	128.7	51.23	65.05	36.99	260.927	51.09
AFLA_079900		recombination hotspot-binding protein (Translin), putative	0.29	-1.78387	1.76007e-06	1.15647e-05	yes	down	102.83	71.77	56.54	52.76	57.79	53.9	77.0467	54.8167
AFLA_079930		beta-mannosidase, putative	3.483	1.80025	0.00017431	0.000736152	yes	up	5.79	8.91	3.13	18.38	27.06	12.72	5.94333	19.3867
AFLA_079950		cytochrome B2, putative	2.538	1.34359	0.00135073	0.00456981	yes	up	8.09	12.36	5.24	21.71	25.6	13.86	8.56333	20.39
AFLA_079960		sugar transporter, putative	4.953	2.30816	3.74062e-08	3.31295e-07	yes	up	18.35	30.62	10.83	94.57	115.09	67.33	19.9333	92.33
AFLA_080100		nuclease domain protein, putative	2.873	1.52267	4.30697e-07	3.15617e-06	yes	up	10.23	6.78	12.33	26.03	26.26	25	9.78	25.7633
AFLA_080170		MYB family conidiophore development protein FlbD, putative	2.926	1.54892	4.37101e-06	2.65121e-05	yes	up	21.05	17.21	14.49	55.88	27.91	64.43	17.5833	49.4067
AFLA_080190		hypothetical protein	6.643	2.73176	1.60463e-06	1.06503e-05	yes	up	0.73	0.13	2.42	1.66	0.77	1.65	1.09333	1.36
AFLA_080230		60S ribosomal protein L29, putative	5.02	2.32764	7.59712e-28	5.55989e-26	yes	up	222.52	260.88	277.7	984.08	1360.93	1128.51	253.7	1157.84
AFLA_080340		calmodulin, putative	0.12	-3.05786	1.26122e-08	1.21575e-07	yes	down	46.11	24.05	20.82	4.05	3.8	2.5	30.3267	3.45
AFLA_080430		hypothetical protein	3.264	1.7068	0.00154569	0.00514179	yes	up	5.05	19.01	8.97	18.88	45.64	28.67	11.01	31.0633
AFLA_080470		conserved hypothetical protein	0.404	-1.30736	2.41748e-06	1.53494e-05	yes	down	37.87	41.75	35.9	18.55	8.81	17.53	38.5067	14.9633
AFLA_080790		TPR domain protein	2.914	1.54288	0.00018106	0.000761523	yes	up	6.79	5.31	4.79	17.36	19.01	9.01	5.63	15.1267
AFLA_080810		conserved hypothetical protein	0.29	-1.78732	0.0118218	0.0297861	yes	down	11.38	10.72	34.09	6.52	5.85	0.9	18.73	4.42333
AFLA_080840		conserved hypothetical protein	2.701	1.43349	1.7563e-05	9.44107e-05	yes	up	87.55	108.2	74.69	167.84	208.39	199.43	90.1467	191.887
AFLA_080890		lipase, putative	0.001	-10.8619	5.67603e-19	1.96087e-17	yes	down	21.97	36.26	25.99	0	0	0	28.0733	0
AFLA_080930		EF hand domain protein	0.498	-1.00601	8.81783e-06	5.0354e-05	yes	down	35.99	35.34	29.27	18.25	15.05	13.75	33.5333	15.6833
AFLA_080980		conserved hypothetical protein	2.198	1.13642	2.94189e-05	0.000149637	yes	up	1.6	2.88	3.06	6.28	4.99	6.9	2.51333	6.05667
AFLA_081010		indole-diterpene biosynthesis protein PaxU, putative	5.714	2.51442	2.73379e-07	2.09053e-06	yes	up	3.43	2.44	1.13	14.34	12.18	12.09	2.33333	12.87
AFLA_081070		conserved hypothetical protein	3.999	1.99947	0.000100919	0.00045432	yes	up	11.69	14.43	5.57	38.35	37.17	33.65	10.5633	36.39
AFLA_081110		MFS transporter, putative	0.23	-2.12226	1.5233e-14	3.28395e-13	yes	down	32.25	76.96	56.62	12.09	11.15	10.62	55.2767	11.2867
AFLA_081150		conserved hypothetical protein	0.001	-9.83073	6.40246e-15	1.46244e-13	yes	down	24.06	20.02	15.9	0	0	0	19.9933	0
AFLA_081170		conserved hypothetical protein	0.179	-2.47986	0.00468816	0.0134792	yes	down	4.1	3.21	2.92	0.61	0.92	0.14	3.41	0.556667
AFLA_081190		conserved hypothetical protein	2.685	1.42502	9.97292e-12	1.47984e-10	yes	up	348.54	429.6	460.5	770.5	972.3	907.71	412.88	883.503
AFLA_081320		conserved hypothetical protein	450.148	8.81426	1.92331e-11	2.76063e-10	yes	up	0	0	0	13.76	21.98	12.7	0	16.1467
AFLA_081460		DNA mismatch repair protein Msh4, putative	0.45	-1.15206	0.00141501	0.00475979	yes	down	1.48	1.79	2.75	1	0.81	0.7	2.00667	0.836667
AFLA_081530		hypothetical protein	5.573	2.47834	9.17597e-08	7.6101e-07	yes	up	0.19	0.51	2.85	5.22	8.44	2.32	1.18333	5.32667
AFLA_081690		hypothetical protein	2.303	1.20335	5.28936e-07	3.80834e-06	yes	up	5.7	6.6	9.67	16.4	12.2	18.18	7.32333	15.5933
AFLA_081780		hypothetical protein	2.131	1.0913	1.7905e-05	9.60806e-05	yes	up	6.38	8.83	14.4	20.36	18.46	19.75	9.87	19.5233
AFLA_081820		glycosyl hydrolase, putative	0.218	-2.19805	0.00066681	0.002432	yes	down	2.77	12.23	16.43	1.32	3.13	1.98	10.4767	2.14333
AFLA_081910		major allergen Asp F2	0.14	-2.83941	5.4788e-15	1.27236e-13	yes	down	274.86	600.89	1034.42	78.28	72.98	90	636.723	80.42
AFLA_081940		acetyltransferase, GNAT family	0.182	-2.45701	0.0168535	0.0401367	yes	down	14.99	29.51	20.01	0	5.16	5.05	21.5033	3.40333
AFLA_081980		ferulic acid esterase (FaeA), putative	3.127	1.64459	1.09557e-13	2.07265e-12	yes	up	12.59	21.47	21.47	48.56	51.65	56.95	18.51	52.3867
AFLA_081990		conserved hypothetical protein	2.793	1.48183	6.6047e-08	5.62562e-07	yes	up	1.17	1.74	2.09	3.91	3.85	5.09	1.66667	4.28333
AFLA_082220		short-chain dehydrogenase, putative	0.256	-1.96663	0.000231151	0.00094534	yes	down	30.6	15.52	8.3	4.6	4.95	4.18	18.14	4.57667
AFLA_082230		pantothenate transporter, putative	3.106	1.63498	1.02587e-12	1.73167e-11	yes	up	6.46	8.51	13.84	32.37	23.69	25.42	9.60333	27.16
AFLA_082260		glycosyl transferase, putative	5.629	2.49287	0.0046153	0.0133007	yes	up	0.13	0.15	0.11	0.93	0.54	0.67	0.13	0.713333
AFLA_082300		mRNA splicing factor (Prp18), putative	2.529	1.33846	5.7707e-12	8.82988e-11	yes	up	40.06	37.24	32.35	56.84	70.54	60.78	36.55	62.72
AFLA_082400		ABC multidrug transporter, putative	2.081	1.05746	5.93225e-07	4.20053e-06	yes	up	5.32	5.76	6.84	10.89	9.24	14.97	5.97333	11.7
AFLA_082410		conserved hypothetical protein	2.921	1.54639	5.37546e-08	4.6462e-07	yes	up	9.73	11.72	9.64	25.07	22.1	37.35	10.3633	28.1733
AFLA_082430		conserved hypothetical protein	6.397	2.67738	4.22192e-35	5.21829e-33	yes	up	2.21	2.3	3.42	21.97	16.4	22.22	2.64333	20.1967
AFLA_082440		conserved hypothetical protein	37.704	5.23663	1.2638e-89	1.56206e-86	yes	up	1.67	3.04	3.5	101.85	73.87	104.12	2.73667	93.28
AFLA_082460		conserved hypothetical protein	0.266	-1.90836	4.2562e-05	0.000209681	yes	down	3.1	9.65	10.43	1.71	1.91	1.55	7.72667	1.72333
AFLA_082780		4,5-DOPA dioxygenase extRadiol, putative	14.64	3.87184	2.78338e-05	0.000142762	yes	up	0	0.71	0.5	6.08	8.38	4.33	0.403333	6.26333
AFLA_082850		C2H2 type conidiation transcription factor BrlA	0.088	-3.50776	1.38928e-24	7.76603e-23	yes	down	15.89	32.07	36.86	2.48	1.58	2.71	28.2733	2.25667	孢子发育相关
AFLA_082860		hypothetical protein	0.139	-2.85176	3.70178e-32	4.07709e-30	yes	down	22.34	38.58	41.98	4.65	4.22	4.8	34.3	4.55667
AFLA_082890		ribonuclease T2, putative	2.615	1.38679	2.33815e-10	2.90609e-09	yes	up	114.27	103.73	165.22	228.08	183.42	261.43	127.74	224.31
AFLA_083050		40S ribosomal protein S25, putative	2.798	1.48461	1.06121e-12	1.78862e-11	yes	up	815.48	1087.83	904.57	1922.24	2057.78	1996.47	935.96	1992.16
AFLA_083110		conidiation-specific protein (Con-10), putative	0.001	-9.68204	3.94209e-15	9.35006e-14	yes	down	207.52	336.51	406.81	0	0	0	316.947	0
AFLA_083250		dimethylallyl tryptophan synthase, putative	5.48	2.45427	3.24174e-06	2.01346e-05	yes	up	1.11	1.21	1.03	4.39	3.42	9.52	1.11667	5.77667
AFLA_083260		hypothetical protein	0.005	-7.77953	5.26843e-07	3.79818e-06	yes	down	0.84	5.56	5.66	0	0	0	4.02	0
AFLA_083280		hypothetical protein	2.897	1.53478	9.26037e-15	2.06852e-13	yes	up	6.63	10.29	9.54	25.68	16.69	20.57	8.82	20.98
AFLA_083380		MAP kinase kinase (Pbs2), putative	0.434	-1.20487	0.00010762	0.000479825	yes	down	14.5	14.45	17.53	6.6	3.59	8.31	15.4933	6.16667
AFLA_083430		choline kinase, putative	0.449	-1.15467	1.94242e-24	1.06968e-22	yes	down	63.58	67.15	79.8	31.33	27.46	29.73	70.1767	29.5067
AFLA_083470		Ribosomal protein S28e	7.452	2.89763	1.9032e-17	5.64566e-16	yes	up	158.25	259.88	261.03	812.17	1240.84	1235.29	226.387	1096.1
AFLA_083490		sterol delta 5,6-desaturase, putative	2.207	1.14188	1.06462e-05	5.97517e-05	yes	up	50.14	68.78	83.38	173.96	152.34	95.05	67.4333	140.45
AFLA_083520		SacI domain protein	0.305	-1.71444	1.12998e-15	2.84387e-14	yes	down	10.68	10.39	15.66	4	3.13	3.32	12.2433	3.48333
AFLA_083580		conserved hypothetical protein	0.439	-1.18631	0.0177005	0.0418047	yes	down	99.06	36.85	32.11	26.6	20.64	26.34	56.0067	24.5267
AFLA_083740		40S ribosomal protein S22	2.531	1.33958	1.36633e-20	5.58787e-19	yes	up	223.71	301.24	342.34	616.37	608.6	616.27	289.097	613.747
AFLA_083830		hypothetical protein	2.697	1.43147	1.1085e-05	6.21206e-05	yes	up	1.94	2.99	3.5	5.48	8.66	6.51	2.81	6.88333
AFLA_083850		conserved hypothetical protein	0.396	-1.33484	0.0146687	0.0356823	yes	down	484.17	222.03	125.44	103.54	139.35	75.37	277.213	106.087
AFLA_083860		conserved hypothetical protein	0.318	-1.65127	0.00348358	0.010413	yes	down	440.05	161.24	115.76	72.16	58.74	84.51	239.017	71.8033
AFLA_083870		acetylserotonin methytransferase-like protein (ASMTL), putative	0.188	-2.4118	1.50379e-06	1.00409e-05	yes	down	463.48	213.17	119.65	49.23	43.84	56.62	265.433	49.8967
AFLA_083910		pirin domain protein, putative	40353.7	15.3004	1.31673e-37	1.85409e-35	yes	up	0	0	0	680.41	716.77	626.01	0	674.397
AFLA_084010		lactam utilization protein LamB	2.447	1.29106	5.78657e-07	4.11572e-06	yes	up	21.71	19.97	28.65	62.79	71.35	43.46	23.4433	59.2
AFLA_084190		conserved hypothetical protein	0.022	-5.49583	8.98034e-09	8.8641e-08	yes	down	4.14	3.1	4.58	0	0	0.26	3.94	0.0866667
AFLA_084200		C6 transcription factor, putative	0.485	-1.04447	0.00594996	0.0165634	yes	down	11.02	10.55	6.75	4.43	3.19	5.57	9.44	4.39667
AFLA_084230		homoserine acetyltransferase family protein	543.699	9.08667	5.20455e-33	6.09426e-31	yes	up	0.22	0	0	44.74	48.13	49.99	0.0733333	47.62
AFLA_084420		prefoldin subunit 4, putative	2.899	1.53538	1.03105e-05	5.80141e-05	yes	up	20.7	25.53	45.18	59.49	82.07	77.26	30.47	72.94
AFLA_084460		heat shock protein Hsp98/Hsp104/ClpA, putative	0.134	-2.89993	0.000567132	0.00210433	yes	down	10580.8	3540.71	1590.5	724.73	697.55	717.75	5237.33	713.343
AFLA_084490		conserved hypothetical protein	5.315	2.40995	2.44347e-58	1.08725e-55	yes	up	13.23	13.93	16.17	70.74	60.83	67.93	14.4433	66.5
AFLA_084590		Hsp70 family chaperone Lhs1/Orp150, putative	0.001	-10.8482	1.08617e-18	3.67252e-17	yes	down	8.56	7.71	6.36	0	0	0	7.54333	0
AFLA_084690		ADP-ribosylation factor family protein	2.225	1.15382	1.48046e-05	8.10066e-05	yes	up	7.51	10.42	19.15	17.53	19.17	18.51	12.36	18.4033
AFLA_084720		C6 transcription factor, putative	0.247	-2.01783	1.30624e-14	2.838e-13	yes	down	39.16	53.09	88.24	12.01	7.59	12.93	60.1633	10.8433
AFLA_084950		conserved hypothetical protein	3.519	1.81508	1.2878e-27	9.12453e-26	yes	up	436.64	762.3	664.4	3267.44	3798.8	3947.62	621.113	3671.29
AFLA_084970		C2H2 transcription factor, putative	0.001	-10.0611	1.08932e-11	1.60498e-10	yes	down	13.8	2.82	2.47	0	0	0	6.36333	0
AFLA_085010		conserved hypothetical protein	42.524	5.4102	3.82233e-08	3.3719e-07	yes	up	0.91	0	0	12.32	11.47	16.96	0.303333	13.5833
AFLA_085020		class II aldolase/adducin domain protein	4.184	2.06476	9.60832e-12	1.43467e-10	yes	up	8.32	11.02	21.43	54.35	45.68	53.21	13.59	51.08
AFLA_085040		conserved hypothetical protein	2.81	1.49078	4.44173e-09	4.60054e-08	yes	up	29.47	56.53	47.05	93.83	114.03	98.54	44.35	102.133
AFLA_085130		Sec23/Sec24 family protein	0.425	-1.23469	6.39544e-06	3.77016e-05	yes	down	37.33	27.13	24.66	17.72	13.67	15.93	29.7067	15.7733
AFLA_085140		extracellular thaumatin domain protein, putative	0.134	-2.9005	1.16137e-07	9.47844e-07	yes	down	266.56	120.8	86.38	22.94	24.22	12.55	157.913	19.9033
AFLA_085230		conserved hypothetical protein	3.766	1.91318	3.06247e-07	2.31119e-06	yes	up	0.92	0.9	1.21	3.67	2.6	4.44	1.01	3.57
AFLA_085240		hypothetical protein	5.115	2.35463	1.32647e-08	1.27424e-07	yes	up	1.24	1.62	1.96	5.84	3.33	10.92	1.60667	6.69667
AFLA_085250		RNA binding protein, putative	0.319	-1.65059	1.32276e-08	1.27177e-07	yes	down	36.33	34.72	32.49	14.13	6.23	11.51	34.5133	10.6233
AFLA_085260		histone acetyltransferase (MysT1), putative	262.44	8.03585	4.13996e-07	3.04986e-06	yes	up	0	0	0	5.11	0.5	4.79	0	3.46667
AFLA_085300		conserved hypothetical protein	2.191	1.13181	1.1108e-07	9.07904e-07	yes	up	31.23	44.42	37.07	69.24	68.05	84.67	37.5733	73.9867
AFLA_085530		monooxygenase, putative	4.898	2.29213	3.49841e-10	4.24387e-09	yes	up	2.56	3.56	7.51	20.24	21.17	18.16	4.54333	19.8567
AFLA_085540		conserved hypothetical protein	5.557	2.47435	7.18287e-05	0.00033516	yes	up	6.21	4.58	4.2	17.23	16.12	40.34	4.99667	24.5633
AFLA_085550		hypothetical protein	0.046	-4.45438	6.47804e-05	0.000305994	yes	down	2.64	15.83	13.01	0	0.15	2.68	10.4933	0.943333
AFLA_085570		lipase/esterase, putative	2.105	1.07359	0.000179573	0.000756367	yes	up	4.1	4.84	7.15	10.94	7.52	14.89	5.36333	11.1167
AFLA_085670		efflux pump antibiotic resistance protein, putative	14.343	3.84229	6.29941e-12	9.57304e-11	yes	up	0.51	0.23	0.32	2.81	3.43	4.58	0.353333	3.60667
AFLA_085680		hypothetical protein	25.903	4.69505	0.000867201	0.00306635	yes	up	0.03	0.97	0	5.62	8.92	6.36	0.333333	6.96667
AFLA_085700		arsenate reductase (Arc2), putative	2.324	1.21641	1.569e-06	1.04512e-05	yes	up	99.07	123.15	191.51	249.3	321.43	271.97	137.91	280.9
AFLA_085960		cell surface protein, putative	0.099	-3.3328	4.48323e-17	1.27548e-15	yes	down	22.57	90.68	74.11	2.86	5.27	4.83	62.4533	4.32
AFLA_086020		caffeine resistance protein, putative	6.995	2.80634	2.30213e-08	2.10599e-07	yes	up	0.3	0.97	1.21	7.09	4.11	4.46	0.826667	5.22
AFLA_086150		conserved hypothetical protein	2.743	1.45594	3.37611e-11	4.65901e-10	yes	up	26.65	40.68	53.59	94.02	95.04	110.63	40.3067	99.8967
AFLA_086210		epoxide hydrolase, putative	2.605	1.38114	1.07059e-29	9.23198e-28	yes	up	84.75	99.65	119.26	324.89	317.2	288.69	101.22	310.26
AFLA_086230		conserved hypothetical protein	0.006	-7.40675	9.53588e-06	5.40108e-05	yes	down	6.01	1.21	1.39	0	0	0	2.87	0
AFLA_086280		NADH-ubiquinone oxidoreductase subunit GRIM-19, putative	2.295	1.19876	8.02152e-09	7.99564e-08	yes	up	185.93	231.1	208.46	387.72	430.08	376.14	208.497	397.98
AFLA_086310		oxidative stress response protein Oxr1, putative	0.002	-9.31507	1.47207e-12	2.43318e-11	yes	down	12.3	8.06	5.98	0	0	0	8.78	0
AFLA_086350		conserved hypothetical protein	3.321	1.7314	3.34093e-23	1.6893e-21	yes	up	5.06	5.85	5.94	16.88	17.43	17.87	5.61667	17.3933
AFLA_086410		C1 tetrahydrofolate synthase, putative	0	-11.8822	7.26717e-12	1.09539e-10	yes	down	3.1	11.94	32.56	0	0	0	15.8667	0
AFLA_086430		coactivator bridging factor 1 (Mbf1), putative	0.424	-1.23935	0.00772348	0.0207577	yes	down	1401.23	760.35	471.96	337.27	395.42	300.64	877.847	344.443
AFLA_086470		DUF124 domain protein	0.385	-1.37582	3.13069e-07	2.35947e-06	yes	down	183.37	223.82	261.44	53.05	74.84	87.82	222.877	71.9033
AFLA_086520		conserved hypothetical protein	4.784	2.25811	0.0122599	0.0306552	yes	up	0.5	0.11	0.13	1.15	0.91	1.49	0.246667	1.18333
AFLA_086540		glycine-rich RNA-binding protein, putative	3.412	1.77072	7.05654e-16	1.80039e-14	yes	up	864.49	1117.99	1288.99	2766.05	3853.46	3264.28	1090.49	3294.6
AFLA_086550		conserved hypothetical protein	2.125	1.08776	0.000981685	0.00343729	yes	up	7.36	14.82	15.04	23.26	22.01	20.32	12.4067	21.8633
AFLA_086630		60S ribosomal protein L35Ae	3.464	1.79232	9.48437e-22	4.35967e-20	yes	up	430.3	529.9	583.71	1267	1506.34	1528.62	514.637	1433.99
AFLA_086720		conserved hypothetical protein	2.399	1.26214	1.70693e-14	3.64451e-13	yes	up	25.22	37.59	34.04	74.5	66.4	71.05	32.2833	70.65
AFLA_086810		aldo/keto reductase, putative	0.306	-1.70785	9.6427e-05	0.000436748	yes	down	74.73	62.66	38.94	11.51	13.82	26.03	58.7767	17.12
AFLA_086830		conserved hypothetical protein	2.102	1.07163	1.16619e-07	9.5108e-07	yes	up	12.27	18.28	17.36	30.51	27.83	33.35	15.97	30.5633
AFLA_086840		cohesin complex subunit (Psm1), putative	4.353	2.12186	0.000291199	0.00116187	yes	up	0.76	2.51	6.74	15.4	12.03	10.91	3.33667	12.78
AFLA_086920		Ctr copper transporter family protein	3.24	1.69619	3.3304e-13	5.98504e-12	yes	up	23.2	25.87	39.98	80.78	75.97	99.42	29.6833	85.39
AFLA_086970		conserved hypothetical protein	69.902	6.12726	0.00172356	0.00564075	yes	up	0	0	0	4.61	22.56	3.99	0	10.3867
AFLA_086990		cell wall protein, putative	0.463	-1.10958	0.00232824	0.00734315	yes	down	335.34	182.48	157.1	101.8	73	98.47	224.973	91.09
AFLA_087010		conserved hypothetical protein	2.006	1.00423	6.9489e-05	0.000325308	yes	up	3.98	3.41	4.13	8.77	6.35	16.03	3.84	10.3833
AFLA_087110		polymerase (RNA) II (DNA directed) polypeptide D	3.861	1.94896	4.17893e-05	0.000206331	yes	up	21.5	11.19	13.69	36.39	54.09	69.72	15.46	53.4
AFLA_087220		UDP-glucose 4-epimerase, putative	0.273	-1.87105	4.73858e-18	1.50606e-16	yes	down	50.08	86.75	66.84	19.29	14.17	18.13	67.89	17.1967
AFLA_087260		conserved hypothetical protein	5.449	2.4459	8.38139e-22	3.90103e-20	yes	up	149.3	168.2	195.65	577.74	878.97	818.14	171.05	758.283
AFLA_087280		alpha-ketoglutarate-dependent taurine dioxygenase	3.706	1.88981	6.71423e-06	3.93722e-05	yes	up	7.51	9.06	25.52	59.01	72.64	34.47	14.03	55.3733
AFLA_087380		isochorismatase family hydrolase, putative	5.95	2.573	0.0106171	0.0272822	yes	up	0	2.49	5.42	12.92	14.36	11.53	2.63667	12.9367
AFLA_087410		histone deacetylase HosA	0	-11.3391	0.00370442	0.0109574	yes	down	53.34	11.73	0	0	0	0	21.69	0
AFLA_087500		ATP-dependent DNA helicase, putative	0.206	-2.27914	1.17865e-26	7.66743e-25	yes	down	107.78	115.03	192.55	26.16	21.02	21.3	138.453	22.8267
AFLA_087640		alpha,alpha-trehalose phosphate synthase subunit, putative	0.436	-1.19655	1.93637e-11	2.7758e-10	yes	down	108.46	90.78	104.93	44.72	38.02	45.03	101.39	42.59
AFLA_087670		triadin, putative	2.023	1.01657	2.50953e-17	7.32704e-16	yes	up	7.52	8.46	8.42	16.99	14.78	14.83	8.13333	15.5333
AFLA_087680		NADH:flavin oxidoreductase/NADH oxidase family protein	18.457	4.20606	4.00634e-32	4.36927e-30	yes	up	5.65	10.01	4.62	130.82	130.6	84.54	6.76	115.32
AFLA_087780		conserved hypothetical protein	2.924	1.54807	2.93241e-09	3.14562e-08	yes	up	82.18	157.87	138.75	269.21	266.9	344.04	126.267	293.383
AFLA_087910		conserved hypothetical protein	2.231	1.15797	1.47062e-10	1.88688e-09	yes	up	100.87	119.62	94.31	144.41	194.02	193.6	104.933	177.343
AFLA_087920		F-box domain protein	0.308	-1.70023	1.45653e-09	1.64659e-08	yes	down	21.83	23.09	38.75	6.95	6.74	9.88	27.89	7.85667
AFLA_087960		hypothetical protein	0.282	-1.82847	0.0063152	0.0174102	yes	down	4.86	3.48	2.69	1.45	0.21	1.46	3.67667	1.04
AFLA_088070		ABC transporter (Adp1), putative	0.305	-1.71093	1.2761e-06	8.60325e-06	yes	down	10.6	16.26	12.8	5.04	1.89	4.64	13.22	3.85667
AFLA_088100		purine-cytosine permease, putative	0.214	-2.22754	6.50209e-07	4.5836e-06	yes	down	7.87	25.3	35.46	2.02	3.26	3.26	22.8767	2.84667
AFLA_088180		fms interacting protein, putative	2.428	1.2798	1.30801e-10	1.68212e-09	yes	up	23.21	27.25	24.02	55.82	48.68	60.69	24.8267	55.0633
AFLA_088210		hypothetical protein	2.489	1.31568	2.91886e-05	0.000148737	yes	up	8.71	9.7	16.27	14.93	27.6	23.7	11.56	22.0767
AFLA_088240		S-adenosylmethionine-dependent methyltransferase, putative	3.014	1.59161	5.00447e-14	9.88805e-13	yes	up	16.21	26.88	27.01	59.61	67.53	66.09	23.3667	64.41
AFLA_088380		Patatin-like serine hydrolase, putative	0.001	-10.3433	4.82412e-05	0.000234748	yes	down	18.95	6.51	0.21	0	0	0	8.55667	0
AFLA_088390		transcription factor btf3, putative	0.001	-10.8414	2.42569e-14	5.04362e-13	yes	down	8.89	16.45	1.91	0	0	0	9.08333	0
AFLA_088480		SNF7 family protein	2.771	1.47044	3.41604e-10	4.14847e-09	yes	up	56.46	98.29	111.42	195.82	226.95	236.84	88.7233	219.87
AFLA_088530		transmembrane glycoprotein, putative	0.002	-9.07259	1.03749e-11	1.53209e-10	yes	down	1.13	2.75	4.18	0	0	0	2.68667	0
AFLA_088720		iron/copper transporter Atx1, putative	2.139	1.09691	8.64852e-09	8.57453e-08	yes	up	110.47	142.02	157.62	237.29	291.95	256.4	136.703	261.88
AFLA_088770		guanylate kinase	2.361	1.2392	1.59639e-13	2.97956e-12	yes	up	59.06	70.24	84.33	140.29	158.98	160.76	71.21	153.343
AFLA_088790		DUF814 domain protein, putative	2.156	1.10866	0.000525669	0.00197219	yes	up	58.61	116.24	174.67	197.79	220.77	226.14	116.507	214.9
AFLA_088820		cytochrome P450 phenylacetate hydroxylase, putative	0.323	-1.63087	6.42275e-06	3.78225e-05	yes	down	18.51	56.22	28.34	11.55	5	7.81	34.3567	8.12
AFLA_088840		ppp1r11-prov protein, putative	2.943	1.55735	1.03847e-11	1.53209e-10	yes	up	37.8	53.5	68.76	120.55	132.76	156.59	53.3533	136.633
AFLA_089160		fatty acid synthase beta subunit, putative	0.455	-1.13461	9.9389e-15	2.19802e-13	yes	down	27.79	30.76	35.84	15.29	11.02	11.23	31.4633	12.5133
AFLA_089200		C2H2 finger domain protein, putative	2.116	1.08163	0.00125798	0.00430049	yes	up	13.51	11.11	19.29	23.18	32.01	27.35	14.6367	27.5133
AFLA_089230		mitochondrial enoyl reductase, putative	2.174	1.12009	2.07176e-13	3.79675e-12	yes	up	30.89	44.48	50.66	86.78	80.41	84.13	42.01	83.7733
AFLA_089300		hypothetical protein	0.012	-6.41279	0.000140392	0.00060532	yes	down	6.47	3.79	2.14	0	0	0	4.13333	0
AFLA_089530		vacuolar calcium ion transporter, putative	0.464	-1.10816	0.000143419	0.000616933	yes	down	9.38	12	19.76	7.19	5.92	5.46	13.7133	6.19
AFLA_089550		endoglucanase, putative	0.261	-1.94045	0.000133978	0.000580587	yes	down	55.81	19.22	14.9	3.64	2.78	5.04	29.9767	3.82
AFLA_089810		sodium/solute symporter, putative	3.151	1.65579	0.00705917	0.0192042	yes	up	0.17	0.26	0.5	0.98	0.89	0.75	0.31	0.873333
AFLA_089900		cofilin, actophorin, putative	3.524	1.81712	0.00011865	0.00052251	yes	up	1.32	6.91	4.29	11.57	6.61	17.93	4.17333	12.0367
AFLA_089920		hypothetical protein	0.348	-1.52426	0.000279168	0.0011193	yes	down	6.72	21.57	15.45	6.08	4.62	3.31	14.58	4.67
AFLA_089950		conserved hypothetical protein	0.139	-2.84251	5.37635e-10	6.43773e-09	yes	down	21.02	23.87	28.91	1.22	3.78	4.53	24.6	3.17667
AFLA_089960		conserved hypothetical protein	0.09	-3.47187	6.08066e-26	3.71655e-24	yes	down	29.47	33.5	31.73	1.54	3.02	3.35	31.5667	2.63667
AFLA_090040		hypothetical protein	3.753	1.90813	4.53322e-06	2.74062e-05	yes	up	1.24	1.56	1.66	6.11	5.57	3.71	1.48667	5.13
AFLA_090070		allergen, putative	0.145	-2.78541	1.19765e-10	1.54555e-09	yes	down	22.17	13.49	11.88	1.57	2.26	2.66	15.8467	2.16333
AFLA_090170		MFS sugar transporter, putative	2.959	1.56528	0.00419289	0.0122339	yes	up	0.31	0.7	0.58	1.52	1.09	1.73	0.53	1.44667
AFLA_090180		alpha/beta hydrolase, putative	2.598	1.37755	0.000191084	0.000800007	yes	up	2.42	4.34	2.8	8.91	6.74	7.24	3.18667	7.63
AFLA_090310		hypothetical protein	92.571	6.53248	0.0155779	0.0375247	yes	up	0	0	0	0.17	0	3.63	0	1.26667
AFLA_090330		U2 auxiliary factor small subunit, putative	2.233	1.15902	0.000420901	0.00161842	yes	up	143.81	99.28	88.54	224.87	259.59	202.6	110.543	229.02
AFLA_090360		conserved hypothetical protein	0.089	-3.48844	0.00214139	0.00681569	yes	down	0.69	4.13	3.1	0.55	0.21	0.25	2.64	0.336667
AFLA_090390		CBF/NF-Y family transcription factor, putative	3.354	1.74592	7.2307e-08	6.11203e-07	yes	up	33.44	39.01	57.45	93.86	105.18	171.91	43.3	123.65
AFLA_090400		short-chain dehydrogenase/reductase, putative	2.036	1.02558	2.55794e-08	2.31526e-07	yes	up	50.54	85.99	101.08	139.42	156.81	145.35	79.2033	147.193
AFLA_090480		conserved hypothetical protein	3.145	1.65286	0.0121804	0.0305099	yes	up	16.77	4.54	6.45	26.34	25.09	28.29	9.25333	26.5733
AFLA_090540		nf kappa B inhibitor I-kappa-B, putative	0.457	-1.13058	2.11362e-06	1.36065e-05	yes	down	2.99	4.11	5.55	4.77	4.06	3.85	4.21667	4.22667
AFLA_090550		conserved hypothetical protein	0	-11.3731	2.37542e-21	1.04032e-19	yes	down	15.44	18.02	22.29	0	0	0	18.5833	0
AFLA_090560		conserved hypothetical protein	101.119	6.65992	2.66954e-31	2.67531e-29	yes	up	0.7	0.29	0.41	35.65	25.87	80.3	0.466667	47.2733
AFLA_090770		RNA polymerase III subunit C11, putative	130.357	7.02633	1.53364e-06	1.02341e-05	yes	up	0	0	0	15.8	12.63	8.41	0	12.28
AFLA_090840		conserved hypothetical protein	0.391	-1.3554	0.000315647	0.00124645	yes	down	2.56	6.8	7.96	1.86	1.56	2.14	5.77333	1.85333
AFLA_090940		peptidyl prolyl cis-trans isomerase (CypC), putative	2.184	1.12713	0.0169079	0.0402317	yes	up	9.35	31.48	43.92	47.77	46.37	60.57	28.25	51.57
AFLA_090960		metalloreductase transmembrane component, putative	0.062	-4.02064	0.00485774	0.0139057	yes	down	9.28	7.96	19.61	0.88	1.17	0	12.2833	0.683333
AFLA_091040		ribonuclease P complex subunit Pop1, putative	2.807	1.48928	4.63914e-06	2.79706e-05	yes	up	9.82	6.5	7.89	22.22	25.99	16.23	8.07	21.48
AFLA_091060		allergen Asp F3	0.376	-1.41177	0.00113695	0.00392656	yes	down	943.62	2570.48	4457.2	1115.08	855.89	632.92	2657.1	867.963
AFLA_091070		conserved hypothetical protein	13.576	3.76301	7.54764e-27	5.02754e-25	yes	up	38.9	35.73	65.14	472.33	740.21	398.31	46.59	536.95
AFLA_091080		serine/threonine protein kinase (Kcc4), putative	7.194	2.84684	1.953e-14	4.12243e-13	yes	up	4.58	8.91	12.07	46.71	76.35	41.22	8.52	54.76
AFLA_091110		hypothetical protein	2.363	1.24053	2.78603e-07	2.12418e-06	yes	up	2.24	2.49	3.24	6.1	5.47	5.89	2.65667	5.82
AFLA_091150		conserved hypothetical protein	3.23	1.69169	0.00978712	0.025479	yes	up	2.17	4.5	4.15	6.79	15.81	6.7	3.60667	9.76667
AFLA_091200		thioesterase family protein	2.516	1.33134	5.62581e-12	8.62005e-11	yes	up	32.05	40.52	48.27	81.28	93.26	99.8	40.28	91.4467
AFLA_091250		60S ribosomal protein L24a	2.447	1.29088	3.3648e-23	1.69367e-21	yes	up	373.75	460.68	522.28	943.15	955.24	997.13	452.237	965.173
AFLA_091330		conserved hypothetical protein	5.971	2.57794	7.15251e-43	1.3718e-40	yes	up	656.88	859.46	784.44	2766.32	2867.33	3869.76	766.927	3167.8
AFLA_091340		actin associated protein Wsp1, putative	0.153	-2.70584	2.13329e-06	1.37251e-05	yes	down	23.07	12.88	8.04	2.27	3.12	1.12	14.6633	2.17
AFLA_091480		hypothetical protein	5.094	2.34878	3.55206e-09	3.7347e-08	yes	up	1.65	0.81	0.67	3.3	5.21	3.93	1.04333	4.14667
AFLA_091530		conserved hypothetical protein	0.47	-1.09058	0.00828668	0.0220793	yes	down	8.14	6.86	6.88	2.09	4.03	3.67	7.29333	3.26333
AFLA_091550		lipase, putative	0.069	-3.85023	0.00414863	0.0121127	yes	down	2.03	1.72	2.25	0	0	0.4	2	0.133333
AFLA_091570		MFS transporter, putative	10.488	3.39062	0.000195132	0.000814504	yes	up	0	1.27	0.68	6.73	5.87	5.26	0.65	5.95333
AFLA_091640		conserved hypothetical protein	0.482	-1.05275	1.549e-06	1.03285e-05	yes	down	64.58	76.92	58.07	35.78	22.6	33.7	66.5233	30.6933
AFLA_091650		GPI anchored protein, putative	2.441	1.28742	6.71491e-05	0.000315709	yes	up	353.66	535.64	719.1	1260.34	1057.26	1186.56	536.133	1168.05
AFLA_091720		conserved hypothetical protein	3.499	1.80701	8.41466e-16	2.13709e-14	yes	up	1547.38	2003.39	1869.38	4691.5	6697.92	5572.01	1806.72	5653.81
AFLA_091750		conserved hypothetical protein	3.213	1.68407	1.3051e-10	1.68032e-09	yes	up	23.74	37.01	41.41	87.73	102.65	87.12	34.0533	92.5
AFLA_091760		C-3 sterol dehydrogenase/C-4 decarboxylase family protein	0.364	-1.45977	1.92002e-06	1.25269e-05	yes	down	6.85	8.91	8.12	3.05	2.39	2.53	7.96	2.65667
AFLA_091810		conserved hypothetical protein	2.561	1.35697	0.00896547	0.0235996	yes	up	0.34	0.49	1.06	1.51	1.43	1.42	0.63	1.45333
AFLA_091910		cAMP-dependent protein kinase catalytic subunit, putative	0.47	-1.08995	0.00010451	0.000467263	yes	down	10.32	19.72	20.78	8.16	5.91	7.57	16.94	7.21333
AFLA_091970		hypothetical protein	6.204	2.63309	3.30475e-06	2.04575e-05	yes	up	0.32	0.67	0.5	3.24	2.36	2.92	0.496667	2.84
AFLA_092050		conserved hypothetical protein	67.329	6.07316	8.73903e-05	0.000400713	yes	up	2.46	0.29	0	60.12	35.33	104.42	0.916667	66.6233
AFLA_092080		conserved hypothetical protein	2.173	1.11981	2.28981e-05	0.00012015	yes	up	19.46	28.8	29.15	37.41	45.51	48.68	25.8033	43.8667
AFLA_092100		IMP dehydrogenase, putative	2.737	1.45236	2.23804e-17	6.58624e-16	yes	up	103.3	168.68	138.58	304.1	295.36	307.61	136.853	302.357
AFLA_092120		40S ribosomal protein S21	4.822	2.26956	1.77064e-21	7.91027e-20	yes	up	386.79	617.7	590.43	1679.39	2155.54	1845.1	531.64	1893.34
AFLA_092150		conserved hypothetical protein	0.459	-1.12308	0.00892348	0.0234946	yes	down	8.35	9.72	12.98	5.79	1.86	5.77	10.35	4.47333
AFLA_092190		conserved hypothetical protein	3.104	1.63413	0.0181993	0.0428192	yes	up	1.12	0.47	0.51	1.92	1.5	3	0.7	2.14
AFLA_092220		hypothetical protein	2.957	1.56408	5.61541e-08	4.83481e-07	yes	up	1.41	8.35	10.78	5.15	14.1	6.97	6.84667	8.74
AFLA_092260		methionine aminopeptidase, type II, putative	2.392	1.25806	6.35001e-17	1.78378e-15	yes	up	57.5	80.24	93.18	162.09	161.96	185.01	76.9733	169.687
AFLA_092340		conserved hypothetical protein	3.724	1.89671	0.00179797	0.005855	yes	up	0.43	0.36	0.77	1.5	2.06	1.5	0.52	1.68667
AFLA_092370		alkaline serine protease	2.098	1.06929	2.14992e-12	3.49135e-11	yes	up	296.93	352.61	399.2	722.58	769.61	776.8	349.58	756.33
AFLA_092390		polarized growth protein (Boi2), putative	0.399	-1.32398	2.36783e-09	2.58486e-08	yes	down	28.21	27.19	26.21	13.32	8.03	9.83	27.2033	10.3933
AFLA_092420		hypothetical protein	3.634	1.86148	0.00320427	0.00970176	yes	up	3.71	2.53	1.56	5.03	4.1	3.73	2.6	4.28667
AFLA_092470		glycosyl hydrolase, putative	0.233	-2.10331	0.0216112	0.0494046	yes	down	8.92	4.44	2.31	0.05	0.27	2.02	5.22333	0.78
AFLA_092500		Bax Inhibitor family protein	0.357	-1.48781	0.000157513	0.000671076	yes	down	970.13	667.85	378.57	264.42	215.16	217.71	672.183	232.43
AFLA_092590		peptide methionine sulfoxide reductase	2.631	1.39584	2.38861e-15	5.8142e-14	yes	up	107.38	132.44	140.8	385.4	369.39	333.35	126.873	362.713
AFLA_092720		conserved hypothetical protein	0.011	-6.55855	2.74305e-11	3.8382e-10	yes	down	4.31	5.54	3.45	0	0	0.15	4.43333	0.05
AFLA_092740		mitochondrial ribosomal protein L23, putative	2.743	1.45553	1.40755e-20	5.71446e-19	yes	up	27.21	32.61	37.36	79.8	79.78	83.75	32.3933	81.11
AFLA_092750		LON domain serine protease, putative	0.412	-1.27792	0.000131972	0.00057301	yes	down	325.17	226.23	149.83	91.5	86.91	81.83	233.743	86.7467
AFLA_092860		DUF985 domain protein	6.094	2.60735	1.03022e-40	1.63717e-38	yes	up	17.99	28.17	26.81	127.31	142.37	142.91	24.3233	137.53
AFLA_092910		hypothetical protein	3.36	1.74857	1.32401e-06	8.90337e-06	yes	up	2.67	8.69	2.43	40.93	36.41	25.07	4.59667	34.1367
AFLA_092960		small nuclear ribonucleoprotein, putative	2.309	1.20722	1.27117e-06	8.5804e-06	yes	up	17.03	15.67	31.83	52.59	38.82	53.06	21.51	48.1567
AFLA_093150		autophagy protein, putative	2.35	1.23292	2.0188e-09	2.22128e-08	yes	up	15.79	23.43	28.31	52.13	45.67	49.1	22.51	48.9667
AFLA_093160		Rab small monomeric GTPase Rab7, putative	2.014	1.01015	1.16043e-08	1.12444e-07	yes	up	73.68	76.24	84.37	131.88	142.13	150.76	78.0967	141.59
AFLA_093250		MYND domain protein (SamB), putative	0.37	-1.43562	2.93107e-07	2.21804e-06	yes	down	83.29	77.52	56.83	31.42	19.04	27.18	72.5467	25.88
AFLA_093290		conserved hypothetical protein	2.5	1.32175	3.98092e-05	0.000197519	yes	up	91.91	116.38	114.75	165.39	226.79	208.11	107.68	200.097
AFLA_093520		2-amino-3-carboxymuconate-6-semialdehyde decarboxylase, putative	0.424	-1.23813	2.59185e-09	2.82111e-08	yes	down	94.43	92.94	138.1	53.72	36.05	37.7	108.49	42.49
AFLA_093530		oxidoreductase, 2OG-Fe(II) oxygenase family	0.475	-1.07368	4.50312e-13	7.95122e-12	yes	down	55.09	65.61	83.58	33.98	26.7	28.84	68.0933	29.84
AFLA_093550		stress response protein Rds1, putative	2.358	1.23781	3.78776e-05	0.000188439	yes	up	2.19	2.89	4.59	6.58	7.88	6.24	3.22333	6.9
AFLA_093570		adenylate-forming enzyme AfeA	2.603	1.38018	1.40796e-06	9.43504e-06	yes	up	85.01	70	67.71	173.38	211.64	139.82	74.24	174.947
AFLA_093910		hydroxyacylglutathione hydrolase, putative	2.542	1.34604	2.77133e-13	5.02908e-12	yes	up	158.22	215.77	226.18	454.39	580.71	481.86	200.057	505.653
AFLA_093920		DUF1264 domain protein	0.003	-8.36858	3.67574e-08	3.26328e-07	yes	down	1.43	11.06	12.21	0	0	0	8.23333	0
AFLA_093990		arylsulfatase, putative	0.488	-1.03591	1.22586e-07	9.94635e-07	yes	down	114.59	114.32	121.36	55.7	58.07	43.99	116.757	52.5867
AFLA_094010		bZIP transcription factor (Atf21), putative	0.354	-1.4997	5.52828e-41	9.04362e-39	yes	down	271.38	326.5	344.9	111.4	98.85	96.41	314.26	102.22
AFLA_094020		hypothetical protein	0.449	-1.15397	2.13507e-27	1.47519e-25	yes	down	99.37	113.14	133.56	70.36	67.23	76.83	115.357	71.4733
AFLA_094100		DUF1275 domain protein	2.096	1.06793	7.77462e-06	4.49272e-05	yes	up	11.63	16.3	20.42	36.08	32.71	22.49	16.1167	30.4267
AFLA_094150		conserved hypothetical protein	0.411	-1.28142	4.12154e-05	0.00020386	yes	down	442.2	303.6	223.02	110.83	93.28	91.93	322.94	98.68
AFLA_094180		conserved hypothetical protein	5.446	2.44515	1.85544e-05	9.90873e-05	yes	up	84.05	245.67	258.67	670.64	865.49	900.53	196.13	812.22
AFLA_094250		hypothetical protein	4.715	2.23712	1.67079e-07	1.32756e-06	yes	up	1.32	2.76	14.8	6.82	10.3	12.74	6.29333	9.95333
AFLA_094280		agmatinase, putative	0.113	-3.15036	0.00841618	0.0223761	yes	down	0.63	0.33	3.45	0.2	0.06	0.18	1.47	0.146667
AFLA_094290		MATE efflux family protein subfamily, putative	0.312	-1.67825	0.00539486	0.0152393	yes	down	1.72	1.63	4.54	1.12	0.51	0.63	2.63	0.753333
AFLA_094310		conserved hypothetical protein	5.964	2.57636	1.60622e-09	1.80116e-08	yes	up	40.28	77.26	63.66	183.9	269.67	303.45	60.4	252.34
AFLA_094410		conserved hypothetical protein	0.005	-7.6201	1.05988e-05	5.95157e-05	yes	down	4.35	0.32	3.23	0	0	0	2.63333	0
AFLA_094420		pH signal transduction protein PalH	2.369	1.24438	0.000192525	0.000804828	yes	up	9.47	11.23	6.09	25.02	14.12	22.15	8.93	20.43
AFLA_094440		spherulin 4-like cell surface protein, putative	2.851	1.51125	0.000203099	0.00084364	yes	up	1.61	1.6	1.7	6.96	3.26	3.18	1.63667	4.46667
AFLA_094450		aspartic endopeptidase Pep1/aspergillopepsin F	0.468	-1.09512	0.00508954	0.0145021	yes	down	220.56	267.05	672.31	211.36	141.82	114.45	386.64	155.877
AFLA_094510		YjeF_N domain protein	0.442	-1.17796	9.80729e-08	8.09319e-07	yes	down	11.2	10.06	11.54	5.47	3.95	4.3	10.9333	4.57333
AFLA_094560		peptidyl-prolyl cis-trans isomerase/cyclophilin, putative	2.689	1.42727	7.29031e-09	7.32587e-08	yes	up	143.81	226.94	309.72	516.6	594.31	558.37	226.823	556.427
AFLA_094580		conserved hypothetical protein	4.336	2.11622	1.09741e-20	4.52134e-19	yes	up	13.31	15.79	21.37	59.16	76.66	63.88	16.8233	66.5667
AFLA_094640		mitochondrial protein	0.147	-2.7628	2.99092e-10	3.66825e-09	yes	down	11.14	25.61	16.11	1.48	2.2	3.4	17.62	2.36
AFLA_094740		alcohol dehydrogenase, putative	439.811	8.78074	1.54202e-99	2.45049e-96	yes	up	0.45	1.1	1.07	351.46	428.7	219.13	0.873333	333.097
AFLA_094760		conserved hypothetical protein	0.28	-1.83419	0.00389076	0.0114499	yes	down	0.51	0.82	2.19	0.26	0.27	0.24	1.17333	0.256667
AFLA_094820		conserved hypothetical protein	2.352	1.23411	0.000318774	0.00125702	yes	up	10.29	9.94	17.27	33.97	20.2	24.01	12.5	26.06
AFLA_094850		glucose-methanol-choline (gmc) oxidoreductase, putative	0.464	-1.108	3.33893e-05	0.000167988	yes	down	38.73	34.08	67.75	23.19	18.76	17.96	46.8533	19.97
AFLA_094960		cytochrome P450, putative	0.448	-1.15741	0.000488169	0.00184896	yes	down	7.49	6.29	7.41	3.09	2.25	3.61	7.06333	2.98333
AFLA_095010		conserved hypothetical protein	0.375	-1.41674	9.63192e-08	7.95438e-07	yes	down	101.68	122.81	135.16	44.27	25.6	56.53	119.883	42.1333
AFLA_095070		MFS multidrug transporter, putative	0.473	-1.08082	1.97571e-06	1.28076e-05	yes	down	181.27	167.27	159.26	70.98	62.27	96.67	169.267	76.64
AFLA_095110		conserved hypothetical protein	0.474	-1.07572	8.50806e-05	0.000390928	yes	down	327.49	335.84	313.98	110.26	121.29	195.08	325.77	142.21
AFLA_095370		conserved hypothetical protein	0.158	-2.65879	0.00233177	0.00735223	yes	down	0.89	1.57	1.52	0.21	0.06	0.32	1.32667	0.196667
AFLA_095400		conserved hypothetical protein	2.347	1.2307	9.14734e-10	1.06661e-08	yes	up	198.7	162.87	170.34	414.2	364.1	392.47	177.303	390.257
AFLA_095410		conserved hypothetical protein	2.265	1.17931	3.76313e-06	2.30767e-05	yes	up	201.26	133.9	147.38	420.91	397.87	399.39	160.847	406.057
AFLA_095420		small oligopeptide transporter, OPT family	0.28	-1.83807	0.0060276	0.016741	yes	down	0.88	0.62	0.82	0.24	0.11	0.28	0.773333	0.21
AFLA_095460		conserved hypothetical protein	0.275	-1.86123	1.82474e-10	2.31453e-09	yes	down	24.21	19.24	19.22	5.22	6.06	4.64	20.89	5.30667
AFLA_095470		conserved hypothetical protein	0.211	-2.24179	0.00262096	0.00815084	yes	down	5.08	2.92	2.7	0.59	0.29	1.32	3.56667	0.733333
AFLA_095480		hypothetical protein	0.285	-1.81326	0.00122735	0.00420869	yes	down	2.73	1.85	1.51	0.64	0.56	0.47	2.03	0.556667
AFLA_095490		conserved hypothetical protein	2.837	1.50417	3.20783e-07	2.40945e-06	yes	up	34.34	87.74	63.95	170.5	172.75	139.6	62.01	160.95
AFLA_095510		conserved hypothetical protein	10.269	3.36025	1.09437e-18	3.68902e-17	yes	up	0.97	2.02	2.63	18.16	19.84	15.32	1.87333	17.7733
AFLA_095520		alcohol dehydrogenase, putative	10.738	3.42471	3.04643e-32	3.38885e-30	yes	up	7.29	14.91	16.22	147.15	150.3	90.89	12.8067	129.447
AFLA_095630		FAD dependent oxidoreductase superfamily	3.975	1.99079	1.11154e-18	3.73557e-17	yes	up	56.46	45.49	50.19	174.65	193.89	196.11	50.7133	188.217
AFLA_095640		DUF652 domain protein	2.435	1.28369	2.92568e-21	1.25174e-19	yes	up	37.43	47.75	45.46	84.65	82.43	86.15	43.5467	84.41
AFLA_095740		flavin-binding monooxygenase, putative	0.061	-4.02673	0.000220787	0.000909305	yes	down	0.49	1.03	2.06	0.05	0.09	0.05	1.19333	0.0633333
AFLA_095770		WD domain, G-beta repeat protein	0.384	-1.38251	7.45957e-12	1.12287e-10	yes	down	43.67	37.15	37.42	14.03	9.38	11.37	39.4133	11.5933
AFLA_095830		oxidoreductase, short chain dehydrogenase/reductase family	4.222	2.07791	3.53124e-20	1.36869e-18	yes	up	30.06	42.72	53.62	229.93	273.35	177.37	42.1333	226.883
AFLA_095840		hypothetical protein	0.446	-1.16502	0.00142868	0.00480284	yes	down	92.78	73.02	75.02	30.06	20.41	51.52	80.2733	33.9967
AFLA_095970		Hsp70 chaperone Hsp88	0.279	-1.84132	0.00012775	0.000557122	yes	down	543.13	233.8	147.61	83.86	77.71	75.56	308.18	79.0433
AFLA_096020		conserved hypothetical protein	7.021	2.81161	1.2712e-11	1.86063e-10	yes	up	23.55	56.43	105.73	360.01	396.01	322.37	61.9033	359.463
AFLA_096030		conserved hypothetical protein	4.583	2.19643	0.000185208	0.000777456	yes	up	4.35	16.77	45.48	113.58	76.41	85.05	22.2	91.68
AFLA_096040		conserved hypothetical protein	0.137	-2.8705	1.70665e-13	3.17472e-12	yes	down	1750.25	2986.62	2988.74	468.84	172.66	111.34	2575.2	250.947
AFLA_096050		protein RDR1, putative	0.434	-1.20433	0.00100845	0.00352545	yes	down	6.76	14.6	15.08	5.37	5.55	3.34	12.1467	4.75333
AFLA_096060		conserved hypothetical protein	0.485	-1.04273	0.0112942	0.0286841	yes	down	396.67	679.11	459.34	265.03	311.7	106.27	511.707	227.667
AFLA_096090		mitochondrial DNA replication protein yhm2, putative	2.115	1.08093	0.00201742	0.00648421	yes	up	3.1	2.78	3.5	3.85	5.68	5.75	3.12667	5.09333
AFLA_096100		hypothetical protein	0.044	-4.51897	1.34156e-08	1.2854e-07	yes	down	4.17	4.24	5.22	0.21	0	0.41	4.54333	0.206667
AFLA_096110		conserved hypothetical protein	2.313	1.20964	2.30823e-06	1.47314e-05	yes	up	36.57	38.69	31.78	66.29	76.76	81.64	35.68	74.8967
AFLA_096120		arylsulfatase, putative	2.651	1.40637	2.22135e-11	3.14781e-10	yes	up	2.95	3.98	3.82	20.06	23.8	15.64	3.58333	19.8333
AFLA_096170		alfa-L-rhamnosidase, putative	0.152	-2.72145	0.0191467	0.0445674	yes	down	0.25	0.25	0.25	0.06	0.03	0.03	0.25	0.04
AFLA_096210		catalase, putative	0.003	-8.36294	4.82539e-43	9.5853e-41	yes	down	20.43	42.32	48.45	0.16	0.04	0.11	37.0667	0.103333
AFLA_096220		HHE domain protein	0.063	-3.98899	1.0299e-70	7.63773e-68	yes	down	70.8	116.08	119.96	3.66	3.27	4.17	102.28	3.7
AFLA_096300		acyl esterase	0.382	-1.38912	0.00471724	0.0135466	yes	down	2.31	1.88	1.49	0.61	0.66	0.79	1.89333	0.686667
AFLA_096440		acyl transferase, putative	0.114	-3.13355	1.55996e-16	4.23244e-15	yes	down	5.43	7.06	6.67	0.72	0.44	0.87	6.38667	0.676667
AFLA_096470		conserved hypothetical protein	2.283	1.19089	0.00177602	0.00579539	yes	up	1.81	1.52	2.56	4.16	4.51	3.78	1.96333	4.15
AFLA_096480		hypothetical protein	2.783	1.4765	3.631e-11	4.9743e-10	yes	up	21.72	38.96	44.71	88.02	86.89	91.03	35.13	88.6467
AFLA_096530		peroxisomal biogenesis factor, putative	2.763	1.46641	2.08263e-06	1.3438e-05	yes	up	1.33	2.08	2.53	3.84	4.35	5.06	1.98	4.41667
AFLA_096570		conserved hypothetical protein	265.918	8.05484	3.10118e-09	3.3012e-08	yes	up	0	0	0	2.5	0.99	2.52	0	2.00333
AFLA_096650		conserved hypothetical protein	15.79	3.98095	0.00127762	0.00435826	yes	up	0	0.78	0.45	3.35	5.72	6.5	0.41	5.19
AFLA_097100		conserved hypothetical protein	5.295	2.40462	2.48511e-06	1.57249e-05	yes	up	0.43	0.56	0.58	3.31	2.69	2.22	0.523333	2.74
AFLA_097310		conserved hypothetical protein	2.826	1.49885	0.000123796	0.000542808	yes	up	101.18	56.13	50.24	154.91	198.38	202.59	69.1833	185.293
AFLA_097320		conserved hypothetical protein	4.625	2.2093	1.25817e-06	8.49783e-06	yes	up	135.96	68.28	51	306.01	328.23	510	85.08	381.413
AFLA_097370		conserved hypothetical protein	2.503	1.32356	0.000313185	0.00123849	yes	up	735.4	1169.33	729.65	1613.84	3567.3	1901.55	878.127	2360.9
AFLA_097470		benzoate 4-monooxygenase cytochrome P450, putative	0.364	-1.45812	1.50783e-16	4.11105e-15	yes	down	109.07	147.48	168.11	40.47	46.24	42.46	141.553	43.0567
AFLA_097490		conserved hypothetical protein	2.12	1.08415	0.000371876	0.00144642	yes	up	10.01	5.59	5.31	18.82	12.29	19.45	6.97	16.8533
AFLA_097510		cytochrome P450 monooxygenase, putative	0.306	-1.70685	0.000184057	0.000773206	yes	down	2.78	2.2	2.45	0.92	0.54	0.81	2.47667	0.756667
AFLA_097530		conserved hypothetical protein	0.285	-1.81327	8.19281e-06	4.71722e-05	yes	down	58.51	203.33	143.16	39.89	36.75	26.71	135	34.45
AFLA_097550		conserved hypothetical protein	0.049	-4.3607	2.90586e-21	1.24806e-19	yes	down	8.33	26.54	25.64	1.33	0.63	0.71	20.17	0.89
AFLA_097590		conserved hypothetical protein	0.441	-1.18244	4.30692e-07	3.15617e-06	yes	down	2.74	3.1	3.47	1.3	1.12	1.42	3.10333	1.28
AFLA_097670		conserved hypothetical protein	0.156	-2.67979	1.20962e-07	9.82179e-07	yes	down	2.41	6.59	6.33	0.7	0.61	0.85	5.11	0.72
AFLA_097680		C6 transcription factor, putative	0.231	-2.11458	9.93192e-07	6.82767e-06	yes	down	1.67	2.4	3	0.53	0.43	0.66	2.35667	0.54
AFLA_097690		cysteine dioxygenase Cdo1, putative	0.006	-7.45887	7.58811e-59	3.51709e-56	yes	down	106.91	115.56	119.31	0.81	0.84	0	113.927	0.55
AFLA_097700		conserved hypothetical protein	0.285	-1.80889	1.14073e-31	1.19712e-29	yes	down	34.01	47.34	53.23	25.89	22.16	30.13	44.86	26.06
AFLA_097830		xylulose kinase, putative	0.142	-2.81826	0.00164415	0.00541431	yes	down	0.75	4.55	14.25	1.25	0.29	0.92	6.51667	0.82
AFLA_097890		Glycosyl hydrolases family 32 superfamily	0.399	-1.32717	0.000157757	0.000671858	yes	down	44.96	57.52	79.81	27.1	27.13	12.09	60.7633	22.1067
AFLA_097910		conserved hypothetical protein	0.248	-2.0139	0.00396299	0.0116348	yes	down	1.2	1.93	3.71	0.4	0.73	0.68	2.28	0.603333
AFLA_097920		C6 transcription factor, putative	0.331	-1.59583	2.68514e-10	3.32993e-09	yes	down	12.94	18.47	20.97	5.45	5	4.34	17.46	4.93
AFLA_098000		DUF218 domain protein	3.04	1.60416	1.84014e-05	9.84119e-05	yes	up	4.01	7.41	12.67	21.66	24.73	19.54	8.03	21.9767
AFLA_098040		aldo-keto reductase (AKR), putative	2.128	1.08967	7.03911e-07	4.93403e-06	yes	up	16.29	23.8	32.1	46.09	46.21	46.28	24.0633	46.1933
AFLA_098060		protein kinase, putative	0.006	-7.44078	3.84367e-05	0.00019105	yes	down	7.12	0.45	2.15	0	0	0	3.24	0
AFLA_098120		conserved hypothetical protein	6.837	2.77331	4.98272e-48	1.28902e-45	yes	up	1228.34	1299.98	1609.46	6801.88	8621.63	8280.39	1379.26	7901.3
AFLA_098130		conserved hypothetical protein	0.329	-1.6052	0.00407119	0.0119174	yes	down	11.41	10.85	8.03	1.59	3.19	4.15	10.0967	2.97667
AFLA_098150		aspartate aminotransferase, putative	0.028	-5.14204	4.36641e-07	3.19762e-06	yes	down	1.75	4.67	1.86	0.12	0	0.11	2.76	0.0766667
AFLA_098210		conserved hypothetical protein	0.431	-1.21365	0.00466458	0.0134212	yes	down	2.13	5.91	6.31	1.27	1.22	1.27	4.78333	1.25333
AFLA_098320		conserved fungal protein	0.291	-1.77877	2.74654e-08	2.4779e-07	yes	down	281.54	181.25	149.41	60.16	39.77	49.57	204.067	49.8333
AFLA_098330		UBA/TS-N domain protein	0.326	-1.61841	0.00303266	0.00924844	yes	down	3.34	8.97	3.66	1.1	2.44	1.15	5.32333	1.56333
AFLA_098350		cysteinyl-tRNA synthetase	0.228	-2.13141	0.00108058	0.00375401	yes	down	12.36	8.02	19.17	1.94	0.76	5.88	13.1833	2.86
AFLA_098380		conidial hydrophobin RodA/RolA	0.086	-3.54397	1.57054e-05	8.53478e-05	yes	down	216.45	1516.05	2036.25	57.15	96.14	126.38	1256.25	93.2233
AFLA_098460		conserved hypothetical protein	3.016	1.59283	3.85943e-13	6.90229e-12	yes	up	22.22	32.21	47.54	104.86	100.77	100.85	33.99	102.16
AFLA_098620		conserved hypothetical protein	6.18	2.62769	0.00231117	0.00729554	yes	up	1.56	0.67	0.94	2.97	2.68	10.49	1.05667	5.38
AFLA_098630		amino acid transporter, putative	2.193	1.13286	2.92907e-06	1.83463e-05	yes	up	11.88	15.81	18.93	34.16	42.67	27.36	15.54	34.73
AFLA_098650		RNA-directed RNA polymerase, putative	0.464	-1.10708	1.44774e-06	9.68992e-06	yes	down	5.4	5.02	6.96	2.31	2.11	2.75	5.79333	2.39
AFLA_098670		clock controlled protein (Ccg-8), putative	0.454	-1.13861	6.39905e-11	8.54538e-10	yes	down	105.01	96.9	100.48	43.56	37.48	44.69	100.797	41.91
AFLA_098730		conserved hypothetical protein	0.356	-1.49161	0.0125104	0.0311612	yes	down	17.7	12.79	17.14	2.03	5.49	7.57	15.8767	5.03
AFLA_098740		hypothetical protein	2.678	1.42128	0.0024433	0.00764968	yes	up	1.98	4.89	5.23	8.43	11.98	11	4.03333	10.47
AFLA_098820		hypothetical protein	4.918	2.29793	2.90958e-09	3.1302e-08	yes	up	0.81	2.25	2.49	9.42	8.35	6.86	1.85	8.21
AFLA_098910		conserved hypothetical protein	0.472	-1.08387	0.00205897	0.00659296	yes	down	3.05	4.09	6.63	2.4	1.68	1.88	4.59	1.98667
AFLA_098970		hypothetical protein	3.393	1.76258	9.05132e-13	1.53955e-11	yes	up	5.9	7.18	5.1	20.68	19.75	17.58	6.06	19.3367
AFLA_099050		conserved hypothetical protein	0.126	-2.99292	4.90561e-13	8.56671e-12	yes	down	57.32	193.24	120.68	17.96	8.23	9.09	123.747	11.76
AFLA_099060		conserved hypothetical protein	2.082	1.05778	0.000449689	0.00171725	yes	up	65.45	106.92	164.23	214.48	241.01	164.62	112.2	206.703
AFLA_099100		conserved hypothetical protein	2.05	1.03597	1.33594e-08	1.28223e-07	yes	up	5.75	4.46	4.98	12.68	9.92	9.96	5.06333	10.8533
AFLA_099140		conserved hypothetical protein	44.094	5.46252	0.00948134	0.0247861	yes	up	0	0	0	0.14	0.14	1.1	0	0.46
AFLA_099210		conserved hypothetical protein	0.135	-2.88832	2.55343e-43	5.35931e-41	yes	down	88.97	70.96	80.19	13.53	12.03	12.07	80.04	12.5433
AFLA_099220		conserved hypothetical protein	0.21	-2.25185	6.55315e-32	7.00935e-30	yes	down	852.53	848.67	1206.57	135.86	149.32	122.24	969.257	135.807
AFLA_099280		3-methylcrotonyl-CoA carboxylase, beta subunit (MccB), putative	0.445	-1.1676	0.000230115	0.000942426	yes	down	78.46	60.77	50.51	29.78	18.88	32.9	63.2467	27.1867
AFLA_099310		cytochrome c oxidase assembly protein (Pet191), putative	4.851	2.27841	1.64494e-26	1.05771e-24	yes	up	64.7	93.4	78.62	366.96	356.6	320.23	78.9067	347.93
AFLA_099410		hscarg dehydrogenase, putative	63.849	5.99658	1.33647e-35	1.70884e-33	yes	up	0.63	1.98	1.1	76.33	110.62	42.77	1.23667	76.5733
AFLA_099460		transcription factor RfeG, putative	0.37	-1.43372	3.58742e-14	7.29551e-13	yes	down	101.5	126.92	119.73	68.87	64.25	58.53	116.05	63.8833
AFLA_099580		conserved hypothetical protein	2.415	1.27227	0.0167608	0.0399501	yes	up	4.51	2.25	1.69	6.54	4.83	8.64	2.81667	6.67
AFLA_099660		conserved hypothetical protein	0.457	-1.13083	6.46063e-06	3.80053e-05	yes	down	21.14	18.87	15.44	9.57	7.24	7.55	18.4833	8.12
AFLA_099760		conserved hypothetical protein	0.349	-1.51891	3.21113e-23	1.63856e-21	yes	down	308.46	351.68	489.27	129.41	114.69	118.33	383.137	120.81
AFLA_099770		conserved hypothetical protein	2.393	1.25855	6.02103e-11	8.06963e-10	yes	up	13.75	18.94	22.28	40.02	33.75	43.74	18.3233	39.17
AFLA_099790		conserved hypothetical protein	0.447	-1.16264	2.12449e-18	6.99195e-17	yes	down	649.04	613.35	665.79	274.27	234.34	218.18	642.727	242.263
AFLA_099800		hypothetical protein	0.414	-1.27359	0.00948867	0.0247949	yes	down	14.25	14.47	15.05	5.28	2.77	8.31	14.59	5.45333
AFLA_099820		conserved hypothetical protein	3.06	1.61352	5.2134e-05	0.000251819	yes	up	3.77	3.09	3.17	8.51	4.34	11.19	3.34333	8.01333
AFLA_099830		conserved hypothetical protein	7.393	2.88622	7.6844e-06	4.44752e-05	yes	up	0.17	0.39	0.6	1.53	3.27	1.75	0.386667	2.18333
AFLA_099930		conserved hypothetical protein	0.397	-1.33418	0.000488504	0.0018496	yes	down	36.15	114.44	64.34	24.48	21.33	16.93	71.6433	20.9133
AFLA_100020		conserved hypothetical protein	0.493	-1.0212	4.07605e-14	8.17302e-13	yes	down	122.67	121.37	139.82	62.47	55.68	57.99	127.953	58.7133
AFLA_100050		cytochrome c oxidase copper chaperone Cox17, putative	2.752	1.46051	3.09283e-25	1.8093e-23	yes	up	79.17	104.1	105.49	252.19	227.23	222.12	96.2533	233.847
AFLA_100240		glucose dehydrogenase, putative	0.346	-1.53038	0.0001089	0.00048437	yes	down	9.56	10.2	5.28	2.24	2.93	3.02	8.34667	2.73
AFLA_100420		amidase, putative	11.647	3.54187	0.00014167	0.000610356	yes	up	0.22	0.21	0	1.35	2.44	1.17	0.143333	1.65333
AFLA_100450		nitric oxide synthase, putative	0.154	-2.69911	0.00681121	0.0185933	yes	down	0.38	0.48	0.76	0.04	0.11	0.08	0.54	0.0766667
AFLA_100480		monocarboxylate transporter, putative	0.462	-1.11269	5.4369e-06	3.24116e-05	yes	down	3.54	3.1	4.14	1.72	1.5	1.41	3.59333	1.54333
AFLA_100610		conserved hypothetical protein	3.896	1.962	4.73719e-38	6.8437e-36	yes	up	21.94	23.69	31.83	89.71	92.92	86.21	25.82	89.6133
AFLA_100640		conserved hypothetical protein	2.025	1.01781	7.99085e-05	0.000369606	yes	up	278.51	339.7	472.27	545.61	822.21	627.61	363.493	665.143
AFLA_100680		conserved hypothetical protein	11.566	3.53185	3.54332e-42	6.68065e-40	yes	up	7.69	12.09	9.62	112.13	68.65	138.8	9.8	106.527
AFLA_100690		3'-phosphoadenosine-5'-phosphosulfate reductase Met16, putative	3.213	1.68376	1.66001e-09	1.85587e-08	yes	up	32.95	39.72	50.04	166.5	223.68	104.92	40.9033	165.033
AFLA_100720		conserved hypothetical protein	0.266	-1.90845	8.75902e-05	0.000401299	yes	down	3.21	10.28	12.96	1.56	1.94	1.49	8.81667	1.66333
AFLA_100730		hypothetical protein	0.011	-6.47128	0.000230343	0.000942729	yes	down	1.22	1.37	6.67	0	0	0	3.08667	0
AFLA_100780		siroheme synthase, putative	114.047	6.83348	0.00449287	0.0129882	yes	up	0	0	0	2.02	0	0.59	0	0.87
AFLA_100830		NIPSNAP family protein	0.426	-1.23099	1.85697e-07	1.46503e-06	yes	down	523.9	498.7	382.58	190.3	188.18	188.73	468.393	189.07
AFLA_100840		pyridoxamine phosphate oxidase, putative	0.469	-1.09381	6.13387e-08	5.24468e-07	yes	down	138.78	116.77	115.15	51.08	30.4	42.57	123.567	41.35
AFLA_100850		Lipoyltransferase, putative	74.78	6.22459	0.0138362	0.0340142	yes	up	0	0	0	1.24	0	2.87	0	1.37
AFLA_100940		60S ribosomal protein L37	3.504	1.80886	4.17937e-26	2.58285e-24	yes	up	448.92	589.84	558.14	1555.66	1813.16	1685.21	532.3	1684.68
AFLA_101140		mitochondrial carrier protein (Rim2), putative	0.002	-9.17849	0.018829	0.0440215	yes	down	5.95	15.55	0	0	0	0	7.16667	0
AFLA_101160		40S ribosomal protein S9	2.006	1.00414	9.33212e-15	2.08037e-13	yes	up	448.13	588.62	597.27	948.74	953.71	1021.07	544.673	974.507
AFLA_101270		WSC domain protein, putative	2.161	1.11156	1.44295e-08	1.36991e-07	yes	up	13.5	15.71	16.48	31.44	27.47	35.06	15.23	31.3233
AFLA_101370		conserved hypothetical protein	0.055	-4.19753	4.92667e-23	2.44662e-21	yes	down	14.71	11.68	25.69	0.48	1.08	1.06	17.36	0.873333
AFLA_101560		oxidoreductase, putative	2.753	1.46111	0.0109291	0.0278971	yes	up	0.47	0.85	0.8	1.92	1.73	1.47	0.706667	1.70667
AFLA_101570		conserved hypothetical protein	5.176	2.37172	0.0085628	0.0227062	yes	up	0.4	0.06	0.19	1	1.13	1.2	0.216667	1.11
AFLA_101580		conserved hypothetical protein	8.399	3.07014	8.58497e-09	8.51911e-08	yes	up	1.16	0.62	0.5	6.91	5.46	6.21	0.76	6.19333
AFLA_101740		glycerophosphoinositol/ glycerophosphocholine transporter, putative	0.151	-2.73047	7.13383e-12	1.07675e-10	yes	down	3.21	8.77	8.75	0.81	0.98	0.88	6.91	0.89
AFLA_101750		molybdopterin synthase small subunit CnxG	0.158	-2.65881	0.000100453	0.000452589	yes	down	18.61	57.18	39.45	3.08	4.42	6.13	38.4133	4.54333
AFLA_101760		molybdenum cofactor biosynthesis protein Gephyrin, putative	0.34	-1.55489	4.58655e-05	0.000224464	yes	down	2.3	3.37	2.44	0.75	0.71	1.07	2.70333	0.843333
AFLA_101840		hypothetical protein	0.111	-3.17135	5.48347e-07	3.92271e-06	yes	down	5.56	2.91	2.86	0.52	0.21	0.45	3.77667	0.393333
AFLA_102120		hypothetical protein	2.088	1.06208	0.00186386	0.00604476	yes	up	8.79	7.43	6	13.35	13.47	16.9	7.40667	14.5733
AFLA_102200		conserved hypothetical protein	3.952	1.98245	2.4824e-06	1.57167e-05	yes	up	60.57	39.96	32.35	142.8	227.86	119.15	44.2933	163.27
AFLA_102210		MFS transporter, putative	2.108	1.07601	2.09874e-06	1.35185e-05	yes	up	4.82	6.52	9.03	10.52	12.18	12.26	6.79	11.6533
AFLA_102230		conserved hypothetical protein	0.125	-2.99832	1.5265e-07	1.21901e-06	yes	down	2.95	9.38	14.09	0.92	0.37	1.67	8.80667	0.986667
AFLA_102250		PKS-like enzyme, putative	0.207	-2.2738	5.22777e-07	3.77131e-06	yes	down	1.26	4.01	5.79	0.5	0.74	0.62	3.68667	0.62
AFLA_102340		oligo-1,6-glucosidase	0.088	-3.49993	0.0051356	0.0146221	yes	down	13.48	17.19	30.18	2.31	4.44	0.3	20.2833	2.35
AFLA_102350		conserved hypothetical protein	51.573	5.68853	0.00367877	0.0108953	yes	up	0	0	0	1.09	2.44	7.21	0	3.58
AFLA_102370		conserved hypothetical protein	0.083	-3.5886	2.94003e-06	1.84046e-05	yes	down	2.17	11.56	12.21	0.3	0.35	1.01	8.64667	0.553333
AFLA_102380		lipase, putative	3.019	1.59384	2.18938e-08	2.00946e-07	yes	up	38.83	30.74	22.73	81.3	85.47	95.22	30.7667	87.33
AFLA_102390		conserved hypothetical protein	0.017	-5.85468	2.22591e-21	9.78694e-20	yes	down	9.77	12.05	31.73	0.55	0.17	0.12	17.85	0.28
AFLA_102400		siderophore biosynthesis enzyme, putative	10.369	3.37414	4.96983e-33	5.88132e-31	yes	up	61.96	82.43	48.42	521.41	614.05	686.5	64.27	607.32
AFLA_102420		hypothetical protein	0.05	-4.32499	7.57721e-09	7.58675e-08	yes	down	53.64	60.33	55.04	3.11	2.61	0.95	56.3367	2.22333
AFLA_102430		conserved hypothetical protein	0.04	-4.65677	6.71976e-06	3.93839e-05	yes	down	0.57	1.34	1.52	0.03	0	0.09	1.14333	0.04
AFLA_102490		conserved hypothetical protein	2.008	1.00604	0.0142515	0.0348427	yes	up	3.54	1.78	2.53	4.94	3.24	5.58	2.61667	4.58667
AFLA_102760		ABC1 domain protein	0.479	-1.0607	2.09806e-06	1.35185e-05	yes	down	52.78	51.64	43.44	27.43	19.71	20.48	49.2867	22.54
AFLA_102920		conserved hypothetical protein	2.255	1.17282	1.78301e-09	1.97549e-08	yes	up	11.11	15.52	19.9	29.4	28	34.9	15.51	30.7667
AFLA_102960		hypothetical protein	0.417	-1.26089	1.84249e-05	9.84482e-05	yes	down	488.11	508.86	297.86	186.75	166.99	156.41	431.61	170.05
AFLA_103000		ubiquinone biosynthesis protein, putative	2.023	1.01634	0.00131579	0.00446655	yes	up	100.01	149.37	131.17	222.91	206.96	148.48	126.85	192.783
AFLA_103010		dsDNA-binding protein PDCD5, putative	2.12	1.0838	2.10688e-07	1.65165e-06	yes	up	75.46	114.12	123.29	195.19	273.56	204.2	104.29	224.317
AFLA_103020		GDP/GTP exchange factor Sec2p, putative	0.415	-1.268	1.27523e-08	1.2282e-07	yes	down	69.89	69.35	57.49	30.53	24.31	23.35	65.5767	26.0633
AFLA_103050		conserved hypothetical protein	2.424	1.2771	1.8968e-13	3.49337e-12	yes	up	446.59	565.03	572.18	1185.23	1210.59	976.06	527.933	1123.96
AFLA_103090		conserved hypothetical protein	0.277	-1.85175	2.79141e-05	0.000143095	yes	down	1.48	3.82	2.96	0.67	0.84	0.56	2.75333	0.69
AFLA_103140		GPI anchored serine-threonine rich protein	9.925	3.31111	1.84921e-15	4.57124e-14	yes	up	34.46	24.39	15.97	234.4	150.08	317.72	24.94	234.067
AFLA_103160		conserved hypothetical protein	5.899	2.56055	2.79109e-31	2.72352e-29	yes	up	79.89	119.72	134.25	506.62	643.58	556.62	111.287	568.94
AFLA_103180		cytochrome c oxidase subunit VIa, putative	3.418	1.77302	1.1167e-18	3.7416e-17	yes	up	613.41	773.33	820.61	1998.29	2494.66	1984.93	735.783	2159.29
AFLA_103320		conserved hypothetical protein	0.466	-1.10087	0.0022704	0.00718722	yes	down	43.15	25.1	23.9	15.54	11.98	14.14	30.7167	13.8867
AFLA_103450		transcription factor Rba50, putative	0.218	-2.19535	0.000709597	0.00256534	yes	down	4.07	4.62	3.9	1.48	0.47	0.64	4.19667	0.863333
AFLA_103540		RNA binding protein Rnp24, putative	5.256	2.39386	0.000125335	0.000548476	yes	up	1.88	5.12	18.25	45.95	29.91	39.54	8.41667	38.4667
AFLA_103560		conserved hypothetical protein	0	-12.6713	1.09365e-06	7.47745e-06	yes	down	88.43	20.79	0.89	0	0	0	36.7033	0
AFLA_103590		isochorismatase family hydrolase, putative	237.889	7.89414	1.31202e-06	8.83472e-06	yes	up	0	0	0	6.07	0.83	11.12	0	6.00667
AFLA_103650		aldose 1-epimerase, putative	0.001	-10.8954	0.00529241	0.0150224	yes	down	23.31	0	68.58	0	0	0	30.63	0
AFLA_104000		hypothetical protein	2.427	1.2793	0.0197	0.0456453	yes	up	3.29	17.99	20.92	30.66	23.95	34.68	14.0667	29.7633
AFLA_104020		conserved hypothetical protein	2.76	1.46456	1.58157e-15	3.9447e-14	yes	up	155.53	230.4	258.16	491.62	556.45	539.94	214.697	529.337
AFLA_104260		Phosphotransferase enzyme family protein	0.47	-1.08894	0.00186351	0.00604476	yes	down	8.4	7.25	6.7	3.29	2.74	3.88	7.45	3.30333
AFLA_104330		hypothetical protein	11.767	3.55667	1.33486e-05	7.36555e-05	yes	up	5.77	3.01	1.71	21.27	8.19	94.17	3.49667	41.21
AFLA_104340		conserved hypothetical protein	9.602	3.26326	0.00723307	0.0196341	yes	up	0.46	0.26	0.29	1.41	0.23	7.81	0.336667	3.15
AFLA_104350		dynamin, putative	0.077	-3.69521	2.88984e-07	2.18982e-06	yes	down	3.64	40.06	54.9	1.34	2.09	3.19	32.8667	2.20667
AFLA_104360		nonsense-mediated mRNA decay protein, putative	0.3	-1.73737	2.58462e-16	6.87832e-15	yes	down	17.62	13.61	16.06	4.94	4.16	4.27	15.7633	4.45667
AFLA_104430		subtilisin, putative	5.272	2.39825	3.68557e-05	0.000183849	yes	up	0.21	0.43	0.23	1.16	1.2	1.87	0.29	1.41
AFLA_104510		methyltransferase family protein	6.673	2.73832	8.97485e-11	1.17454e-09	yes	up	137.78	222.86	556.43	1874.51	2059.84	1383.28	305.69	1772.54
AFLA_104520		conserved hypothetical protein	5.749	2.52337	1.07087e-08	1.04403e-07	yes	up	28.06	51.9	129.87	392.95	387.3	286.58	69.9433	355.61
AFLA_104540		conserved hypothetical protein	6.756	2.75614	1.86844e-06	1.22118e-05	yes	up	350.8	136.5	118.48	827.68	778.97	2045.12	201.927	1217.26
AFLA_104550		conserved hypothetical protein	3.255	1.70255	0.00133793	0.00452927	yes	up	6.45	4.58	2.68	10.61	7.31	22.94	4.57	13.62
AFLA_104560		hypothetical protein	8.065	3.01172	0.00350026	0.0104501	yes	up	4.77	1.27	5.63	14.82	10.88	50.99	3.89	25.5633
AFLA_104580		sugar transporter, putative	2.887	1.52969	0.000340635	0.00133376	yes	up	0.69	0.65	0.56	2.12	1.53	1.57	0.633333	1.74
AFLA_104610		conserved hypothetical protein	0.406	-1.30168	0.0184505	0.0433459	yes	down	2.8	3.28	3.81	1.7	0.47	1.63	3.29667	1.26667
AFLA_104620		arrestin domain containing protein, putative	0.167	-2.58587	0.011206	0.0284861	yes	down	0.34	2.08	4.4	0.13	0.46	0.36	2.27333	0.316667
AFLA_104670		serine peptidase, putative	4.07	2.02496	4.63265e-11	6.27693e-10	yes	up	2.96	4.03	7.5	17.55	16.29	19.62	4.83	17.82
AFLA_104680		class V chitinase ChiB1	2.825	1.4983	0.00663932	0.0181934	yes	up	0.52	0.74	1.19	1.27	1.81	3.11	0.816667	2.06333
AFLA_104710		conserved hypothetical protein	0.013	-6.30359	0.0163109	0.039062	yes	down	1.41	0	0.24	0	0	0	0.55	0
AFLA_104770		MFS toxin efflux pump (AflT), putative	2.134	1.09323	9.95783e-08	8.21022e-07	yes	up	6.59	6.45	8.06	15.65	10.56	23.04	7.03333	16.4167
AFLA_104790		hypothetical protein	3.854	1.94633	9.84692e-05	0.000445273	yes	up	1.08	2.08	1.3	3.86	4.74	7.12	1.48667	5.24
AFLA_104870		integral membrane protein, putative	0.02	-5.63083	0.00166567	0.00547382	yes	down	2.43	2.39	1.77	0	0.07	0	2.19667	0.0233333
AFLA_104880		glycosyl hydrolase, putative	4.79	2.26014	3.26074e-25	1.88919e-23	yes	up	36.49	30.77	46.23	187.36	143.59	216.01	37.83	182.32
AFLA_104940		conserved hypothetical protein	0.009	-6.8092	2.95805e-05	0.000150322	yes	down	2	0.76	0.72	0	0	0	1.16	0
AFLA_104990		conserved hypothetical protein	0.463	-1.111	0.0106512	0.0273383	yes	down	2.94	7.88	7.81	2.18	3.36	2.62	6.21	2.72
AFLA_105000		DUF636 domain protein	16.938	4.0822	1.00112e-15	2.52526e-14	yes	up	5.77	10.77	4.11	65.18	88.53	149.64	6.88333	101.117
AFLA_105040		conserved hypothetical protein	0.142	-2.81619	0.00537786	0.0152067	yes	down	1.87	1.02	1.91	0.34	0.1	0.21	1.6	0.216667
AFLA_105190		NRPS-like enzyme, putative	0.381	-1.39246	2.5931e-05	0.000134416	yes	down	2.05	3.45	3.88	0.93	1.43	0.87	3.12667	1.07667
AFLA_105200		GPI anchored endo-1,3(4)-beta-glucanase, putative	0.469	-1.09083	8.21426e-09	8.18043e-08	yes	down	25.18	25.83	29.23	11.54	6.95	11.52	26.7467	10.0033
AFLA_105220		short-chain type dehydrogenase, putative	2.292	1.19644	0.000861323	0.00304944	yes	up	4.52	4.75	5.05	8.35	11.68	9.74	4.77333	9.92333
AFLA_105290		3-beta hydroxysteroid dehydrogenase/isomerase, putative	14.521	3.8601	3.10658e-25	1.8093e-23	yes	up	1.63	2.74	2.45	30.26	28.04	15.79	2.27333	24.6967
AFLA_105300		metallo-beta-lactamase domain protein, putative	4.919	2.29824	0.0185823	0.0435545	yes	up	0.18	2.03	0.22	7.22	2.84	1.9	0.81	3.98667
AFLA_105420		hypothetical protein	3.94	1.97805	0.00201987	0.00648832	yes	up	2.76	11.26	13.5	16.2	45.9	26.51	9.17333	29.5367
AFLA_105460		conserved hypothetical protein	29.062	4.86107	1.43244e-08	1.36308e-07	yes	up	1.95	0.35	0.2	7.97	26.06	14.53	0.833333	16.1867
AFLA_105490		phosphoribulokinase/uridine kinase family protein	3.312	1.72749	1.61028e-15	4.00732e-14	yes	up	8.98	11.3	19.01	37.9	38.72	40.68	13.0967	39.1
AFLA_105520		conserved hypothetical protein	31.987	4.9994	1.78137e-07	1.41039e-06	yes	up	0.37	0	0.09	5.37	2.58	6.85	0.153333	4.93333
AFLA_105630		cytochrome P450 monooxygenase, putative	0.21	-2.25234	4.09841e-14	8.19977e-13	yes	down	667.84	1048.55	1876.22	257.75	226.25	217.77	1197.54	233.923
AFLA_105740		sulfide quinone reductase, putative	3.144	1.65252	8.3418e-08	6.96131e-07	yes	up	73.27	76.14	104.64	246.5	316.5	155.54	84.6833	239.513
AFLA_105770		conserved hypothetical protein	2.341	1.22721	6.04232e-05	0.000287611	yes	up	31.95	34.47	43.98	102.7	137.18	120.11	36.8	119.997
AFLA_105790		methyltransferase, putative	9.876	3.30389	3.23073e-50	8.98465e-48	yes	up	41.39	44.7	30.89	290.88	365.03	303.43	38.9933	319.78
AFLA_105800		hypothetical protein	18.272	4.19155	6.50337e-47	1.57269e-44	yes	up	6.74	5.79	5.12	104.14	92.67	91.18	5.88333	95.9967
AFLA_105850		NAD dependent epimerase/dehydratase, putative	31.021	4.95515	6.65961e-47	1.5762e-44	yes	up	1.35	1.04	0.94	36.1	36.83	20.58	1.11	31.17
AFLA_105900		esterase, putative	2.579	1.36665	0.0098531	0.0256181	yes	up	1.05	1.32	1.23	3.09	2.68	2.75	1.2	2.84
AFLA_105920		extracellular endo-polygalacturonase, putative	2.087	1.06138	0.0104005	0.0268496	yes	up	7.98	16.25	23.71	41.01	30.6	18.01	15.98	29.8733
AFLA_106010		MFS multidrug transporter, putative	2.472	1.3056	3.86829e-08	3.40704e-07	yes	up	2.44	2.67	3.43	7.24	6.45	7.84	2.84667	7.17667
AFLA_106040		conserved hypothetical protein	4.754	2.24923	0.000351034	0.00137303	yes	up	2.06	2.61	9.33	14.51	14.16	27.5	4.66667	18.7233
AFLA_106080		hypothetical protein	0.032	-4.98412	0.000532931	0.00199436	yes	down	3.22	1.4	1.45	0	0	0.19	2.02333	0.0633333
AFLA_106170		MFS amine transporter, putative	0.093	-3.42207	6.52735e-05	0.000308193	yes	down	3.38	4.04	3.45	0.36	0.54	0	3.62333	0.3
AFLA_106190		cytochrome P450, putative	0.007	-7.06395	9.05607e-06	5.15029e-05	yes	down	0.23	1.08	1.52	0	0	0	0.943333	0
AFLA_106220		cytochrome P450, putative	0.014	-6.14028	5.0246e-05	0.000243545	yes	down	0.35	1.47	1.79	0	0.04	0	1.20333	0.0133333
AFLA_106310		chaperonin, putative	0.346	-1.53021	0.000213748	0.000883586	yes	down	1033.22	607.06	326.37	196.9	207.25	194.45	655.55	199.533
AFLA_106560		zinc finger protein ZPR1	0.102	-3.28838	1.16237e-09	1.33301e-08	yes	down	2266.89	919.47	519.71	141.43	134.77	101.61	1235.36	125.937
AFLA_106570		cullin binding protein CanA, putative	0.366	-1.45086	0.000478049	0.00181495	yes	down	148.14	80.26	67.09	38.73	46.79	39.24	98.4967	41.5867
AFLA_106580		conserved hypothetical protein	2.414	1.27139	0.0147256	0.0357892	yes	up	2.09	3.84	2.73	7.96	5.66	5.13	2.88667	6.25
AFLA_106650		conserved hypothetical protein	65.543	6.03436	0.0217141	0.0496195	yes	up	0	0	0	0.65	0	2.52	0	1.05667
AFLA_106660		conserved hypothetical protein	0.261	-1.94051	2.71574e-05	0.000139925	yes	down	31.75	15.38	13.9	4.92	6.66	4.06	20.3433	5.21333
AFLA_106750		sugar transporter, putative	0.297	-1.75221	3.76745e-12	5.91937e-11	yes	down	186.45	163.32	146.18	57.84	39.28	34.47	165.317	43.8633
AFLA_106840		hypothetical protein	0.154	-2.69481	3.29963e-05	0.000166387	yes	down	9.38	10.58	6.75	0.87	0.28	2.75	8.90333	1.3
AFLA_106850		thioredoxin reductase GliT-like, putative	6.545	2.71036	5.2948e-07	3.80979e-06	yes	up	14.02	93.15	108.05	455.64	402.42	368.04	71.74	408.7
AFLA_106880		aldehyde reductase (AKR1), putative	0.325	-1.62269	1.77877e-11	2.56309e-10	yes	down	131.04	156.81	271.54	64.1	49.24	51.38	186.463	54.9067
AFLA_107070		alpha-glucosidase, putative	0.189	-2.40047	0.0124033	0.0309498	yes	down	0.55	0.74	0.48	0.24	0.03	0.06	0.59	0.11
AFLA_107100		conserved hypothetical protein	0.352	-1.50795	2.92309e-09	3.13865e-08	yes	down	5.53	7.92	14.5	2.63	2.93	3.28	9.31667	2.94667
AFLA_107140		conserved hypothetical protein	2.421	1.2758	9.3434e-05	0.000425444	yes	up	23.83	26.65	34.8	76.56	67.76	38.63	28.4267	60.9833
AFLA_107330		hypothetical protein	0.062	-4.01421	0.00267992	0.00831329	yes	down	0.7	0.2	0.54	4.16	0	0	0.48	1.38667
AFLA_107340		C4-dicarboxylate transporter/malic acid transport protein, putative	0.154	-2.6948	2.6697e-12	4.30401e-11	yes	down	35.68	35.58	27.49	6.86	5.32	1.9	32.9167	4.69333
AFLA_107400		conserved hypothetical protein	0.193	-2.37522	2.47847e-07	1.91462e-06	yes	down	11.46	6.1	5.67	1.46	1.15	1.71	7.74333	1.44
AFLA_107410		glucose-methanol-choline (gmc) oxidoreductase, putative	0.219	-2.19239	0.000809377	0.00288328	yes	down	0.74	1.66	1.63	0.2	0.21	0.4	1.34333	0.27
AFLA_107450		pirin, putative	26.018	4.70144	8.83919e-05	0.000404638	yes	up	142.75	47.87	4.31	1662.47	1923.95	1545.92	64.9767	1710.78
AFLA_107460		mannosyltransferase PMTI	3.871	1.95257	6.02902e-15	1.39143e-13	yes	up	57.6	60.11	63.71	189.78	207.89	165	60.4733	187.557
AFLA_107470		conserved hypothetical protein	0	-12.6812	1.92692e-26	1.2179e-24	yes	down	67.25	80.65	95.14	0	0	0	81.0133	0
AFLA_107490		sugar transporter, putative	4.174	2.06126	0.000487549	0.00184724	yes	up	0.37	0.47	1.37	2.36	3.24	2.53	0.736667	2.71
AFLA_107500		conserved hypothetical protein	3.006	1.58765	1.09274e-07	8.93798e-07	yes	up	1.29	1.36	2	4.72	4.52	3.64	1.55	4.29333
AFLA_107630		glutathione S-transferase Ure2-like, putative	8.775	3.1334	0.000274797	0.00110355	yes	up	0.12	0.29	0.97	4.16	3.36	2.78	0.46	3.43333
AFLA_107660		succinyl-CoA synthetase beta subunit, putative	2.394	1.25919	2.63167e-07	2.02173e-06	yes	up	6.5	9.34	9.98	9.61	9	9.21	8.60667	9.27333
AFLA_107690		hypothetical protein	0.157	-2.66731	0.00549573	0.0154849	yes	down	0.3	0.37	0.77	0.16	0.04	0.02	0.48	0.0733333
AFLA_107740		monoxygenase, putative	2.959	1.56513	0.000500669	0.00188795	yes	up	2.17	1.97	1.21	4.69	6.07	4.23	1.78333	4.99667
AFLA_107750		conserved hypothetical protein	2.953	1.5621	2.04135e-05	0.000108082	yes	up	3.07	1.61	2.61	7.52	6.1	6.95	2.43	6.85667
AFLA_107770		conserved hypothetical protein	2.044	1.03136	0.00316204	0.00960266	yes	up	9.5	7.89	4.98	14.98	14.36	15.41	7.45667	14.9167
AFLA_107780		MFS transporter, putative	4.365	2.12588	0.00270341	0.00837914	yes	up	0.34	0.13	0.29	1.43	0.9	0.91	0.253333	1.08
AFLA_107810		heterogeneous nuclear ribonucleoprotein G, putative	2.315	1.2113	1.13606e-12	1.90324e-11	yes	up	367.17	554.54	599.66	1104.82	1267.08	1246.39	507.123	1206.1
AFLA_107830		brain chitinase and chia, putative	3.756	1.90929	0.00412231	0.0120422	yes	up	0.24	0.49	0.23	1.18	0.58	1.79	0.32	1.18333
AFLA_107860		conserved hypothetical protein	0.491	-1.0276	8.97922e-06	5.11182e-05	yes	down	76.54	70.97	73.7	46.06	27.1	30.01	73.7367	34.39
AFLA_107910		hypothetical protein	2.246	1.16724	3.79005e-11	5.17943e-10	yes	up	3.19	3.56	8.13	11.22	23.3	17.04	4.96	17.1867
AFLA_107920		hypothetical protein	2.125	1.08756	1.94989e-10	2.45647e-09	yes	up	9.67	9.9	11.62	21.98	22.97	19.87	10.3967	21.6067
AFLA_107980		hypothetical protein	15.291	3.9346	0.00183206	0.00595205	yes	up	0	0	1.26	7.55	3.82	4.24	0.42	5.20333
[truncated: 607 more rows]
