# Supplementary material for: New Insights of Transcriptional Regulator AflR in Aspergillus flavus Physiology
Source: Microbiol Spectr. 2022 Jan 26;10(1):e00791-21. doi: 10.1128/spectrum.00791-21 (PMC8791188; doi:10.1128/spectrum.00791-21)
Supplement: SUPPLEMENTAL FILE 3 — Supplemental material. Download SPECTRUM00791-21_Supp_3_seq17.xls, XLS file, 0.3 MB [file spectrum00791-21_supp_3_seq17.xls]

## Sheet: differently expressed genes
Gene_id	Gene name	Gene description	FC(aflR72/WT72)	Log2FC(aflR72/WT72)	Pvalue	Padjust	Significant	Regulate	WT72h1	WT72h2	WT72h3	aflR72h1	aflR72h2	aflR72h3	WT72	aflR72
AFLA_000010		conserved hypothetical protein	2.767	1.46818	0.0135814	0.0432405	yes	up	0.62	0.73	0.39	1.88	1.47	1.38	0.58	1.57667
AFLA_000530		conserved hypothetical protein	0.209	-2.2615	2.30895e-08	3.22826e-07	yes	down	7.96	8.28	7.32	0.92	0.94	2.7	7.85333	1.52
AFLA_000540		amidase, putative	0.348	-1.52295	1.06965e-07	1.31078e-06	yes	down	4.19	6.06	4.01	1.8	1.11	1.25	4.75333	1.38667
AFLA_000550		benzoate 4-monooxygenase cytochrome P450, putative	0.371	-1.43113	1.51827e-16	6.57088e-15	yes	down	19.21	22.9	18.73	6.49	6.23	8.39	20.28	7.03667
AFLA_000740		conserved hypothetical protein	297.672	8.21758	1.58391e-08	2.27115e-07	yes	up	0	0	0	1.78	2.46	8.38	0	4.20667
AFLA_000760		MFS transporter, putative	0.283	-1.819	0.00267163	0.0110039	yes	down	21.08	25.48	27.32	1.21	8.07	9.87	24.6267	6.38333
AFLA_000840		efflux pump antibiotic resistance protein, putative	0.381	-1.39354	0.000371463	0.0019915	yes	down	11.6	20	12.56	2.36	5.74	6.42	14.72	4.84
AFLA_000870		hypothetical protein	0.269	-1.8943	3.51584e-07	3.84584e-06	yes	down	1086.39	1066.71	933.54	347.47	160.5	174.6	1028.88	227.523
AFLA_000900		polyamine transporter, putative	0.083	-3.59809	9.63146e-13	2.64434e-11	yes	down	5.1	7.63	5.67	0.35	0.49	0.35	6.13333	0.396667
AFLA_001000		conserved hypothetical protein	4.597	2.20066	2.88869e-17	1.39978e-15	yes	up	14.99	15.96	15.13	71.35	69.94	48.44	15.36	63.2433
AFLA_001020		cytochrome P450 monooxygenase, putative	0.453	-1.14164	1.46667e-07	1.75058e-06	yes	down	23.98	24.03	18.62	10.62	8.53	10.39	22.21	9.84667
AFLA_001030		lanosterol synthase, putative	0.374	-1.41955	2.67247e-10	5.15359e-09	yes	down	61.09	77.61	62.49	25.4	16.61	23.68	67.0633	21.8967
AFLA_001110		conserved hypothetical protein	2.212	1.14559	1.63413e-08	2.33663e-07	yes	up	12.75	15.43	13.66	25.07	21.79	36.06	13.9467	27.64
AFLA_001150		ankyrin repeat-containing protein, putative	0.377	-1.40743	4.29292e-07	4.58356e-06	yes	down	13.34	14.7	13.58	3.18	4.87	6.83	13.8733	4.96
AFLA_001200		conserved hypothetical protein	0.448	-1.15735	0.00100554	0.00470176	yes	down	14.98	18.79	12.14	2.93	7.95	6.31	15.3033	5.73
AFLA_001230		gloeobacteria sulfatase, putative	0.367	-1.44547	0.0156962	0.0487213	yes	down	1.92	2.1	2.77	1.08	0.88	0.64	2.26333	0.866667
AFLA_001360		glutathione S-transferase, putative	2.182	1.12532	1.03015e-05	8.22598e-05	yes	up	92.85	81.14	105.11	129.87	199.03	215.23	93.0333	181.377
AFLA_001390		conserved hypothetical protein	5.151	2.36483	6.23551e-05	0.000409881	yes	up	1.65	1.2	0.93	8.23	3.3	5.69	1.26	5.74
AFLA_001460		deoxyribodipyrimidine photo-lyase Phr1, putative	2.186	1.12825	3.67625e-09	5.93803e-08	yes	up	39.81	45.88	40.11	68.06	90.55	83.44	41.9333	80.6833
AFLA_001470		conserved hypothetical protein	2.227	1.15534	2.16948e-06	2.01637e-05	yes	up	15.82	16.4	16.42	29.97	23.13	44.89	16.2133	32.6633
AFLA_001480		hypothetical protein	0.311	-1.68436	0.00622555	0.02241	yes	down	1.32	1.08	1.42	0.52	0.26	0.28	1.27333	0.353333
AFLA_001650		efflux pump antibiotic resistance protein, putative	0.322	-1.6328	7.33932e-08	9.34013e-07	yes	down	6.13	6.46	5.31	1.15	1.24	2.07	5.96667	1.48667
AFLA_001670		3-demethylubiquinone-9 3-methyltransferase, putative	575.24	9.16802	4.48946e-13	1.27584e-11	yes	up	0	0	0	47.17	28.62	46.66	0	40.8167
AFLA_001680		conserved hypothetical protein	14.031	3.81051	0.000185175	0.00107457	yes	up	0.23	0.14	0.18	2.03	1.51	2.85	0.183333	2.13
AFLA_001690		conserved hypothetical protein	0.368	-1.44331	0.0155815	0.0484184	yes	down	9.73	8.84	7.13	0.78	2.69	5.32	8.56667	2.93
AFLA_001710		aldo-keto reductase, putative	0.165	-2.59811	1.59015e-08	2.2766e-07	yes	down	36.21	88.38	31.61	4.25	7.94	10.39	52.0667	7.52667
AFLA_001740		arginine permease, putative	0.381	-1.39085	0.000144824	0.000864294	yes	down	5.91	7.71	7.45	1.11	3.08	2.85	7.02333	2.34667
AFLA_001750		cell surface protein Mas1, putative	0.045	-4.48224	1.64816e-14	5.61217e-13	yes	down	100.89	153.5	191.34	1.23	9.1	7.31	148.577	5.88
AFLA_001780		tyrosinase family protein	2.119	1.08358	0.00123573	0.0056435	yes	up	6.56	12.48	9.03	19.34	16.8	13.08	9.35667	16.4067
AFLA_001790		polyamine transporter, putative	0.137	-2.86308	4.01125e-18	2.03052e-16	yes	down	9	8.95	10.52	1.27	0.87	1.35	9.49	1.16333
AFLA_001800		hypothetical protein	0.288	-1.79337	0.00200644	0.00859176	yes	down	1.29	1.21	1.17	0.18	0.46	0.26	1.22333	0.3
AFLA_001810		conserved hypothetical protein	2.355	1.23565	5.72905e-05	0.000379449	yes	up	9.68	9.34	10.86	23.9	16.46	18.77	9.96	19.71
AFLA_001820		hypothetical protein	2.7	1.43307	3.63214e-16	1.51415e-14	yes	up	54.81	73.15	53.75	111.49	123.68	175.83	60.57	137
AFLA_001840		conserved hypothetical protein	11.751	3.55472	4.86331e-17	2.27872e-15	yes	up	3.16	3.21	3.14	45.89	33.15	18.74	3.17	32.5933
AFLA_001890		cellobiose dehydrogenase	2.732	1.45016	8.11855e-10	1.46586e-08	yes	up	10.4	16.07	14.62	35.46	25.77	30.75	13.6967	30.66
AFLA_001900		sulfatase domain protein	3.987	1.99522	3.32328e-16	1.39565e-14	yes	up	15.51	24.01	21.94	83.79	58.36	72.66	20.4867	71.6033
AFLA_001920		flavin-binding monooxygenase, putative	0.471	-1.08544	0.000103705	0.000641535	yes	down	27.63	29.78	27.74	8.67	9.44	18.9	28.3833	12.3367
AFLA_001940		amino acid transporter, putative	0.196	-2.35353	0.000206864	0.00118706	yes	down	11.35	14.52	20.84	0.68	4.63	2.72	15.57	2.67667
AFLA_001950		gluconate 5-dehydrogenase, putative	0.289	-1.7891	9.37414e-06	7.57075e-05	yes	down	32.76	50.06	43.88	5.25	12.44	15.34	42.2333	11.01
AFLA_001960		aldehyde dehydrogenase, putative	0.484	-1.04685	0.00538175	0.0199034	yes	down	48.32	49.59	51.42	8.77	22.49	25.33	49.7767	18.8633
AFLA_001990		conserved hypothetical protein	7.543	2.91507	0.00493312	0.0185282	yes	up	0.09	0.05	0.21	1.22	0.7	0.4	0.116667	0.773333
AFLA_002000		DUF821 domain protein	0.049	-4.34933	7.01418e-06	5.81387e-05	yes	down	1.75	2.71	1.01	0.09	0.2	0	1.82333	0.0966667
AFLA_002010		conserved hypothetical protein	0.212	-2.23591	0.000206178	0.00118372	yes	down	1.6	3.66	3.24	0.38	0.69	0.31	2.83333	0.46
AFLA_002060		zinc-binding oxidoreductase, putative	0.394	-1.34237	0.000546518	0.00277766	yes	down	34.42	29.39	28.85	4.51	7.91	15.81	30.8867	9.41
AFLA_002090		extracellular serine carboxypeptidase, putative	3.589	1.84354	4.57746e-06	3.96213e-05	yes	up	14.55	15.21	21.33	54.97	26.45	85.79	17.03	55.7367
AFLA_002160		extracellular salicylate hydroxylase/monooxygenase, putative	0.259	-1.95054	2.08839e-07	2.39922e-06	yes	down	9.8	6.96	8.04	2.19	1.91	1.56	8.26667	1.88667
AFLA_002170		conserved hypothetical protein	21.032	4.39454	4.08462e-21	2.91293e-19	yes	up	1.28	4	1.45	29.1	50.46	40.73	2.24333	40.0967
AFLA_002180		conserved hypothetical protein	2.315	1.21075	2.38599e-05	0.000174772	yes	up	41.97	41.35	35.05	86.03	51.37	108.39	39.4567	81.93
AFLA_002230		conserved hypothetical protein	4.718	2.23822	1.83229e-06	1.72848e-05	yes	up	3.8	5.49	4.9	10.75	17.12	33.28	4.73	20.3833
AFLA_002340		protein kinase regulator Ste50	0.421	-1.24842	2.33561e-22	1.85199e-20	yes	down	94.07	102.02	107.54	37.7	37.56	45.37	101.21	40.21
AFLA_002580		hypothetical protein	3.679	1.87924	3.03205e-07	3.36732e-06	yes	up	2.52	1.74	3.82	6.34	4.52	7.86	2.69333	6.24
AFLA_002590		MFS multidrug transporter, putative	6.963	2.79968	6.56497e-12	1.61126e-10	yes	up	13.18	21.64	15.37	155.63	64.82	78.85	16.73	99.7667
AFLA_002760		DUF1237 domain protein	0.471	-1.08632	4.12356e-06	3.60224e-05	yes	down	122.31	132.06	122.89	41.77	41.55	77.85	125.753	53.7233
AFLA_002890		AMP-binding enzyme family protein	2.723	1.445	1.47924e-05	0.000114414	yes	up	17.92	18.44	17.79	38.57	17.27	29.08	18.05	28.3067
AFLA_002900		polyketide synthase, putative	6.45	2.68923	0.00316162	0.0127126	yes	up	0.67	0.51	0.49	6.96	0.23	2.15	0.556667	3.11333
AFLA_002910		conserved hypothetical protein	5.329	2.41379	1.33971e-10	2.68866e-09	yes	up	17.56	28.56	22.8	135.9	57.38	122.16	22.9733	105.147
AFLA_002920		flavonoid 3-hydroxylase, putative	2.447	1.29116	0.000338895	0.00183249	yes	up	4.53	8.13	5.6	23.36	11.28	28.93	6.08667	21.19
AFLA_002940		glycosyl hydrolase, putative	0.09	-3.47632	1.94604e-06	1.8269e-05	yes	down	3.35	3.59	3.58	0.05	0.61	0.25	3.50667	0.303333
AFLA_003050		RTA1 domain protein, putative	2.056	1.03961	0.00115204	0.00530152	yes	up	17.6	24.89	14.31	43.5	31.09	29.97	18.9333	34.8533
AFLA_003070		conserved hypothetical protein	2.768	1.46909	6.0366e-05	0.00039796	yes	up	2.98	2.65	2.28	8.3	5.6	5.21	2.63667	6.37
AFLA_003080		hypothetical protein	3.491	1.80345	0.000420996	0.00220901	yes	up	0.93	0.98	0.46	3.38	1.93	1.93	0.79	2.41333
AFLA_003090		conserved hypothetical protein	0.074	-3.75092	7.60731e-20	4.71362e-18	yes	down	11.6	16.3	21.4	0.36	0.41	0.28	16.4333	0.35
AFLA_003110		cyanate hydratase, putative	0.26	-1.94606	8.50467e-11	1.76944e-09	yes	down	582.71	577.84	543.94	73.49	153.82	159.53	568.163	128.947
AFLA_003120		conserved hypothetical protein	0.328	-1.60719	1.28949e-05	0.0001007	yes	down	23.61	19.02	18.14	2.77	9.04	7.14	20.2567	6.31667
AFLA_003140		conserved hypothetical protein	0.043	-4.5256	0.00600762	0.0217568	yes	down	0.57	1.1	0.48	0	0.07	0	0.716667	0.0233333
AFLA_003310		hypothetical protein	0.185	-2.43161	9.45349e-05	0.000593868	yes	down	8.61	8.02	6.91	0.24	1.87	1.55	7.84667	1.22
AFLA_003320		hypothetical protein	0.101	-3.30372	0.0154985	0.0482134	yes	down	0.44	0.55	0.32	0.12	0	0	0.436667	0.04
AFLA_003340		conserved hypothetical protein	2.048	1.0345	0.010653	0.0352589	yes	up	0.79	0.79	0.74	1.42	1.33	1.47	0.773333	1.40667
AFLA_003520		hypothetical protein	0.344	-1.53774	0.000798217	0.0038482	yes	down	39.28	66.28	57.61	15.17	15.03	13.62	54.39	14.6067
AFLA_003690		phosphoric ester hydrolase, putative	2.911	1.54148	4.72776e-07	4.99609e-06	yes	up	7.41	11.34	10.13	29.27	17.35	26.74	9.62667	24.4533
AFLA_003700		mitochondrial cytochrome b2, putative	0.171	-2.54604	4.52182e-05	0.000306231	yes	down	872.84	881.61	884.77	13.29	219.41	160.36	879.74	131.02
AFLA_003720		sugar transporter, putative	0.136	-2.87726	3.6372e-06	3.20399e-05	yes	down	21.63	26.67	18.27	0.68	3.4	2.88	22.19	2.32
AFLA_003850		conserved hypothetical protein	0.102	-3.28933	1.59099e-05	0.000122223	yes	down	1.22	2.35	1.25	0.22	0.17	0.04	1.60667	0.143333
AFLA_003960		hypothetical protein	0.251	-1.99365	0.00274916	0.0112781	yes	down	474.86	741.25	390	18.69	134.4	164.49	535.37	105.86
AFLA_004090		conserved hypothetical protein	2.96	1.56559	1.94357e-19	1.15383e-17	yes	up	521.94	480.26	487.4	1085.73	1131.58	1324.26	496.533	1180.52
AFLA_004140		hypothetical protein	2.168	1.11608	2.51047e-08	3.48851e-07	yes	up	16.44	19.85	23.17	40.1	32.61	39.84	19.82	37.5167
AFLA_004150		conserved hypothetical protein	3.531	1.8199	7.34638e-07	7.46421e-06	yes	up	14.14	12.23	6.77	31.68	37.92	32.8	11.0467	34.1333
AFLA_004460		fatty acid desaturase family protein	0.173	-2.53212	6.18385e-12	1.53097e-10	yes	down	18.29	20.02	37.1	3.35	4.08	4.13	25.1367	3.85333
AFLA_004510		peroxidase, putative	2.107	1.07507	9.47172e-07	9.36354e-06	yes	up	186.62	263.73	190.54	438.85	340.17	373.66	213.63	384.227
AFLA_004810		nuclear pore glycoprotein p62, putative	0.121	-3.05043	1.72733e-11	4.00536e-10	yes	down	14.82	24.58	44.31	2.75	3.53	2.54	27.9033	2.94
AFLA_004910		MFS multidrug transporter, putative	0.177	-2.49635	0.000105082	0.000649335	yes	down	2	2.66	1.2	0.26	0.38	0.28	1.95333	0.306667
AFLA_005020		conserved hypothetical protein	0.241	-2.05493	1.17251e-08	1.72713e-07	yes	down	8.13	6.31	7.42	1.32	1.72	1.66	7.28667	1.56667
AFLA_005040		phenazine biosynthesis-like protein, putative	0.21	-2.25101	1.0825e-05	8.59557e-05	yes	down	6.24	8.66	6.21	1.1	0.62	2.17	7.03667	1.29667
AFLA_005070		alcohol dehydrogenase, putative	0.152	-2.71485	2.23763e-12	5.87327e-11	yes	down	57.71	55.89	54.26	3.42	9.37	10.47	55.9533	7.75333
AFLA_005180		AAA family ATPase, putative	0.388	-1.36737	0.00866432	0.0297261	yes	down	3.11	5.07	5.2	0.64	2.31	1.64	4.46	1.53
AFLA_005210		hypothetical protein	0.271	-1.88416	0.000150429	0.00089398	yes	down	7.03	5.32	4.53	0.71	1.78	1.66	5.62667	1.38333
AFLA_005320		polyketide synthase, putative	0.06	-4.05128	0.00550247	0.0202507	yes	down	0.09	0.15	0.09	0	0.02	0	0.11	0.00666667
AFLA_005330		conserved hypothetical protein	0.165	-2.60039	0.0110378	0.0363618	yes	down	0.59	0.81	0.57	0	0.41	0.27	0.656667	0.226667
AFLA_005340		conserved hypothetical protein	0.071	-3.8156	2.5171e-05	0.000183075	yes	down	3.54	12.7	4.46	0	0.71	0.16	6.9	0.29
AFLA_005350		hypothetical protein	0.023	-5.45002	1.64641e-10	3.26376e-09	yes	down	2.92	3.54	2.93	0	0.11	0.11	3.13	0.0733333
AFLA_005360		conserved hypothetical protein	0.234	-2.09813	5.75764e-08	7.47682e-07	yes	down	36.15	38.66	41.6	3.57	9.52	11.63	38.8033	8.24
AFLA_005370		conserved hypothetical protein	0.196	-2.34816	6.51042e-11	1.37984e-09	yes	down	24.06	24.39	26.28	2.45	4.62	5.87	24.91	4.31333
AFLA_005430		hypothetical protein	0.281	-1.83215	0.00044963	0.00233869	yes	down	64.82	54.28	48.88	4.75	11.87	27.42	55.9933	14.68
AFLA_005540		sugar transporter, putative	0.379	-1.39919	3.32064e-10	6.33715e-09	yes	down	12.91	15.05	17.83	3.66	4.41	6.13	15.2633	4.73333
AFLA_005560		integral membrane protein, putative	0.355	-1.49435	3.07542e-11	6.91909e-10	yes	down	10.1	10.18	14.1	1.4	1.96	2.26	11.46	1.87333
AFLA_005570		oxidoreductase, short-chain dehydrogenase/reductase family	0.204	-2.29269	2.10328e-06	1.96288e-05	yes	down	131.96	130.74	142.41	8.41	20.76	47.84	135.037	25.67
AFLA_005640		lysophospholipase, putative	2.245	1.16682	0.00194525	0.00836135	yes	up	6.72	7.33	7.18	17.03	7.31	18.37	7.07667	14.2367
AFLA_005760		conserved hypothetical protein	0.333	-1.58813	0.0109331	0.0360589	yes	down	5.64	7.86	3.16	1.96	1.58	1.19	5.55333	1.57667
AFLA_005800		WD repeat protein	4.539	2.18228	6.27732e-12	1.55073e-10	yes	up	23.35	26.72	28.19	140.86	75.82	91.84	26.0867	102.84
AFLA_005950		stress response RCI peptide, putative	3.548	1.82709	2.35694e-16	1.0085e-14	yes	up	121.93	143.6	136.44	493.31	363.39	382.19	133.99	412.963
AFLA_006040		conserved hypothetical protein	0.11	-3.1794	2.4132e-13	7.12011e-12	yes	down	9.7	6.06	9.63	0.64	0.58	0.58	8.46333	0.6
AFLA_006110		conserved hypothetical protein	0.039	-4.68475	0.00263111	0.0108606	yes	down	55.52	63.51	53.94	3.91	1.61	0	57.6567	1.84
AFLA_006530		conserved hypothetical protein	680.57	9.4106	3.9033e-11	8.57742e-10	yes	up	0	0	0	22.79	4.58	9.26	0	12.21
AFLA_006620		ferrooxidoreductase Fet3, putative	0.395	-1.33837	4.4158e-08	5.89067e-07	yes	down	55.29	48.71	54.38	13.07	20.8	23.25	52.7933	19.04
AFLA_006630		high-affinity iron transporter FtrA	0.461	-1.1165	9.75144e-08	1.20866e-06	yes	down	105.19	98.22	95.48	31.8	56.19	48.17	99.63	45.3867
AFLA_006760		integral membrane protein, putative	0.149	-2.74274	5.84034e-13	1.63112e-11	yes	down	103.43	82.84	93.54	4.16	13.58	7.28	93.27	8.34
AFLA_006780		ribosome biogenesis protein nop10, putative	2.494	1.31864	0.00140353	0.00630284	yes	up	67.29	56.05	49.64	114.33	183.72	79.75	57.66	125.933
AFLA_006820		conserved hypothetical protein	3.225	1.68939	2.72923e-09	4.51118e-08	yes	up	26.59	29.63	31.15	66.85	84.07	78	29.1233	76.3067
AFLA_006920		cAMP receptor-like protein, putative	691.817	9.43425	8.23295e-09	1.25475e-07	yes	up	0	0	0	9.67	0.42	13.77	0	7.95333
AFLA_006950		NTF2 and RRM domain protein	0.395	-1.34028	8.72922e-17	3.86643e-15	yes	down	114.82	157.1	134.39	49.91	55.18	52.86	135.437	52.65
AFLA_006960		molecular chaperone and allergen Mod-E/Hsp90/Hsp1	0.14	-2.83137	2.24654e-34	5.19867e-32	yes	down	1316.21	1992.51	1605.93	227.74	195.73	176.94	1638.22	200.137
AFLA_007050		conserved hypothetical protein	2.933	1.55261	2.65002e-32	5.56455e-30	yes	up	215.51	254.97	242.89	619.09	538.74	697.49	237.79	618.44
AFLA_007200		conserved hypothetical protein	2.202	1.13879	7.64153e-09	1.17249e-07	yes	up	38.9	40.83	35.87	80.67	70.02	110.85	38.5333	87.18
AFLA_007380		conserved hypothetical protein	0.493	-1.02129	0.0117994	0.0384244	yes	down	4.84	3.94	3.22	1.35	1.21	2.68	4	1.74667
AFLA_007430		conserved hypothetical protein	0.412	-1.27991	2.24907e-06	2.07842e-05	yes	down	141.28	161.59	127.32	32.38	62.47	64.69	143.397	53.18
AFLA_007440		conserved hypothetical protein	0.443	-1.17613	0.000323181	0.00176094	yes	down	39.77	40.31	30.8	7.94	17.82	19.77	36.96	15.1767
AFLA_007470		cytochrome P450, putative	0.449	-1.15572	0.000624499	0.00309899	yes	down	805.08	917.44	724.61	187.37	489.42	351.4	815.71	342.73
AFLA_007490		4-hydroxyphenylpyruvate dioxygenase, putative	6.118	2.61313	1.18209e-06	1.14366e-05	yes	up	0.61	0.72	0.88	4.1	2.97	4.94	0.736667	4.00333
AFLA_007530		conserved hypothetical protein	3.36	1.74853	8.27187e-08	1.04149e-06	yes	up	9.01	16.11	11.22	31.88	50.98	82.37	12.1133	55.0767
AFLA_007580		MFS sugar transporter, putative	0.117	-3.09515	3.98339e-24	3.96208e-22	yes	down	101.81	98.37	111.28	11.57	12.03	6.8	103.82	10.1333
AFLA_007600		oligopeptide transporter, putative	187.86	7.55352	6.4681e-08	8.3343e-07	yes	up	0	0	0	0.69	1.41	0.93	0	1.01
AFLA_007640		conserved hypothetical protein	0.105	-3.25224	3.42708e-26	3.88596e-24	yes	down	52.19	69.96	51.86	3.04	7.73	5.59	58.0033	5.45333
AFLA_007660		conserved hypothetical protein	0.134	-2.9027	3.49077e-11	7.76114e-10	yes	down	13.35	14.26	14.24	0.61	1.91	2.52	13.95	1.68
AFLA_007680		argininosuccinate lyase, putative	0.001	-10.903	1.18051e-49	6.6929e-47	yes	down	56.56	72.35	110.94	0	0.08	0.09	79.95	0.0566667
AFLA_007730		conserved hypothetical protein	0.044	-4.49295	2.74622e-18	1.42841e-16	yes	down	31.94	25.5	28.95	0.7	2.04	0.62	28.7967	1.12
AFLA_007810		gibberellin 20-oxidase family protein	0.176	-2.50304	9.74379e-05	0.000608732	yes	down	2004.54	2186.05	1803.91	47.09	457.91	460.47	1998.17	321.823
AFLA_007820		hypothetical protein	0.029	-5.12284	0.015262	0.047569	yes	down	2.42	16	3.63	0	0	0	7.35	0
AFLA_007840		cysteine desulfurylase, putative	707.688	9.46697	1.5069e-11	3.55975e-10	yes	up	0	0	0	1.47	6.47	9	0	5.64667
AFLA_007850		conserved hypothetical protein	0.121	-3.04625	2.82809e-05	0.000202704	yes	down	2.11	4.19	5.59	0.09	0.36	0.86	3.96333	0.436667
AFLA_007860		oligopeptide transporter, putative	0.17	-2.55567	2.1729e-12	5.7299e-11	yes	down	1392.31	1482.31	1134.72	49.67	195.43	252.71	1336.45	165.937
AFLA_007910		cytochrome P450 monooxygenase, putative	0.29	-1.78793	2.92683e-06	2.63183e-05	yes	down	19.43	20.83	19.44	2.58	5.26	7.76	19.9	5.2
AFLA_008040		pentafunctional AROM polypeptide, putative	0.475	-1.07333	5.44442e-05	0.000363143	yes	down	4.82	5.21	4.64	1.97	2.2	2.01	4.89	2.06
AFLA_008080		hypothetical protein	0.209	-2.25787	7.44518e-06	6.12634e-05	yes	down	57.95	70.87	65.49	3.23	30.98	20.69	64.77	18.3
AFLA_008090		hypothetical protein	0.251	-1.99142	0.00176433	0.00767384	yes	down	11.32	13.95	13.49	2.02	3.16	2.84	12.92	2.67333
AFLA_008100		conserved hypothetical protein	0.095	-3.39699	2.41316e-11	5.48354e-10	yes	down	27.13	25.39	23.63	1.09	3.71	1.39	25.3833	2.06333
AFLA_008120		conserved hypothetical protein	4.891	2.29022	3.74678e-05	0.000260164	yes	up	3.6	9.25	4.3	27.06	32.96	9.9	5.71667	23.3067
AFLA_008350		amine oxidase	218.231	7.76971	2.02054e-08	2.84961e-07	yes	up	0	0	0	1.74	0.98	2.58	0	1.76667
AFLA_008450		conserved hypothetical protein	0.397	-1.33328	0.000173445	0.00101272	yes	down	1013.4	986.98	1034.49	341.47	472.54	213.95	1011.62	342.653
AFLA_008460		conserved hypothetical protein	0.396	-1.33764	2.32065e-05	0.000170869	yes	down	288.5	283.99	276.89	100.39	126.1	67.33	283.127	97.94
AFLA_008560		alpha-1,2-mannosidase, putative subfamily	0.289	-1.792	6.98808e-06	5.79647e-05	yes	down	125.28	127.88	111.64	15.2	25.49	55.63	121.6	32.1067
AFLA_008690		conserved hypothetical protein	2.468	1.30325	0.000248049	0.00139377	yes	up	162.24	156.43	131.72	372.62	343.24	196.31	150.13	304.057
AFLA_008720		conserved hypothetical protein	2.568	1.36086	3.92408e-05	0.000271312	yes	up	16.52	22.11	18.55	43.74	22.08	48.14	19.06	37.9867
AFLA_008740		oxidoreductase, short chain dehydrogenase/reductase family	0.363	-1.4626	0.000711712	0.0034816	yes	down	86.85	76.89	82.93	6.47	18.75	43.01	82.2233	22.7433
AFLA_008900		conserved hypothetical protein	0.262	-1.93229	3.77478e-05	0.000261787	yes	down	5.6	5.39	3.77	0.8	1.36	1.38	4.92	1.18
AFLA_008960		TPR domain protein	0.256	-1.96625	1.25856e-05	9.84196e-05	yes	down	4.5	5.93	2.75	1.13	0.99	1.08	4.39333	1.06667
AFLA_009040		3-isopropylmalate dehydrogenase	0.295	-1.76197	1.77934e-07	2.08214e-06	yes	down	62.9	63.57	75.45	3.71	11.14	11.91	67.3067	8.92
AFLA_009330		conserved hypothetical protein	0.051	-4.28922	3.45138e-06	3.05505e-05	yes	down	1.13	2.64	1.55	0.04	0.11	0.11	1.77333	0.0866667
AFLA_009340		developmental regulator Mod-A, putative	0.045	-4.46635	3.1704e-07	3.497e-06	yes	down	1.49	1.39	0.92	0.17	0.03	0.03	1.26667	0.0766667
AFLA_009410		delta(3,5)-delta(2,4)-dienoyl-CoA isomerase, mitochondrial precursor, putative	0.392	-1.34996	9.1553e-05	0.000577054	yes	down	24.92	21.96	19.6	10.64	5	7.46	22.16	7.7
AFLA_009480		monoxygenase, putative	2.641	1.40097	0.00701237	0.0248014	yes	up	7.06	10.66	5.73	22.95	6.45	25.53	7.81667	18.31
AFLA_009500		hypothetical protein	2.152	1.10593	0.00184678	0.00799567	yes	up	3.47	4.05	3.53	8.87	4.15	8.14	3.68333	7.05333
AFLA_009510		sodium/chloride dependent neurotransmitter transporter, putative	2.772	1.47101	2.40227e-06	2.20383e-05	yes	up	3.07	4.03	4.55	14.16	15.91	10.99	3.88333	13.6867
AFLA_009520		conserved hypothetical protein	0.012	-6.42228	0.000572947	0.00288868	yes	down	2.43	3.41	0.22	0	0	0	2.02	0
AFLA_009530		hypothetical protein	12.158	3.60379	0.00327293	0.0130998	yes	up	0.01	0.03	0.01	0.19	0.05	0.42	0.0166667	0.22
AFLA_009560		hexose transporter, putative	11.18	3.48289	0.0108963	0.0359608	yes	up	0	0.11	0.05	2.84	0.19	4.14	0.0533333	2.39
AFLA_009570		conserved hypothetical protein	7.933	2.98788	7.41774e-07	7.52997e-06	yes	up	0.54	1.22	0.73	5.73	2.36	10.89	0.83	6.32667
AFLA_009710		conserved hypothetical protein	0.253	-1.98155	0.000939636	0.00443433	yes	down	1.91	1.91	1.8	0.3	0.96	0.32	1.87333	0.526667
AFLA_010080		ankyrin repeat-containing protein, putative	0.074	-3.7622	2.73537e-11	6.19089e-10	yes	down	97.67	70.68	70.16	1.42	8.8	5.55	79.5033	5.25667
AFLA_010330		benzoate 4-monooxygenase cytochrome P450, putative	2.987	1.57847	3.07719e-07	3.41078e-06	yes	up	1.58	2.13	1.76	5.79	3.98	4.75	1.82333	4.84
AFLA_010410		conserved hypothetical protein	0.323	-1.62975	0.00143326	0.00641349	yes	down	4.19	4.33	3.27	0.54	0.75	2.29	3.93	1.19333
AFLA_010420		conserved hypothetical protein	0.174	-2.51969	0.00233763	0.00981356	yes	down	7.91	4.01	7.02	0.14	0.9	2.04	6.31333	1.02667
AFLA_010470		O-methyltransferase, putative	0.153	-2.70859	0.000196653	0.00113309	yes	down	15	79.08	17.17	5.34	1.86	7.32	37.0833	4.84
AFLA_010550		O-methyltransferase family protein	5.241	2.3899	2.23828e-09	3.76556e-08	yes	up	1.51	1.51	0.74	4.05	4.27	6	1.25333	4.77333
AFLA_010570		hypothetical protein	0.44	-1.18294	0.000264087	0.00147294	yes	down	8.12	13.62	13.31	4.66	3.4	5.55	11.6833	4.53667
AFLA_010580		nonribosomal peptide synthase, putative	0.431	-1.21304	0.00127198	0.00578075	yes	down	3.26	5.08	4.99	2.01	1.92	0.99	4.44333	1.64
AFLA_010590		siderophore biosynthesis lipase/esterase, putative	0.083	-3.59935	1.69497e-10	3.34831e-09	yes	down	11.82	3.72	2.47	0.19	0.32	2.52	6.00333	1.01
AFLA_010610		enoyl-CoA hydratase/isomerase family protein	0.072	-3.79176	0.000140484	0.000841939	yes	down	2.55	2.88	4.45	0.38	0.23	0	3.29333	0.203333
AFLA_010630		ABC multidrug transporter SidT	0.422	-1.24639	1.43602e-09	2.50894e-08	yes	down	7.82	7.23	8.01	2.76	2.56	3.44	7.68667	2.92
AFLA_010640		MFS siderophore transporter, putative	0.221	-2.17534	3.24437e-17	1.54571e-15	yes	down	6.51	8.42	7.62	2.15	1.15	1.32	7.51667	1.54
AFLA_010720		conserved hypothetical protein	0.167	-2.58144	4.65278e-05	0.000314222	yes	down	1.35	1.05	1.23	0.2	0.13	0.29	1.21	0.206667
AFLA_010780		conserved hypothetical protein	0.273	-1.87139	9.60401e-11	1.98722e-09	yes	down	38.74	63.5	39.06	8.03	12.83	12.92	47.1	11.26
AFLA_010790		elongation factor 1 gamma, putative	0.499	-1.00181	0.00358187	0.0141073	yes	down	99.29	114.41	109.99	20.17	52.89	69.7	107.897	47.5867
AFLA_010830		conserved hypothetical protein	4.941	2.30484	0.0001257	0.000762607	yes	up	1.53	2.23	1.33	2.46	6.38	14.41	1.69667	7.75
AFLA_010840		conserved hypothetical protein	247.43	7.95088	1.8052e-07	2.10588e-06	yes	up	0	0	0	2.72	1.25	8.18	0	4.05
AFLA_010850		hypothetical protein	7.409	2.88926	7.61917e-15	2.72535e-13	yes	up	0.47	0.53	0.56	3.98	2.39	3.98	0.52	3.45
AFLA_010960		C6 finger domain protein, putative	0.21	-2.25064	1.96776e-18	1.04162e-16	yes	down	47.93	62.92	48.66	9.78	9.89	15.41	53.17	11.6933
AFLA_010970		MFS maltose permease, putative	41.45	5.37329	1.01374e-08	1.51446e-07	yes	up	1.21	1.11	0.6	86.14	8.95	5.65	0.973333	33.58
AFLA_010980		maltase MalT	34.275	5.09907	6.45168e-06	5.41092e-05	yes	up	3.56	6.25	2.96	312.27	55.11	16.62	4.25667	128
AFLA_010990		glucose-methanol-choline (gmc) oxidoreductase, putative	0.194	-2.36366	2.11274e-07	2.42473e-06	yes	down	2.6	2.79	3.49	0.59	0.41	0.53	2.96	0.51
AFLA_011040		conserved hypothetical protein	5.501	2.45974	1.15592e-09	2.03525e-08	yes	up	8.25	10.63	6.26	22.43	48.81	62.5	8.38	44.58
AFLA_011050		hypothetical protein	11.324	3.50137	1.03153e-05	8.23116e-05	yes	up	6.02	5.99	1.96	21.71	50.58	58.85	4.65667	43.7133
AFLA_011060		conserved hypothetical protein	3.084	1.62466	9.32813e-05	0.000586643	yes	up	1.7	2.4	2.36	3.32	6.03	8.33	2.15333	5.89333
AFLA_011070		RNA-dependent RNA polymerase, putative	0.292	-1.77629	2.43732e-07	2.74447e-06	yes	down	7.97	8.51	6.33	2.56	1.6	1.49	7.60333	1.88333
AFLA_011240		conserved hypothetical protein	2.936	1.5541	0.000175821	0.00102507	yes	up	9.93	17.42	9.31	25.49	55.32	128.54	12.22	69.7833
AFLA_011250		conserved hypothetical protein	0.311	-1.68551	2.74155e-05	0.000197124	yes	down	41.37	39.86	45.35	5.56	11.08	19	42.1933	11.88
AFLA_011270		zinc-containing alcohol dehydrogenase, putative	0.339	-1.56199	0.000931095	0.0043972	yes	down	134.8	132.46	130.28	15.77	31.25	78.68	132.513	41.9
AFLA_011330		MFS transporter, putative	0.102	-3.29971	1.76569e-10	3.46986e-09	yes	down	21.84	17.48	43.66	1.51	1.73	4.6	27.66	2.61333
AFLA_011380		conserved hypothetical protein	4.25	2.08734	0.000116515	0.000712218	yes	up	2.62	7.17	5.46	9.9	14.62	32.93	5.08333	19.15
AFLA_011400		conserved hypothetical protein	5.879	2.55549	1.25885e-07	1.52501e-06	yes	up	2.16	4.3	4.86	7.49	37.3	44.67	3.77333	29.82
AFLA_011490		MFS monocarboxylate transporter, putative	2.057	1.04088	0.00794725	0.0275915	yes	up	8.91	13.1	9.53	25.98	10.53	19.96	10.5133	18.8233
AFLA_011520		conserved hypothetical protein	0.307	-1.70301	8.70568e-07	8.6667e-06	yes	down	5.08	6.6	3.29	1.36	1.08	1.66	4.99	1.36667
AFLA_011530		hypothetical protein	0.068	-3.88254	8.44602e-10	1.52015e-08	yes	down	5305.07	5391.07	5497.42	107.52	666.29	152.11	5397.85	308.64
AFLA_011560		phosphatidylglycerol specific phospholipase, putative	2.366	1.24231	7.21323e-06	5.97013e-05	yes	up	49.26	67.33	54.54	83.08	97.91	185.52	57.0433	122.17
AFLA_011730		DNA-directed RNA polymerase III subunit 22.9 kDa, putative	3.469	1.79442	4.5172e-18	2.27647e-16	yes	up	14.96	16.78	15.61	44.71	56.28	44.06	15.7833	48.35
AFLA_011740		cystathionine gamma-lyase	4.532	2.18029	2.21766e-16	9.52502e-15	yes	up	46.18	70.32	72.85	224.23	301.8	218.95	63.1167	248.327
AFLA_011750		conserved hypothetical protein	0.015	-6.0755	0.0147036	0.0461328	yes	down	1.8	1.54	0.02	0	0	0	1.12	0
AFLA_011900		rRNA maturation protein (Nop14), putative	2.336	1.22374	0.0134825	0.0430278	yes	up	12.85	17.02	16.78	28.46	51.35	13.44	15.55	31.0833
AFLA_012060		choline oxidase (CodA), putative	2.239	1.16316	0.000113506	0.000695697	yes	up	17.32	24.29	25.56	34.94	32.14	69.18	22.39	45.42
AFLA_012070		betaine aldehyde dehydrogenase (BadH), putative	2.741	1.45445	5.1117e-11	1.09776e-09	yes	up	14.95	19.51	20.24	32.69	42.44	58.55	18.2333	44.56
AFLA_012870		conserved hypothetical protein	2.716	1.44145	0.00163363	0.00718251	yes	up	3.71	3.61	2.4	12.12	6.61	4.87	3.24	7.86667
AFLA_013220		beta-lactamase family protein	0.064	-3.97266	2.92517e-21	2.11264e-19	yes	down	67.62	73.29	69.89	1.31	5.54	5.12	70.2667	3.99
AFLA_013230		steroid monooxygenase, putative	0.072	-3.78696	2.24272e-09	3.76743e-08	yes	down	140.52	135.06	140.81	1.49	15.03	10.72	138.797	9.08
AFLA_013240		C6 transcription factor, putative	0.293	-1.77293	0.00520078	0.0193223	yes	down	6.15	5.92	5.42	0.33	1.59	2.85	5.83	1.59
AFLA_013260		conserved hypothetical protein	0.467	-1.09746	0.00123416	0.0056428	yes	down	2.82	2.87	3.3	1.05	1.22	1.47	2.99667	1.24667
AFLA_013330		oligopeptide transporter, putative	0.272	-1.87617	0.00149143	0.00663709	yes	down	2.95	3.04	2.18	0.58	0.57	0.88	2.72333	0.676667
AFLA_013350		hypothetical protein	0.348	-1.5233	1.01497e-05	8.12192e-05	yes	down	29.29	25.08	31.67	11.02	8.89	6.19	28.68	8.7
AFLA_013520		cytochrome P450, putative	2.682	1.42323	1.91876e-20	1.25762e-18	yes	up	51.81	72.76	56.55	143.06	135.86	121.74	60.3733	133.553
AFLA_013560		conserved hypothetical protein	0.326	-1.61765	1.42851e-07	1.71045e-06	yes	down	5.23	8.69	4.5	2.53	2.18	2.33	6.14	2.34667
AFLA_013580		amino acid transporter, putative	0.025	-5.32094	0.0035124	0.0138715	yes	down	0.33	0.73	0.44	0	0	0	0.5	0
AFLA_013590		conserved hypothetical protein	0.465	-1.10565	5.6736e-05	0.000376216	yes	down	5.52	6.08	4.57	2.25	1.99	2.49	5.39	2.24333
AFLA_013610		multidrug resistance protein, putative	0.11	-3.19088	0.00827159	0.0285602	yes	down	0.4	0.33	0.17	0.05	0	0.06	0.3	0.0366667
AFLA_013660		amidohydrolase amhX, putative	0.152	-2.71684	0.0136417	0.0433895	yes	down	0.65	0.72	1	0.13	0	0.25	0.79	0.126667
AFLA_013670		oxidoreductase CipA-like, putative	0.006	-7.32301	3.43923e-08	4.67034e-07	yes	down	6.56	10.07	4.03	0	0	0.14	6.88667	0.0466667
AFLA_013680		phosphatidylglycerol specific phospholipase C, putative	0.009	-6.72455	0.00958823	0.0322997	yes	down	0.15	3.94	0	0	0	0	1.36333	0
AFLA_013700		MFS transporter, putative	0.413	-1.27572	4.64766e-17	2.18672e-15	yes	down	57.15	76.44	61.63	22.21	23.82	23.85	65.0733	23.2933
AFLA_013790		conserved hypothetical protein	5.787	2.53278	2.94066e-12	7.56103e-11	yes	up	3.1	3.59	2.08	16.32	15.64	13.53	2.92333	15.1633
AFLA_013820		MFS myo-inositol transporter, putative	6.715	2.74748	0.000618384	0.00307538	yes	up	0.85	1.28	0.75	16.3	1.09	4.93	0.96	7.44
AFLA_013860		BNR/Asp-box repeat domain protein	3.72	1.89541	0.0071233	0.0251388	yes	up	1.64	3.2	6.8	4.64	9.05	26.57	3.88	13.42
AFLA_013940		hypothetical protein	3.784	1.91985	0.000178838	0.00104099	yes	up	2.98	2.5	1.44	3.49	5.39	15.18	2.30667	8.02
AFLA_014010		integral membrane protein	3.607	1.85073	3.46521e-06	3.06251e-05	yes	up	2.54	3.8	1.16	5.66	5.74	7.94	2.5	6.44667
AFLA_014020		conserved hypothetical protein	10.562	3.40078	1.40518e-27	1.85272e-25	yes	up	28.97	30.29	29.04	368.05	192.52	248.29	29.4333	269.62
AFLA_014030		hypothetical protein	2.442	1.28782	0.000267697	0.00148941	yes	up	0.9	1.69	1.95	2.89	2.2	3.56	1.51333	2.88333
AFLA_014070		monocarboxylate transporter, putative	2.913	1.54242	0.00619162	0.0223233	yes	up	1.14	2.91	1.47	6.74	3.54	3.28	1.84	4.52
AFLA_014100		conserved hypothetical protein	3.729	1.89894	1.07349e-26	1.28129e-24	yes	up	63.8	106.18	90.44	333.3	246.52	326.76	86.8067	302.193
AFLA_014110		conserved hypothetical protein	0.473	-1.08095	1.08009e-09	1.91362e-08	yes	down	5.02	6.11	5.13	2.32	2.06	2.47	5.42	2.28333
AFLA_014150		conserved hypothetical protein	0.441	-1.1807	0.00166694	0.00730914	yes	down	34.42	41.7	32.32	24.47	12.02	9.59	36.1467	15.36
AFLA_014160		alcohol dehydrogenase, putative	0.267	-1.90629	1.34588e-14	4.62453e-13	yes	down	11.14	11.55	15.01	2.55	3.13	3.29	12.5667	2.99
AFLA_014200		sugar transporter, putative	2.674	1.41915	2.61842e-11	5.93805e-10	yes	up	29.01	31.59	29.71	87.19	68.23	69.61	30.1033	75.01
AFLA_014210		MFS transporter, putative	5.287	2.40249	3.18925e-22	2.49399e-20	yes	up	162.63	242.04	192.68	1118.94	764.5	857.59	199.117	913.677
AFLA_014230		phosphatidylserine decarboxylase, putative	0.075	-3.73692	0.00238078	0.00996148	yes	down	89.64	68.41	75.23	0.66	13.31	0.99	77.76	4.98667
AFLA_014240		conserved hypothetical protein	0.394	-1.3425	0.00723357	0.0254488	yes	down	366.19	308.78	298.99	140.15	107.85	45.59	324.653	97.8633
AFLA_014250		conserved hypothetical protein	0.252	-1.98919	5.6092e-06	4.74647e-05	yes	down	4.36	8.71	3.71	1.71	1.16	1.42	5.59333	1.43
AFLA_014300		sodium bile acid symporter family protein	2.735	1.45137	0.00891221	0.0304476	yes	up	0.71	1.35	1.28	3.43	2.21	2.21	1.11333	2.61667
AFLA_014310		acyl-CoA dehydrogenase family protein	3.073	1.61944	4.83871e-12	1.21654e-10	yes	up	25.81	37.88	37.33	103.91	77.04	90.46	33.6733	90.47
AFLA_014350		conserved hypothetical protein	6.629	2.72871	2.39275e-16	1.01998e-14	yes	up	17.57	20.23	35.22	158.43	135.75	127.75	24.34	140.643
AFLA_014450		conserved hypothetical protein	0.284	-1.81517	0.00296129	0.0120136	yes	down	6.39	6.5	7.15	0.65	3.54	1.6	6.68	1.93
AFLA_014460		dimethylaniline monooxygenase, putative	0.483	-1.04917	0.000426442	0.00223139	yes	down	5.36	5.76	7.28	1.98	2.81	2.85	6.13333	2.54667
AFLA_014520		multicopper oxidase, putative	0.479	-1.06224	0.0115083	0.0376492	yes	down	316.33	306.94	364.51	54.81	180.52	193.52	329.26	142.95
AFLA_014580		chromatin remodeling complex subunit (Arp5), putative	0.489	-1.03244	6.89741e-05	0.000449481	yes	down	825.35	722.12	808.84	244.29	430.78	361.22	785.437	345.43
AFLA_014610		conserved hypothetical protein	4.704	2.23385	7.89817e-14	2.46037e-12	yes	up	10.03	9.52	9.14	32.4	29.14	61.18	9.56333	40.9067
AFLA_014620		conserved hypothetical protein	0.459	-1.1222	7.82609e-06	6.41186e-05	yes	down	85.01	91.7	65.25	31.16	27.56	23.11	80.6533	27.2767
AFLA_014730		urease accessory protein UreD	3.526	1.81796	1.28685e-07	1.55727e-06	yes	up	97.93	124.12	142.78	220.05	320.54	629.8	121.61	390.13
AFLA_014890		hypothetical protein	2.214	1.14663	3.63263e-05	0.000253948	yes	up	24.02	29.82	23.94	62.81	42.89	43.77	25.9267	49.8233
AFLA_014970		sister chromatid cohesion protein Dcc1, putative	2.826	1.49859	4.40778e-09	7.0394e-08	yes	up	22.78	23.6	22.2	62.2	39.04	79.73	22.86	60.3233
AFLA_014980		conserved hypothetical protein	6.545	2.71032	4.11029e-17	1.94194e-15	yes	up	47.65	49.88	56.99	336.8	166.54	402.48	51.5067	301.94
AFLA_014990		RING finger protein, putative	0	-11.7298	1.54785e-22	1.2811e-20	yes	down	20.1	26.77	26.23	0	0	0	24.3667	0
AFLA_015010		conserved hypothetical protein	3.202	1.67878	6.40033e-05	0.000419499	yes	up	3.09	4.22	1.52	8.1	9.03	6.27	2.94333	7.8
AFLA_015020		conserved hypothetical protein	9.481	3.24509	5.76966e-08	7.47682e-07	yes	up	0.61	1.05	0.25	6.07	3.06	6.8	0.636667	5.31
AFLA_015060		phytanoyl-CoA dioxygenase family protein	0.252	-1.99043	1.80479e-21	1.32029e-19	yes	down	1979.73	2053.35	1831.63	313.21	487.77	507.96	1954.9	436.313
AFLA_015080		hypothetical protein	0.331	-1.59654	3.38193e-11	7.54875e-10	yes	down	10.75	10.33	9.45	2.29	3.27	3.45	10.1767	3.00333
AFLA_015100		2-hydroxyacid dehydrogenase, putative	0.31	-1.68957	5.29958e-12	1.31838e-10	yes	down	31.95	24.42	20.74	5.51	6.12	8.22	25.7033	6.61667
AFLA_015110		conserved hypothetical protein	0.163	-2.61363	9.7607e-08	1.20866e-06	yes	down	341.6	275.18	248.41	28.86	77.55	23	288.397	43.1367
AFLA_015180		conserved hypothetical protein	7.305	2.86891	2.3477e-20	1.52118e-18	yes	up	311.75	290.41	306.94	1880.43	2198.68	1231.46	303.033	1770.19
AFLA_015200		C-type cyclin (Fic1), putative	2.055	1.03945	1.31304e-07	1.58052e-06	yes	up	26.37	40.74	31.81	65.3	52.53	72.08	32.9733	63.3033
AFLA_015210		calcium dependent mitochondrial carrier protein, putative	2.485	1.313	2.2074e-09	3.72466e-08	yes	up	92.68	117.47	94.51	298.34	185.31	274.87	101.553	252.84
AFLA_015380		pyruvate formate lyase activating enzyme, putative	2.489	1.3156	1.62109e-07	1.91874e-06	yes	up	9.62	15.02	14.81	22.2	28.25	36.39	13.15	28.9467
AFLA_015400		mitochondrial DNA-directed RNA polymerase, putative	2208.91	11.1091	0.0044637	0.0170245	yes	up	0	0	0	9.01	9.44	0	0	6.15
AFLA_015420		sulfite reductase, putative	0	-14.0666	2.75751e-31	4.96308e-29	yes	down	43.52	77.08	49.64	0	0	0	56.7467	0
AFLA_015510		small nuclear ribonucleoprotein SmF, putative	2.108	1.07605	0.000923814	0.0043701	yes	up	120.29	135.65	125.86	142.44	212.61	261.27	127.267	205.44
AFLA_015540		amino acid transporter, putative	0.46	-1.1191	2.18434e-05	0.000162133	yes	down	45.68	53.3	39.03	7.34	14.01	19.39	46.0033	13.58
AFLA_015650		MFS drug transporter, putative	0.437	-1.19534	1.0246e-05	8.19161e-05	yes	down	11.55	11.74	10.3	3.3	2.5	6.99	11.1967	4.26333
AFLA_015690		conserved hypothetical protein	2.209	1.14342	3.80502e-13	1.09505e-11	yes	up	192.31	215.45	187.85	404.86	349.01	393.66	198.537	382.51
AFLA_015780		small oligopeptide transporter, OPT family	0.071	-3.82254	6.94773e-06	5.76723e-05	yes	down	4.01	3.73	12.57	0.02	0.72	0.56	6.77	0.433333
AFLA_015790		C6 transcription factor (Leu3), putative	0.135	-2.89215	1.68425e-28	2.44842e-26	yes	down	6.04	9.6	5.5	0.61	0.78	0.66	7.04667	0.683333
AFLA_015800		DUF636 domain protein	3.018	1.59378	1.23118e-05	9.64114e-05	yes	up	91.05	80.07	78.84	113.65	228.96	300.16	83.32	214.257
AFLA_015810		citrate synthase, putative	3.923	1.97206	2.95364e-13	8.63177e-12	yes	up	9.54	11.23	10.34	23.66	34.98	55.69	10.37	38.11
AFLA_015890		C2H2 finger domain protein, putative	3.187	1.67225	2.40087e-13	7.10795e-12	yes	up	19.48	24.83	24.17	47.41	59.1	89.53	22.8267	65.3467
AFLA_015960		hypothetical protein	0.324	-1.62554	0.00239666	0.0100169	yes	down	16.58	23.1	10.17	4.77	2.17	7.1	16.6167	4.68
AFLA_015970		1-aminocyclopropane-1-carboxylate oxidase, putative	0.293	-1.76899	1.00458e-05	8.05583e-05	yes	down	5.6	4.84	4.84	1.26	1.13	1.69	5.09333	1.36
AFLA_016010		short-chain dehydrogenase, putative	0.436	-1.19698	0.00104528	0.00486553	yes	down	13.64	14.43	13.33	3.28	5.92	8.72	13.8	5.97333
AFLA_016120		O-methyltransferase family protein	0.021	-5.59439	0.00118288	0.00542586	yes	down	1.4	0.98	1.35	0	0	0	1.24333	0
AFLA_016170		AMP dependent CoA ligase, putative	0.323	-1.63213	8.7061e-06	7.06647e-05	yes	down	8.91	7.56	11.09	2.63	2.1	3.19	9.18667	2.64
AFLA_016190		conserved hypothetical protein	0.409	-1.28838	0.00040505	0.0021412	yes	down	5.58	5.98	5.07	1.46	1.29	3.56	5.54333	2.10333
AFLA_016210		arabinosidase, putative	0.317	-1.65523	3.31464e-06	2.95245e-05	yes	down	3.67	4.3	4.95	0.92	1.28	1.42	4.30667	1.20667
AFLA_016240		conserved hypothetical protein	5.91	2.56309	0.000909068	0.00431474	yes	up	0.42	1.87	3.55	9.74	4.29	16.55	1.94667	10.1933
AFLA_016350		NAD(P)H-dependent FMN reductase LOT6, putative	11.511	3.5249	0.0150022	0.0468879	yes	up	0	0.92	0	2.11	4.4	1.83	0.306667	2.78
AFLA_016400		glutathione S-transferase, putative	0.392	-1.35053	8.53394e-07	8.52566e-06	yes	down	83.19	107.88	77.12	19.63	31.16	43.69	89.3967	31.4933
AFLA_016430		sugar transporter, putative	2.032	1.0226	0.00861548	0.0295944	yes	up	312.44	286.96	279.44	791.24	406.27	349.08	292.947	515.53
AFLA_016440		conserved hypothetical protein	0.182	-2.46175	3.77664e-07	4.09793e-06	yes	down	4.62	4.4	3.14	1.25	0.82	0.37	4.05333	0.813333
AFLA_016500		hypothetical protein	0.5	-1.00014	0.00858437	0.0294964	yes	down	5.67	5.21	5.25	1.51	1.84	4.11	5.37667	2.48667
AFLA_016530		beta-galactosidase, putative	3.015	1.59234	2.04331e-05	0.000153134	yes	up	11.31	17.89	10.87	31.74	19.48	58.44	13.3567	36.5533
AFLA_016550		conserved hypothetical protein	2.42	1.27511	3.44343e-06	3.05039e-05	yes	up	11.18	13.39	11.45	23.82	34.33	21.7	12.0067	26.6167
AFLA_016570		epoxide hydrolase, putative	4.82	2.26892	6.02444e-16	2.44843e-14	yes	up	16.85	20.98	15.8	52.57	97.82	76.68	17.8767	75.69
AFLA_016590		hypothetical protein	0.492	-1.02358	0.000592317	0.00296918	yes	down	4.6	4.83	4.69	2	1.64	3.24	4.70667	2.29333
AFLA_016820		mitochondrial deoxynucleotide carrier protein, putative	2.349	1.23214	8.27571e-08	1.04149e-06	yes	up	17.41	13.31	15.84	42.36	47.59	35.76	15.52	41.9033
AFLA_016930		O-methyltransferase, putative	0.079	-3.66175	0.00341793	0.0135605	yes	down	2.92	3.37	1.65	0.14	0.29	0	2.64667	0.143333
AFLA_016980		conserved hypothetical protein	3.129	1.64553	8.47278e-07	8.50203e-06	yes	up	30.32	18.78	26.14	81.87	51.44	75.17	25.08	69.4933
AFLA_017000		nucleoside-diphosphate-sugar epimerase, putative	0.44	-1.18551	0.000196659	0.00113309	yes	down	46.81	43.67	44.78	11.95	13.99	28.03	45.0867	17.99
AFLA_017020		DUF614 domain protein	7.035	2.81461	5.43581e-05	0.000362782	yes	up	1.56	1.85	5.07	9.65	16.58	23.79	2.82667	16.6733
AFLA_017100		beta-galactosidase, putative	0.26	-1.94467	4.4588e-21	3.1599e-19	yes	down	38.61	34.72	47.62	5.64	7.73	9.03	40.3167	7.46667
AFLA_017160		integral membrane protein Pth11-like, putative	3.093	1.62893	1.01205e-05	8.10997e-05	yes	up	5.88	4.89	6.52	12.83	10.4	25.91	5.76333	16.38
AFLA_017230		conserved hypothetical protein	7.115	2.83086	1.82889e-13	5.45731e-12	yes	up	1.97	2.14	1.2	8.42	10.73	14.55	1.77	11.2333
AFLA_017250		FAD monooxygenase, putative	0.472	-1.08305	0.00123961	0.00565168	yes	down	7.02	7.79	7.76	4.07	1.95	3.56	7.52333	3.19333
AFLA_017260		solid-state culture specific ATP-grasp domain protein	0.431	-1.21572	0.0135411	0.0431299	yes	down	3.41	4.64	3.93	0.68	1.54	2.44	3.99333	1.55333
AFLA_017350		conserved hypothetical protein	0.484	-1.04769	4.87876e-06	4.18459e-05	yes	down	4.17	6.14	4.91	1.75	2.14	3.21	5.07333	2.36667
AFLA_017390		diphthine synthase, putative	2.566	1.35952	0.000304602	0.00167339	yes	up	4.23	7.58	9.36	11.61	15.8	20.09	7.05667	15.8333
AFLA_017480		SUN domain protein (Adg3), putative	5.39	2.43034	5.1549e-12	1.29032e-10	yes	up	12.98	16.37	18.05	42.21	67.62	123.46	15.8	77.7633
AFLA_017570		conserved hypothetical protein	2.616	1.38713	0.000103707	0.000641535	yes	up	9.64	9.66	8.14	25.51	12.68	26.16	9.14667	21.45
AFLA_017620		histone H4.1	2.185	1.12769	2.3611e-05	0.000173397	yes	up	1346.71	1476.42	1583.98	1632.96	2602.47	3443.48	1469.04	2559.64
AFLA_017650		hypothetical protein	0.372	-1.42543	5.58896e-07	5.84085e-06	yes	down	7.32	9.31	4.17	1.8	4.47	3.42	6.93333	3.23
AFLA_017700		intracellular protein transport protein (UsoA), putative	0.234	-2.09526	0.000465273	0.00240901	yes	down	19.51	21.8	15.86	0.85	3.97	7.74	19.0567	4.18667
AFLA_017770		D-isomer specific 2-hydroxyacid dehydrogenase family protein	185.696	7.5368	2.80147e-07	3.12964e-06	yes	up	0	0	0	4.47	1.82	1.97	0	2.75333
AFLA_017860		hypothetical protein	2.008	1.00566	0.00141747	0.00635283	yes	up	314.71	364.41	291.76	631.7	602.55	365.28	323.627	533.177
AFLA_018080		DUF6 domain protein, putative	17.242	4.10785	0.00772635	0.0269152	yes	up	3.6	0	2.99	50.49	31.94	19.69	2.19667	34.04
AFLA_018150		6-hexanolactone hydrolase, putative	76.059	6.24904	0.000154198	0.000912554	yes	up	0	0	0	0.54	0.99	1.81	0	1.11333
AFLA_018240		uridine permease Fui1, putative	2.202	1.13863	6.15665e-07	6.36955e-06	yes	up	17.83	20.51	21.11	26.73	44.32	51.59	19.8167	40.88
AFLA_018290		conserved hypothetical protein	2.381	1.25179	2.11556e-05	0.000157922	yes	up	16.25	19.12	18.58	23.87	37.98	52.66	17.9833	38.17
AFLA_018460		conserved hypothetical protein	41.142	5.36255	0.00803449	0.0278517	yes	up	0	0	0	0.98	4.3	1.35	0	2.21
AFLA_018470		conserved hypothetical protein	2.635	1.39799	9.94171e-08	1.22597e-06	yes	up	5.49	6.19	5.68	11.14	11.1	15.98	5.78667	12.74
AFLA_018540		G protein complex alpha subunit GpaB	2.211	1.14476	2.4019e-05	0.000175597	yes	up	47.04	75.45	63.55	146.04	100.93	107.84	62.0133	118.27
AFLA_018550		glycogen phosphorylase GlpV/Gph1, putative	0.423	-1.23995	1.88265e-12	5.01113e-11	yes	down	1452.8	1343.61	1322.97	387.31	419.71	628.34	1373.13	478.453
AFLA_018650		translation initiation inhibitor, putative	0.103	-3.274	0.0139647	0.0442553	yes	down	4.49	2.41	8.27	0	0	0.81	5.05667	0.27
AFLA_018740		magnesium and cobalt transport protein and translocase of inner mitochondrial membrane, putative	4.045	2.01624	2.46555e-05	0.000179671	yes	up	19.15	23.92	16.45	155.75	88.07	32.93	19.84	92.25
AFLA_018920		hypothetical protein	0.176	-2.50368	2.80581e-05	0.000201234	yes	down	2.27	2.9	2.77	0.19	0.7	0.33	2.64667	0.406667
AFLA_018950		conserved hypothetical protein	3.053	1.6102	5.20789e-15	1.91108e-13	yes	up	210.82	196.38	200.94	404.47	542.4	664.92	202.713	537.263
AFLA_019000		conserved hypothetical protein	0.42	-1.25228	6.0508e-06	5.09354e-05	yes	down	40.89	51.77	36.32	18.68	11.69	17.03	42.9933	15.8
AFLA_019010		C2H2 finger domain protein, putative	0.387	-1.37045	6.50986e-07	6.70187e-06	yes	down	52.87	54.78	52.71	9.09	15.74	20.96	53.4533	15.2633
AFLA_019100		F-box domain protein	2.839	1.50556	0.00755188	0.0263804	yes	up	0.61	0.98	1.25	3.67	2.82	0.84	0.946667	2.44333
AFLA_019130		metacaspase CasB	2.882	1.52725	1.47293e-18	7.99117e-17	yes	up	65.26	86.71	62.7	219.26	184.55	191.81	71.5567	198.54
AFLA_019180		CipC-like antibiotic response protein, putative	0.121	-3.04306	0.00273269	0.0112243	yes	down	2.2	2.33	1.18	0.25	0.12	0.25	1.90333	0.206667
AFLA_019210		short-chain dehydrogenase, putative	0.447	-1.16095	0.00187675	0.00810378	yes	down	6.51	9.17	5.08	1.84	2.43	4.05	6.92	2.77333
AFLA_019230		mismatched base pair and cruciform DNA recognition protein, putative	5.976	2.57922	2.276e-12	5.96018e-11	yes	up	1278.28	1436.38	1698.83	7714.33	10480.1	4637.65	1471.16	7610.68
AFLA_019250		mercuric reductase, putative	6.379	2.67343	1.04806e-05	8.34549e-05	yes	up	147.08	242.95	146.62	1700.03	869.34	267.47	178.883	945.613
AFLA_019280		peroxiredoxin, putative	2.4	1.26274	0.00181668	0.00787737	yes	up	101.65	103.13	95.2	163.52	99.95	114.57	99.9933	126.013
AFLA_019300		conserved hypothetical protein	0.402	-1.31626	9.71179e-05	0.000607737	yes	down	17.68	20.06	14.64	3.79	7.6	7.24	17.46	6.21
AFLA_019310		phospholipase, putative	0.421	-1.24853	0.0101788	0.0339738	yes	down	2.55	5.18	4.72	0.96	2.26	1.32	4.15	1.51333
AFLA_019330		MFS transporter, putative	0.351	-1.51244	0.000940989	0.00443838	yes	down	5.56	3.88	5.21	1.52	1.41	1.52	4.88333	1.48333
AFLA_019340		conserved hypothetical protein	0.17	-2.55272	4.75832e-06	4.10224e-05	yes	down	35.03	26.72	32.8	1.8	8.67	3.71	31.5167	4.72667
AFLA_019350		conserved hypothetical protein	0.234	-2.09273	0.00301213	0.0121981	yes	down	6.52	5.92	6.55	0.19	2.13	1.73	6.33	1.35
AFLA_019420		allantoate permease, putative	0.03	-5.07122	0.00042613	0.00223079	yes	down	33.29	35.54	31.7	0	1.93	0.76	33.51	0.896667
AFLA_019430		monoxygenase, putative	0.039	-4.6956	2.40567e-27	3.03088e-25	yes	down	72.28	62.72	57.78	1.25	5.44	4.6	64.26	3.76333
AFLA_019440		conserved hypothetical protein	0.132	-2.9218	2.96153e-11	6.68941e-10	yes	down	206.83	166.93	145.19	5.04	19.42	18.04	172.983	14.1667
AFLA_019450		hypothetical protein	0.072	-3.78743	9.88916e-09	1.47933e-07	yes	down	9.07	8.87	6.8	0.06	0.88	1.99	8.24667	0.976667
AFLA_019520		conserved hypothetical protein	0.319	-1.64618	4.11629e-10	7.74041e-09	yes	down	29.53	25.4	23.78	5.67	6.73	10.39	26.2367	7.59667
AFLA_019630		plasma membrane ammonium transporter (Ato3), putative	17.091	4.09519	0.000376285	0.00200975	yes	up	22.41	27.2	30.79	16.75	502.95	920.1	26.8	479.933
AFLA_019680		zinc metalloproteinase, putative	0.32	-1.64282	5.91191e-21	4.13797e-19	yes	down	50.32	67.53	63.85	15.07	15.85	20.4	60.5667	17.1067
AFLA_019700		conserved hypothetical protein	8.809	3.13895	6.66926e-05	0.000436369	yes	up	0.73	18.37	13.23	85.68	80.46	71.37	10.7767	79.17
AFLA_019930		short chain dehydrogenase/reductase, putative	0.083	-3.59731	2.03607e-09	3.47173e-08	yes	down	14.73	15.28	11.25	0.37	1.57	1.45	13.7533	1.13
AFLA_019940		sugar transporter, putative	0.043	-4.54024	5.59596e-10	1.03343e-08	yes	down	3.91	5.73	4.26	0	0.38	0.14	4.63333	0.173333
AFLA_019960		conserved hypothetical protein	7.906	2.98287	1.43849e-31	2.76458e-29	yes	up	34.61	36.86	29.02	278.64	206.22	201.16	33.4967	228.673
AFLA_019980		beta-galactosidase, putative	0.235	-2.08915	0.0136219	0.0433508	yes	down	0.6	0.51	0.34	0.08	0.17	0.05	0.483333	0.1
AFLA_020020		conserved hypothetical protein	12.169	3.6051	2.94255e-19	1.70232e-17	yes	up	316.9	396.63	364.6	3846.14	4324.21	1669.2	359.377	3279.85
AFLA_020030		conserved hypothetical protein	68.122	6.09004	1.82132e-54	1.21482e-51	yes	up	3.1	5.13	2.75	252.62	116.47	288.93	3.66	219.34
AFLA_020040		pyruvate decarboxylase, putative	10.236	3.35558	0.000137494	0.000827957	yes	up	0.09	0.31	0.05	1.76	0.83	1.26	0.15	1.28333
AFLA_020130		APSES transcription factor, putative	85.162	6.41213	0.00819414	0.0283359	yes	up	0	0	0	0	1.36	0.79	0	0.716667
AFLA_020270		integral membrane protein, putative	9.966	3.31702	1.76701e-15	6.90902e-14	yes	up	7.88	7.46	9.69	104.17	65.65	44.83	8.34333	71.55
AFLA_020380		stomatin family protein	2.662	1.41274	1.2403e-20	8.37128e-19	yes	up	539.52	574.45	609.14	1291.87	1193.44	1659.05	574.37	1381.45
AFLA_020410		C6 transcription factor, putative	3.175	1.6668	0.000145336	0.000866441	yes	up	14.51	16.71	15	80.12	27.2	30.35	15.4067	45.89
AFLA_020420		conserved hypothetical protein	24.018	4.58604	7.84795e-17	3.53127e-15	yes	up	14.21	15.48	16.39	604.19	154.78	180.3	15.36	313.09
AFLA_020430		extracellular dioxygenase, putative	2.392	1.25798	9.26002e-05	0.000583006	yes	up	3.46	4.17	3.76	10.09	6.28	7.77	3.79667	8.04667
AFLA_020560		phosphatidate cytidylyltransferase, putative	2.542	1.34599	0.000621044	0.0030859	yes	up	13.74	16.55	16.61	38.36	43.75	19.81	15.6333	33.9733
AFLA_020640		conserved hypothetical protein	0.457	-1.13036	1.91342e-07	2.21164e-06	yes	down	133.38	146.63	141.58	50.42	66.46	50.91	140.53	55.93
AFLA_020690		extracellular serine-threonine rich protein	0.233	-2.1017	3.14462e-07	3.47533e-06	yes	down	1555.89	1838.89	2434.68	130.34	523.45	494.69	1943.15	382.827
AFLA_020850		Signal peptidase I	172.748	7.43252	2.11872e-07	2.42686e-06	yes	up	0	0	0	9.74	7.45	20.51	0	12.5667
AFLA_020910		C6 transcription factor, putative	0.434	-1.20399	6.34926e-19	3.54651e-17	yes	down	26.8	28.55	27.34	7.1	9.1	14.62	27.5633	10.2733
AFLA_020920		nucleoside-diphosphate-sugar epimerase, putative	0.068	-3.87653	5.36997e-05	0.00035881	yes	down	0.63	2.87	1	0.05	0.15	0.09	1.5	0.0966667
AFLA_021180		profilin, putative	6.511	2.70297	3.19804e-20	2.02584e-18	yes	up	27.37	20.09	23.7	124.24	109.31	152.85	23.72	128.8
AFLA_021190		PAP2 domain protein	2.3	1.2014	1.81348e-07	2.11336e-06	yes	up	22.34	24.11	26.73	62.8	45.51	68.79	24.3933	59.0333
AFLA_021310		conserved hypothetical protein	0.388	-1.36532	0.0150155	0.0469166	yes	down	4.8	4.83	4.46	0.38	1.97	2.3	4.69667	1.55
AFLA_021440		hypothetical protein	0.102	-3.29038	0.0111906	0.0367904	yes	down	0.87	0.91	0.18	0.11	0	0.09	0.653333	0.0666667
AFLA_021460		phosphate-repressible Na+/phosphate cotransporter Pho89, putative	34.222	5.09687	1.07677e-14	3.75676e-13	yes	up	1.16	0.81	0.46	16.59	46.92	8.74	0.81	24.0833
AFLA_021510		conserved hypothetical protein	4.515	2.17469	3.48929e-07	3.82271e-06	yes	up	11.45	17.83	17.71	95.73	43.89	41.57	15.6633	60.3967
AFLA_021690		vacuolar protein sorting 29, putative	0.171	-2.54719	0.00892572	0.0304662	yes	down	21.15	23.67	17.6	0	2.76	7.05	20.8067	3.27
AFLA_021700		aminotransferase, class V, putative	0.287	-1.8007	0.000356963	0.0019192	yes	down	319.02	358.8	454.62	28.09	129.8	136.3	377.48	98.0633
AFLA_021810		C6 transcription factor, putative	4.017	2.00602	3.86547e-05	0.000267423	yes	up	4.95	4.83	4.37	24.22	7.51	18.52	4.71667	16.75
AFLA_021930		C6 transcription factor RosA	0.462	-1.11428	1.90799e-09	3.26808e-08	yes	down	9.68	8.62	8.25	3.59	3.62	4.54	8.85	3.91667
AFLA_022040		fructosamine-3-kinase, putative	91.443	6.5148	4.69421e-14	1.49097e-12	yes	up	0	0.72	0	14.8	21.89	12.67	0.24	16.4533
AFLA_022180		conserved hypothetical protein	2.568	1.36053	0.000478423	0.00247033	yes	up	14.97	15.73	17.59	18.78	29.91	63.47	16.0967	37.3867
AFLA_022210		conserved hypothetical protein	2.094	1.06618	0.000153851	0.000910972	yes	up	38.34	32.75	34.25	56.03	47.38	96.28	35.1133	66.5633
AFLA_022230		DSBA-like thioredoxin domain protein	4.022	2.00803	2.5827e-08	3.5801e-07	yes	up	8.22	14.36	13.31	25.73	52.53	46.83	11.9633	41.6967
AFLA_022240		conserved hypothetical protein	2.211	1.14447	2.75497e-20	1.77492e-18	yes	up	41.74	55.17	47.25	107.11	112.14	116.24	48.0533	111.83
AFLA_022280		tetracycline transporter, putative	431.172	8.75212	4.50813e-12	1.13595e-10	yes	up	0	0	0	4.08	5.06	4.47	0	4.53667
AFLA_022330		conserved hypothetical protein	2.551	1.35133	5.75828e-11	1.22731e-09	yes	up	69.08	59.11	65.02	128.16	152.72	148.06	64.4033	142.98
AFLA_022380		molecular chaperone Hsp70	0.252	-1.98925	8.9709e-09	1.34909e-07	yes	down	1359.45	2184.86	2174.48	524.31	389.89	275.33	1906.26	396.51
AFLA_022650		MFS monosaccharide transporter, putative	2.01	1.00749	4.30366e-06	3.7509e-05	yes	up	161.74	187.88	168.89	376.82	237.01	359.65	172.837	324.493
AFLA_022810		sugar transporter, putative	2.422	1.27606	0.00551767	0.0203001	yes	up	1.4	1.61	1.17	4.23	1.86	2.75	1.39333	2.94667
AFLA_022880		oligopeptide transporter, putative	0.482	-1.05272	5.65929e-08	7.36747e-07	yes	down	248.47	302.79	270.87	89.41	82.58	162.09	274.043	111.36
AFLA_022990		conserved hypothetical protein	2.256	1.17401	2.99954e-08	4.12765e-07	yes	up	32.82	31.08	30.16	70.68	56.44	68.43	31.3533	65.1833
AFLA_023010		GA4 desaturase family protein	0	-11.7946	4.52844e-22	3.49306e-20	yes	down	93.01	74.15	113.39	0	0	0	93.5167	0
AFLA_023040		C6 transcription factor, putative	294.988	8.20451	2.18134e-51	1.37412e-48	yes	up	0.45	0.93	0.33	219.17	124.64	77.09	0.57	140.3
AFLA_023050		MFS transporter, putative	200112	17.6104	7.30463e-47	3.76487e-44	yes	up	0	0	0	2605.24	1361.72	2477.48	0	2148.15
AFLA_023060		hypothetical protein	89.02	6.47605	8.7952e-69	9.06625e-66	yes	up	2.26	4.35	3.13	327.37	156.16	281.27	3.24667	254.933
AFLA_023150		hypothetical protein	0.243	-2.04186	4.46708e-09	7.11408e-08	yes	down	5.38	8.81	6.41	1.31	2.53	2.07	6.86667	1.97
AFLA_023290		amino acids transporter, putative	0.29	-1.78462	4.78379e-06	4.11871e-05	yes	down	6.98	8.14	7.52	1.11	1.89	3.15	7.54667	2.05
AFLA_023350		beta-glucosidase, putative	2.561	1.35658	0.00597434	0.0216708	yes	up	1.51	1.65	1.54	5.28	1.73	3.61	1.56667	3.54
AFLA_023360		hypothetical protein	9.153	3.1942	7.61503e-05	0.000488664	yes	up	0.07	0.47	4.38	3.09	2.38	10.75	1.64	5.40667
AFLA_023500		extracellular conserved serine-rich protein	0.392	-1.34984	0.00112524	0.00518873	yes	down	6.53	10.75	12.19	1.86	4.08	4.13	9.82333	3.35667
AFLA_023530		alcohol dehydrogenase, putative	0.446	-1.16354	0.000353612	0.0019048	yes	down	6.64	6.95	6.43	3.31	2.62	2.79	6.67333	2.90667
AFLA_023600		cell wall protein PhiA	0.444	-1.17152	0.000354084	0.00190644	yes	down	61.28	92.18	70.43	25.23	37.53	20.79	74.63	27.85
AFLA_023650		endo-1,3-1,4-beta-D-glucanase, putative	13.93	3.80016	5.32861e-07	5.58937e-06	yes	up	2.6	3.08	1.77	60.52	16.54	8.96	2.48333	28.6733
AFLA_023690		conserved hypothetical protein	3.462	1.79175	2.99365e-05	0.000213259	yes	up	9.45	9.42	12.83	16.63	33.73	46.83	10.5667	32.3967
AFLA_023710		cytochrome B5, putative	2.047	1.03386	0.000139049	0.000836364	yes	up	3.1	3.76	2.88	5.77	6.69	5.07	3.24667	5.84333
AFLA_023730		2-hydroxyacid dehydrogenase, putative	10.925	3.44961	5.84079e-05	0.000385948	yes	up	0.16	0.19	0.98	3.65	1.54	6.65	0.443333	3.94667
AFLA_023760		conserved hypothetical protein	7.772	2.95825	1.50361e-30	2.50728e-28	yes	up	1.52	1.92	1.87	11.11	9.87	16.08	1.77	12.3533
AFLA_023770		conserved hypothetical protein	0.346	-1.53082	1.16941e-05	9.22752e-05	yes	down	6.62	7.82	5.05	1.27	2.53	2.2	6.49667	2
AFLA_023780		alcohol dehydrogenase, putative	0.239	-2.06786	0.000193194	0.00111539	yes	down	19.18	18.02	17.5	1.3	6.65	3.56	18.2333	3.83667
AFLA_023800		conserved hypothetical protein	6.049	2.5966	0.00881589	0.0301458	yes	up	0.74	0	0.55	2.27	1.95	2.99	0.43	2.40333
AFLA_023830		conserved hypothetical protein	2.067	1.04732	0.00896967	0.0305702	yes	up	4.38	5.17	4.34	12.55	7.37	6.45	4.63	8.79
AFLA_023840		conserved hypothetical protein	2.549	1.34985	0.000252409	0.00141476	yes	up	7.3	4.11	5.2	10.99	9.35	18.07	5.53667	12.8033
AFLA_023870		conserved hypothetical protein	8.193	3.03434	2.41855e-28	3.38567e-26	yes	up	6.56	10.42	9.57	68.5	46.56	108.89	8.85	74.65
AFLA_023890		conserved hypothetical protein	2.528	1.33802	2.29263e-08	3.2094e-07	yes	up	12.8	17.42	13.86	30.3	36.89	29.12	14.6933	32.1033
AFLA_023910		conserved hypothetical protein	6.388	2.67541	2.16009e-31	3.95053e-29	yes	up	13.28	15.97	8.53	57.03	65.97	115.62	12.5933	79.54
AFLA_023950		conserved hypothetical protein	2.177	1.12243	0.010431	0.0346419	yes	up	81.11	84.87	59.37	203.91	125.75	69.54	75.1167	133.067
AFLA_024080		cytochrome p450, putative	0.3	-1.7354	5.91281e-09	9.22219e-08	yes	down	216.05	280.5	218.94	19.52	72.91	75.14	238.497	55.8567
AFLA_024090		efflux pump antibiotic resistance protein, putative	0.322	-1.63388	9.94429e-05	0.000619211	yes	down	82.11	89.81	93.14	9.6	35.74	29.62	88.3533	24.9867
AFLA_024100		conserved hypothetical protein	0.244	-2.03381	1.19393e-11	2.84411e-10	yes	down	343.05	348.52	323.36	42.31	88.89	93.32	338.31	74.84
AFLA_024140		xenobiotic compound monooxygenase, DszA family, putative	0.163	-2.61806	2.79907e-06	2.52495e-05	yes	down	2.33	3.79	2.27	0.29	0.59	0.46	2.79667	0.446667
AFLA_024180		conserved hypothetical protein	0.004	-8.06339	1.04805e-09	1.86559e-08	yes	down	5.93	4.31	3.96	0	0	0	4.73333	0
AFLA_024190		conserved hypothetical protein	2.45	1.29261	0.000134138	0.000810333	yes	up	1.93	2.64	2.62	9.41	9.35	6.41	2.39667	8.39
AFLA_024240		conserved hypothetical protein	0.49	-1.02805	0.00157111	0.00694806	yes	down	58.13	46.82	44.13	14.96	17.34	35.07	49.6933	22.4567
AFLA_024300		amidase, putative	6.755	2.7559	1.89189e-05	0.000142634	yes	up	1.24	0.72	0.83	8.31	6.01	2.05	0.93	5.45667
AFLA_024500		conserved hypothetical protein	6.41	2.68025	1.70665e-10	3.36551e-09	yes	up	5.59	3.83	5.73	34.34	17.9	32.71	5.05	28.3167
AFLA_024510		MFS quinate transporter, putative	0.286	-1.80392	0.00142668	0.00638654	yes	down	116.64	140.54	168.94	5.09	36.18	59.78	142.04	33.6833
AFLA_024540		sensory transduction histidine kinase, putative	0.158	-2.6628	4.05907e-15	1.52403e-13	yes	down	12.74	13.73	13.48	2.41	1.12	1.62	13.3167	1.71667
AFLA_024550		conserved hypothetical protein	9.574	3.25912	3.6282e-11	8.02814e-10	yes	up	2.6	1.12	1.09	16.97	6.52	18.37	1.60333	13.9533
AFLA_024570		hypothetical protein	0.39	-1.35826	4.83755e-06	4.16184e-05	yes	down	5.79	6.48	6.31	2.5	1.57	2.79	6.19333	2.28667
AFLA_024790		conserved hypothetical protein	0.334	-1.58064	2.29468e-06	2.1154e-05	yes	down	4.48	4.79	3.37	1.13	1.11	1.47	4.21333	1.23667
AFLA_024800		conserved hypothetical protein	3.016	1.59253	0.000164836	0.000970443	yes	up	10.78	20.01	17.19	20.78	46.54	58.65	15.9933	41.99
AFLA_024810		MFS multidrug transporter, putative	0.401	-1.31804	0.0120002	0.039022	yes	down	2.3	3.21	1.51	1.14	0.82	0.53	2.34	0.83
AFLA_024900		DNA repair protein Rad14, putative	3.143	1.65193	0.000168175	0.000986004	yes	up	10.92	12.14	9.47	24.5	46.07	17.62	10.8433	29.3967
AFLA_024920		DUF221 domain protein, putative	0.484	-1.04654	3.00165e-06	2.69483e-05	yes	down	43.64	54.93	44.39	14.85	17.57	28.96	47.6533	20.46
AFLA_025020		peptidyl-prolyl cis-trans isomerase, putative	352.41	8.46111	1.70006e-07	1.99969e-06	yes	up	0	0	0	3.17	0.3	5.69	0	3.05333
AFLA_025060		GPI anchored protein, putative	2.829	1.50054	3.63749e-05	0.000254131	yes	up	241.36	251.8	234.24	725.13	936	416.79	242.467	692.64
AFLA_025090		phosphate transporter (Pho88), putative	4.794	2.26125	1.77813e-06	1.68159e-05	yes	up	32.31	10.02	34.06	96.32	112.17	123.01	25.4633	110.5
AFLA_025100		glyceraldehyde 3-phosphate dehydrogenase GpdA	0.396	-1.33503	3.40254e-11	7.57984e-10	yes	down	2312.6	2568.51	2387.11	526.79	894	739.85	2422.74	720.213
AFLA_025260		conserved hypothetical protein	5.308	2.40812	1.24563e-13	3.78666e-12	yes	up	9.9	10.37	6.24	38.8	34.76	49.71	8.83667	41.09
AFLA_025370		conserved hypothetical protein	3.248	1.69937	1.80396e-05	0.000136915	yes	up	1.6	2.57	2.43	6.49	4.57	7.81	2.2	6.29
AFLA_025380		conserved hypothetical protein	5.338	2.41642	1.44862e-14	4.94757e-13	yes	up	13.69	20.79	15.59	99.42	66.96	62.65	16.69	76.3433
AFLA_025430		C6 transcription factor, putative	2.826	1.49882	1.12592e-07	1.37722e-06	yes	up	2.67	3.14	3.75	8.82	5.81	10.52	3.18667	8.38333
AFLA_025470		conserved hypothetical protein	0.203	-2.30265	2.31794e-05	0.00017078	yes	down	1.46	1.42	1.52	0.26	0.16	0.45	1.46667	0.29
AFLA_025690		conserved hypothetical protein	4.517	2.17552	9.72604e-09	1.45878e-07	yes	up	39.6	114.16	51.8	185.98	299.64	287.26	68.52	257.627
AFLA_025840		indoleamine 2,3-dioxygenase pyrrole 2,3-dioxygenase)	5.075	2.3434	1.80682e-08	2.56415e-07	yes	up	8.53	7.91	8.48	51.16	17.48	48.3	8.30667	38.98
AFLA_025850		kynureninase, putative	6.159	2.62279	1.75736e-27	2.29042e-25	yes	up	16.8	16.56	15.9	69.92	82.2	136.81	16.42	96.31
AFLA_025960		Nucleoside transporter family	2.269	1.18177	0.000687977	0.00337997	yes	up	12.52	18.63	15.94	37.1	18.49	37.87	15.6967	31.1533
AFLA_025980		Hsp90 co-chaperone Cdc37	0.236	-2.08542	4.70087e-15	1.73626e-13	yes	down	95.93	110.64	68.68	16.21	15.24	26.81	91.75	19.42
AFLA_026120		conserved hypothetical protein	4.391	2.13459	1.78188e-07	2.08251e-06	yes	up	25.9	19.95	30.81	103.26	49.2	152.55	25.5533	101.67
AFLA_026130		conserved hypothetical protein	2.058	1.0415	2.28572e-07	2.59437e-06	yes	up	116.74	117.03	146.19	229.98	240.17	392.11	126.653	287.42
AFLA_026140		alpha-amylase, putative	0.072	-3.80315	2.29295e-10	4.45202e-09	yes	down	500.49	628.88	281.63	10.73	8.07	59.49	470.333	26.0967
AFLA_026150		alpha-glucosidase AgdA, putative	565.413	9.14316	3.58596e-09	5.82539e-08	yes	up	0	0	0	3.68	2.76	0.37	0	2.27
AFLA_026200		NAD binding Rossmann fold oxidoreductase, putative	3.495	1.80549	1.01781e-11	2.45552e-10	yes	up	92.3	138.67	102.36	420.73	261.51	328.26	111.11	336.833
AFLA_026210		hypothetical protein	3.747	1.90556	1.10368e-14	3.83884e-13	yes	up	48.45	78.93	57.59	237.31	158.39	212.1	61.6567	202.6
AFLA_026360		conserved hypothetical protein	4.053	2.01897	0.000197326	0.00113635	yes	up	0.77	1.73	0.54	3.88	3.08	3.68	1.01333	3.54667
AFLA_026590		CSL family zinc finger-containing protein	3.106	1.63511	0.0117757	0.0383692	yes	up	30.52	38.6	14.93	86.8	74.75	40.12	28.0167	67.2233
AFLA_026620		small nucleolar ribonucleoprotein complex component (Utp5), putative	2.808	1.48931	0.00630391	0.0226489	yes	up	17.68	20.88	17.09	35.18	81.49	17.12	18.55	44.5967
AFLA_026660		stress responsive A/B barrel domain protein	3.039	1.6038	7.61792e-06	6.25486e-05	yes	up	115.92	133.42	83.98	180.16	253.68	385.1	111.107	272.98
AFLA_026740		conserved hypothetical protein	2.026	1.01834	0.000823356	0.0039593	yes	up	16.24	23.09	19.48	35.39	21.93	46.65	19.6033	34.6567
AFLA_026850		HMG box protein, putative	0.475	-1.073	0.00289858	0.0118057	yes	down	9.52	13.15	13.34	4.68	2.24	4.97	12.0033	3.96333
AFLA_026920		conserved hypothetical protein	3.01	1.58997	3.67624e-10	6.97072e-09	yes	up	138.42	238.06	167.9	261.07	425.17	468.07	181.46	384.77
AFLA_027050		cystathionine gamma-synthase, putative	0.001	-9.5583	1.01415e-13	3.11639e-12	yes	down	4.92	8.86	12.14	0	0	0	8.64	0
AFLA_027080		hypothetical protein	2.067	1.04731	0.000459993	0.00238494	yes	up	5.22	5.08	3.96	7.78	6.71	12.17	4.75333	8.88667
AFLA_027120		conserved hypothetical protein	0.312	-1.67982	1.06993e-05	8.50767e-05	yes	down	383.6	409.44	357.04	156.63	78.59	67.97	383.36	101.063
AFLA_027130		DNA polymerase iota, putative	2.374	1.2472	0.000205486	0.00118035	yes	up	16.36	13.02	14.16	34.25	34.4	21.67	14.5133	30.1067
AFLA_027190		pheromone-regulated multispanning membrane protein Prm1, putative	0.122	-3.0376	4.89317e-09	7.7383e-08	yes	down	1.79	1.39	1.48	0.15	0.2	0.14	1.55333	0.163333
AFLA_027240		carbonic anhydrase Nce103, putative	0.377	-1.40656	3.27736e-10	6.26678e-09	yes	down	467.49	520.55	453.73	108.92	166.54	207.97	480.59	161.143
AFLA_027250		aldo-keto reductase, putative	0.221	-2.17463	8.29106e-07	8.32704e-06	yes	down	90.13	89.87	93.11	6.99	13.31	31.81	91.0367	17.37
AFLA_027260		conserved hypothetical protein	10.059	3.33037	3.86285e-07	4.17343e-06	yes	up	30.88	46.38	32.99	635.18	201.08	84.99	36.75	307.083
AFLA_027300		vacuolar ATPase 98 kDa subunit, putative	2.08	1.05632	0.00748558	0.0261649	yes	up	68.56	82.47	81.77	96.92	70.15	80.1	77.6	82.39
AFLA_027340		Aha1 domain family	0.262	-1.93204	3.30204e-06	2.94354e-05	yes	down	43.69	70.47	41	10.49	16.94	7.18	51.72	11.5367
AFLA_027430		Rho guanyl nucleotide exchange factor, putative	0.455	-1.13669	0.00779935	0.0271195	yes	down	18.42	26.41	23.56	9.53	3.65	15.23	22.7967	9.47
AFLA_027480		lipase/esterase, putative	2.164	1.11364	0.00993744	0.033298	yes	up	3.02	5.45	4.06	2.53	6.7	12.56	4.17667	7.26333
AFLA_027500		mannose-1-phosphate guanylyltransferase	0.363	-1.46309	6.09561e-15	2.21532e-13	yes	down	484.4	507.82	531.93	167.27	161.13	147.23	508.05	158.543
AFLA_027510		conserved hypothetical protein	261.527	8.03081	1.0736e-09	1.90509e-08	yes	up	0	0	0	2.76	4.27	4.06	0	3.69667
AFLA_027630		conserved hypothetical protein	1673.74	10.7089	8.31064e-17	3.71001e-15	yes	up	0	0	0	3.6	10.13	10.92	0	8.21667
AFLA_027720		phosphatidyl synthase	0.009	-6.81641	1.15846e-06	1.12176e-05	yes	down	5.37	53.16	42.62	0	0.21	0.06	33.7167	0.09
AFLA_027780		glutathione-S-transferase omega, putative	2.189	1.13007	1.94559e-07	2.24426e-06	yes	up	67.41	71.82	72.04	117.86	105.95	189.05	70.4233	137.62
AFLA_027810		alkaline serine protease Alp1	6.319	2.65959	7.1559e-15	2.56775e-13	yes	up	1574.42	2111.91	2577.81	11594.7	6879.39	19037.2	2088.05	12503.8
AFLA_027840		cell cycle control protein (Cwf19), putative	2.252	1.17095	0.00104681	0.00487065	yes	up	2.51	6.65	3.83	7.1	8.78	9.69	4.33	8.52333
AFLA_027880		formin binding protein, putative	3.473	1.79604	3.63942e-06	3.20399e-05	yes	up	4.15	8.27	3.75	12.03	15.98	20.99	5.39	16.3333
AFLA_027960		conserved hypothetical protein	4.421	2.14453	1.3474e-05	0.000104717	yes	up	2.53	5.32	2.23	8.1	12.4	18.41	3.36	12.97
AFLA_027990		conserved hypothetical protein	5.087	2.34684	1.84451e-18	9.95946e-17	yes	up	1.4	1.71	1.19	6.4	5.69	7.75	1.43333	6.61333
AFLA_028110		D-lactate dehydrogenase (cytochrome), putative	0.428	-1.22265	5.21463e-05	0.00034946	yes	down	127.56	129.78	141.25	25.13	68.36	40.95	132.863	44.8133
AFLA_028720		NRPS-like enzyme, putative	6.45	2.68939	5.83364e-22	4.46944e-20	yes	up	9.01	8.72	8.16	30.65	58.14	59.52	8.63	49.4367
AFLA_028750		UMTA methyltransferase family protein	0.358	-1.48002	0.000553307	0.00280463	yes	down	108.6	85.86	84.31	12.37	34.33	42.79	92.9233	29.83
AFLA_028860		conserved hypothetical protein	0.009	-6.74138	0.00393347	0.0152693	yes	down	2.34	2.82	0.01	0	0	0	1.72333	0
AFLA_028950		endo-1,3-beta-glucanase Engl1	2.425	1.27789	1.15659e-10	2.35874e-09	yes	up	93.17	139.03	108.6	269.61	202.16	222.93	113.6	231.567
AFLA_028970		30S ribosomal protein S7, putative	0.001	-9.53529	2.73417e-14	8.88332e-13	yes	down	8.44	17.03	12.52	0	0	0	12.6633	0
AFLA_028990		conserved hypothetical protein	3.509	1.81119	4.82434e-15	1.77608e-13	yes	up	3357.31	3516.8	4140.58	11210.7	12586.1	9484.72	3671.56	11093.8
AFLA_029000		conserved hypothetical protein	2.482	1.31178	3.04837e-07	3.38214e-06	yes	up	1103.88	971.16	1140.38	2303.05	2838.86	2010.5	1071.81	2384.14
AFLA_029070		ribosome assembly and transport protein Srp40, putative	2.811	1.49114	0.0161111	0.0497904	yes	up	15	16.76	16.78	26.5	77.71	12.87	16.18	39.0267
AFLA_029130		proline utilization protein PrnX-like, putative	2.999	1.5845	4.26023e-15	1.58904e-13	yes	up	61.68	64.17	64.05	190.26	146.25	164.79	63.3	167.1
AFLA_029250		PSP1 domain protein	0.28	-1.83714	4.14032e-05	0.000284183	yes	down	54.27	67.27	72.17	25.47	7.08	18.53	64.57	17.0267
AFLA_029290		conserved hypothetical protein	3.014	1.59151	0.00116481	0.00535376	yes	up	0.48	0.28	0.46	0.9	0.96	1.46	0.406667	1.10667
AFLA_029300		FAD binding domain protein	414.523	8.69531	7.37896e-12	1.80323e-10	yes	up	0	0	0.12	23.94	14.11	34.4	0.04	24.15
AFLA_029740		hypothetical protein	2.308	1.20688	0.000107661	0.000662738	yes	up	7.19	7.1	6.97	12.67	8.99	7.35	7.08667	9.67
AFLA_029790		hypothetical protein	13.747	3.78101	0.00235041	0.00985989	yes	up	0.14	0.16	0.15	2.23	0.68	2.6	0.15	1.83667
AFLA_029800		phospholipase D precursor, putative	13.789	3.7855	6.52131e-10	1.19074e-08	yes	up	0.75	2.18	1.01	24.82	8.37	13.38	1.31333	15.5233
AFLA_029890		glutathione S-transferase, putative	0.285	-1.813	2.92322e-26	3.38229e-24	yes	down	44.21	71.65	49.97	12.45	8.61	15.8	55.2767	12.2867
AFLA_029940		capsular associated protein, putative	2.144	1.10064	1.11163e-21	8.2384e-20	yes	up	28.55	35.98	30.08	56.13	54.69	69.1	31.5367	59.9733
AFLA_029950		endo-1,3(4)-beta-glucanase, putative	2.817	1.4942	8.12945e-24	7.87862e-22	yes	up	977.04	1218.76	1022.42	2795.81	2399.31	3173.43	1072.74	2789.52
AFLA_029970		conserved hypothetical protein	3.646	1.86645	2.31711e-17	1.12763e-15	yes	up	120.93	174.52	124.4	493.1	345.52	496.91	139.95	445.177
AFLA_030010		selenoprotein domain protein	4.412	2.14141	9.67295e-20	5.86532e-18	yes	up	31.08	44.05	34.71	106.77	149.63	152.05	36.6133	136.15
AFLA_030100		PH domain protein	2.018	1.01268	0.00335851	0.0133668	yes	up	35.58	48.94	46.67	100.64	76.27	49.93	43.73	75.6133
AFLA_030170		cytosine deaminase, putative	2.13	1.09113	0.00284046	0.0116107	yes	up	5.44	8.06	10.52	9.56	19.92	19.52	8.00667	16.3333
AFLA_030290		hypothetical protein	0.228	-2.13152	0.000285322	0.00158135	yes	down	14.12	18.84	16.11	0.89	3.08	6.3	16.3567	3.42333
AFLA_030300		conserved hypothetical protein	0.349	-1.51777	0.00493653	0.0185349	yes	down	175.22	183.41	164.15	14.28	58.81	98.07	174.26	57.0533
AFLA_030310		inorganic phosphate transporter, putative	0.334	-1.58382	1.92957e-05	0.000145185	yes	down	14.48	18.22	14.52	2.47	3.83	8	15.74	4.76667
AFLA_030360		zinc binding dehydrogenase, putative	0.054	-4.21523	6.90718e-07	7.06227e-06	yes	down	3.85	11.76	4.47	0	0.41	0.54	6.69333	0.316667
AFLA_030470		Methionine synthase, vitamin-B12 independent, putative	0.054	-4.20276	1.55837e-92	2.94506e-89	yes	down	59.33	72.08	51.65	2.9	2.42	2.31	61.02	2.54333
AFLA_030480		F-box domain protein	0.371	-1.42924	4.50951e-11	9.72118e-10	yes	down	19.08	19.41	18.04	8.57	7.84	14.53	18.8433	10.3133
AFLA_030540		oxidoreductase, 2OG-Fe(II) oxygenase family	2.22	1.15071	0.000363726	0.00195371	yes	up	9.07	8.27	10.16	12.23	17.4	25.24	9.16667	18.29
AFLA_030560		hypothetical protein	4.299	2.10414	1.48046e-17	7.29865e-16	yes	up	22.18	28.96	27.75	126.13	107.57	190.52	26.2967	141.407
AFLA_030570		RAB-33, putative	2.694	1.4295	8.15668e-06	6.65865e-05	yes	up	11.78	13.73	11.31	21.16	14.73	27.7	12.2733	21.1967
AFLA_030620		conserved hypothetical protein	0.42	-1.25054	0.015244	0.0475259	yes	down	1.75	2.13	1.32	0.52	0.57	0.87	1.73333	0.653333
AFLA_030640		NAD binding Rossmann fold oxidoreductase, putative	0.376	-1.41075	9.31885e-07	9.22851e-06	yes	down	18.04	17.03	19.37	5.72	4.32	8.41	18.1467	6.15
AFLA_030670		F-box and WD40 domain protein, putative	2.928	1.54985	0.00700798	0.0247936	yes	up	43.38	56.88	57.15	113.49	236.95	41.25	52.47	130.563
AFLA_030850		hypothetical protein	103.805	6.69773	0.0044819	0.017071	yes	up	0	0	0	0	4.02	2.73	0	2.25
AFLA_030960		conserved hypothetical protein	2.692	1.42861	2.25868e-08	3.16577e-07	yes	up	14.5	16.08	16.47	31.26	28.59	54.31	15.6833	38.0533
AFLA_031100		conserved hypothetical protein	2.815	1.49314	3.51115e-08	4.76094e-07	yes	up	166.31	191.66	164.98	498.7	439.75	323.12	174.317	420.523
AFLA_031120		hypothetical protein	3.508	1.81082	8.43686e-08	1.06059e-06	yes	up	21.99	24.94	27.9	95.4	79.73	48.58	24.9433	74.57
AFLA_031130		conserved hypothetical protein	12.415	3.63396	5.10386e-06	4.36775e-05	yes	up	1.97	2.03	2.31	51.49	7.18	7.04	2.10333	21.9033
AFLA_031200		arginase, putative	2.849	1.51035	1.50141e-07	1.78454e-06	yes	up	35.61	74.43	48.35	99.05	147.98	144.73	52.7967	130.587
AFLA_031220		RNA Polymerase II CTD phosphatase Fcp1, putative	0.004	-8.01688	1.49529e-09	2.60047e-08	yes	down	2.43	1.97	1.45	0	0	0	1.95	0
AFLA_031330		conserved hypothetical protein	17.779	4.15209	0.00795134	0.0275972	yes	up	0	11.13	10.98	134.63	100.09	89.18	7.37	107.967
AFLA_031380		class V chitinase, putative	4.128	2.04541	8.61806e-13	2.37762e-11	yes	up	372.12	526.34	404.44	1804.81	1678.3	1122.13	434.3	1535.08
AFLA_031390		ubiquitin (UbiC), putative	2.832	1.50197	2.3214e-08	3.24167e-07	yes	up	205.9	233.88	208.91	462.46	702.04	439.55	216.23	534.683
AFLA_031400		C2H2 transcription factor Swi5	0.358	-1.48379	1.61548e-09	2.79664e-08	yes	down	10.4	17.41	16.51	4.83	4.38	4.72	14.7733	4.64333
AFLA_031520		rRNA processing protein Nop9, putative	6.071	2.60202	0.000243133	0.00136818	yes	up	1.55	1.59	2.62	5.81	20.89	3.22	1.92	9.97333
AFLA_031800		ATP dependent RNA helicase (Dbp8), putative	2.571	1.36235	0.000322322	0.00175806	yes	up	7.95	10.73	11.91	15.67	33.39	19.45	10.1967	22.8367
AFLA_031880		RTA1 domain protein, putative	0.185	-2.43665	5.41351e-10	1.00137e-08	yes	down	19.3	33.31	27.9	2.55	3.71	6.96	26.8367	4.40667
AFLA_031890		kinesin, putative	0.34	-1.55624	0.0094428	0.0318571	yes	down	2.05	1.06	1.33	0.3	0.27	0.86	1.48	0.476667
AFLA_032000		calcium-translocating P-type ATPase(PMCA-type),putative	4.219	2.07693	0.00184659	0.00799567	yes	up	66.8	64.67	55.31	425.63	190.54	47.33	62.26	221.167
AFLA_032010		FAD binding domain protein	0.009	-6.81078	1.05618e-14	3.69629e-13	yes	down	7.83	29.03	8.35	0	0.05	0.3	15.07	0.116667
AFLA_032210		conserved hypothetical protein	0.244	-2.03274	3.36913e-23	2.93866e-21	yes	down	16.73	20.24	16.59	3.29	3.75	4.59	17.8533	3.87667
AFLA_032310		conserved hypothetical protein	2.353	1.2347	0.00233306	0.0098016	yes	up	6.41	10.58	7.79	9.53	15.69	31.31	8.26	18.8433
AFLA_032430		conserved hypothetical protein	0.418	-1.25979	1.64957e-05	0.000126211	yes	down	11.13	8.72	9.8	2.73	3.49	4.81	9.88333	3.67667
AFLA_032440		conserved hypothetical protein	2.157	1.10912	3.44751e-07	3.78059e-06	yes	up	64.01	102.8	81.3	171.79	142.14	151.84	82.7033	155.257
AFLA_032450		MFS monocarboxylate transporter (Mct), putative	2.739	1.45345	9.51072e-06	7.67014e-05	yes	up	29.44	32.41	37.79	72.95	112.33	61.12	33.2133	82.1333
AFLA_032620		hypothetical protein	2.178	1.12305	0.00025022	0.00140462	yes	up	9.76	7.33	6.31	12.27	15.48	17.92	7.8	15.2233
AFLA_032770		dihydroneopterin aldolase domain protein	1624.04	10.6654	1.91467e-18	1.01927e-16	yes	up	0	0	0	20.22	18.25	29.6	0	22.69
AFLA_032780		serine/threonine protein kinase, putative	2681.99	11.3891	2.95655e-20	1.88339e-18	yes	up	0	0	0	21.49	23.29	15.31	0	20.03
AFLA_032840		forkhead domain protein	2.534	1.34138	0.000963217	0.00453004	yes	up	4.75	2.86	2.98	8.15	9.65	5.56	3.53	7.78667
AFLA_032890		conserved hypothetical protein	2.988	1.57911	2.53285e-23	2.26375e-21	yes	up	178.63	207.45	230.22	544.8	508.58	573.03	205.433	542.137
AFLA_033110		conserved hypothetical protein	3.227	1.69033	1.51734e-07	1.7997e-06	yes	up	2.7	3.97	4.18	10.06	8.73	11.92	3.61667	10.2367
AFLA_033120		BAP31 domain protein, putative	2.027	1.01909	1.33466e-12	3.60654e-11	yes	up	265.17	300.23	284.62	464.66	590.9	567.44	283.34	541
AFLA_033400		mannosidase MsdS	3.08	1.62306	9.90808e-25	1.03071e-22	yes	up	271.69	342.64	297.83	804.07	675.24	1029.66	304.053	836.323
AFLA_033500		choline sulfatase, putative	12.323	3.62324	6.09981e-07	6.31651e-06	yes	up	0.64	0.24	1.41	14.01	3.88	7.4	0.763333	8.43
AFLA_033560		conserved hypothetical protein	0.271	-1.88378	3.01004e-06	2.70023e-05	yes	down	2.96	2.77	3.49	0.79	0.56	0.9	3.07333	0.75
AFLA_033590		NADPH oxidase (NoxA), putative	2.969	1.57018	3.43542e-13	9.91201e-12	yes	up	16.34	17.74	21.74	52.31	39.89	53.28	18.6067	48.4933
AFLA_033620		RNA binding protein, putative	4.76	2.25111	1.75337e-31	3.31358e-29	yes	up	706.71	715.25	661.96	2765.47	2773.79	2458.01	694.64	2665.76
AFLA_033630		conserved hypothetical protein	3.129	1.64579	9.39272e-19	5.1701e-17	yes	up	38.11	44.55	33.73	112.4	101.43	105.03	38.7967	106.287
AFLA_033670		lipid transfer protein, putative	2.238	1.16223	6.51333e-07	6.70187e-06	yes	up	249.68	227.33	277.19	346.05	516.49	541.05	251.4	467.863
AFLA_033690		60S ribosomal protein L31e	2.798	1.48442	3.30527e-05	0.000232785	yes	up	168.91	174.87	240.98	310.61	662.92	452.64	194.92	475.39
AFLA_033740		CECR1 family adenosine deaminase, putative	2.728	1.44766	4.14508e-12	1.04913e-10	yes	up	66.03	87.29	69.72	141.11	154	255.99	74.3467	183.7
AFLA_033750		H+/nucleoside cotransporter	2.976	1.57315	4.97586e-13	1.40701e-11	yes	up	40.02	60.43	54.46	133.87	204.91	140.5	51.6367	159.76
AFLA_034060		hypothetical protein	2.07	1.04929	0.00652047	0.0233015	yes	up	68.27	65.43	73.13	83.29	197.84	94.91	68.9433	125.347
AFLA_034070		mitochondrial carrier protein, putative	2.945	1.55831	4.24417e-07	4.54006e-06	yes	up	4.39	4.34	6.7	10.82	15.1	18.26	5.14333	14.7267
AFLA_034090		conserved hypothetical protein	2.261	1.17691	9.93061e-05	0.000618699	yes	up	17.09	35.03	18.98	46.48	37.71	55.64	23.7	46.61
AFLA_034190		NADH-ubiquinone oxidoreductase 39 kDa subunit, putative	2.326	1.21758	6.5017e-12	1.59919e-10	yes	up	93.19	110.53	108.03	103.46	149	147.36	103.917	133.273
AFLA_034200		2-heptaprenyl-1,4-naphthoquinone methyltransferase, putative	5.675	2.50455	1.40629e-20	9.43545e-19	yes	up	119.12	108.96	123.25	412.06	742.39	592.11	117.11	582.187
AFLA_034290		ubiquitin C-terminal hydrolase Ubp8, putative	0.068	-3.88586	0.00359422	0.0141363	yes	down	8.38	9.88	8.76	0	1.51	0	9.00667	0.503333
AFLA_034370		hypothetical protein	0.395	-1.33848	0.000190404	0.00110152	yes	down	1024.89	824.14	742.86	363.02	201.7	228.16	863.963	264.293
AFLA_034540		stress response transcription factor SrrA/Skn7, putative	0.355	-1.49611	3.74351e-07	4.06977e-06	yes	down	120.91	114.46	103.36	29.56	47.26	28.85	112.91	35.2233
AFLA_034560		conserved hypothetical protein	0.168	-2.57191	9.87411e-07	9.70213e-06	yes	down	12.6	4.7	6.04	0.94	0.51	1.36	7.78	0.936667
AFLA_034570		hypothetical protein	0.267	-1.90711	5.84558e-08	7.56655e-07	yes	down	3.78	4.61	3.38	1.18	0.81	0.78	3.92333	0.923333
AFLA_034630		conserved hypothetical protein	2.768	1.46895	5.26568e-07	5.52848e-06	yes	up	172.84	154.05	112.32	255.49	165.98	368.11	146.403	263.193
AFLA_034640		aminopeptidase Y, putative	21.179	4.40455	2.26831e-25	2.42645e-23	yes	up	10.23	12.04	11.2	158.15	121.62	438.15	11.1567	239.307
AFLA_034670		poly(ADP)-ribose polymerase PARP, putative	7.671	2.93946	1.02221e-28	1.5053e-26	yes	up	8.07	5.76	5.8	48.11	39.05	59.35	6.54333	48.8367
AFLA_034680		salicylate hydroxylase, putative	3.913	1.96845	1.31506e-06	1.26636e-05	yes	up	3.39	5.41	5.04	17.09	7.69	24	4.61333	16.26
AFLA_034710		conserved hypothetical protein	2.412	1.2701	3.18966e-10	6.11053e-09	yes	up	100.95	111.84	107.45	219.6	253.54	202.53	106.747	225.223
AFLA_034740		conserved hypothetical protein	0.005	-7.59569	1.12406e-06	1.09186e-05	yes	down	1	2.09	0.29	0	0	0	1.12667	0
AFLA_034770		cytochrome P450, putative	0.358	-1.48326	3.57019e-09	5.80809e-08	yes	down	6.33	10.23	8.19	1.94	1.9	2.82	8.25	2.22
AFLA_034780		conserved hypothetical protein	0.096	-3.38639	0.00379804	0.014835	yes	down	2.93	4.86	2.31	0	0.21	0.64	3.36667	0.283333
AFLA_034830		conserved hypothetical protein	2.285	1.19249	0.000498724	0.00256232	yes	up	4.52	5.47	7.07	9.22	9.6	15.92	5.68667	11.58
AFLA_034840		conserved hypothetical protein	3.882	1.95682	8.1778e-17	3.66514e-15	yes	up	17.69	18.6	19.24	69.03	45.28	78.75	18.51	64.3533
AFLA_034860		conserved hypothetical protein	0.438	-1.1924	0.00083574	0.00401375	yes	down	1.94	1.68	1.64	0.87	0.63	0.81	1.75333	0.77
AFLA_034870		conserved hypothetical protein	2.651	1.40664	0.000740589	0.00360255	yes	up	181.4	206.59	161.6	378.53	189.87	766.28	183.197	444.893
AFLA_034890		MFS monosaccharide transporter, putative	0.244	-2.03733	7.39551e-05	0.000476194	yes	down	35.35	72.93	30.99	8.98	4.02	19.31	46.4233	10.77
AFLA_034910		ER membrane protein (Pkr1), putative	2.412	1.27011	1.06119e-08	1.57705e-07	yes	up	48.69	78.15	64.48	134.63	125.07	218.29	63.7733	159.33
AFLA_034920		glucan endo-1,3-alpha-glucosidase agn1 precursor, putative	3.873	1.9534	5.9533e-05	0.000392696	yes	up	4.45	8.54	6.87	39.67	20.92	13.61	6.62	24.7333
AFLA_034950		glucoamylase precursor, putative	0.332	-1.59113	0.00681341	0.0241882	yes	down	6.59	27.58	6	5	2.13	3.3	13.39	3.47667
AFLA_035060		conserved hypothetical protein	3.855	1.94665	2.00505e-10	3.9064e-09	yes	up	13.04	16.88	18.97	70.65	47.1	46	16.2967	54.5833
AFLA_035160		tyrosine decarboxylase, putative	1721.65	10.7496	3.37688e-16	1.41293e-14	yes	up	0	0	0	13.34	6.28	27.83	0	15.8167
AFLA_035170		Kelch repeats protein, putative	0.002	-8.93655	1.68354e-12	4.53435e-11	yes	down	6.28	6.89	4.26	0	0	0	5.81	0
AFLA_035220		conserved hypothetical protein	2.076	1.05385	6.73799e-10	1.22439e-08	yes	up	86.22	118.65	95.95	152.08	191.55	197.33	100.273	180.32
AFLA_035430		2-deoxy-D-gluconate 3-dehydrogenase, putative	0.038	-4.71168	1.33587e-12	3.60654e-11	yes	down	18.59	9.13	26.3	0.35	0.69	0.67	18.0067	0.57
AFLA_035440		mandelate racemase/muconate lactonizing enzyme family protein	0.151	-2.725	2.7025e-12	6.98033e-11	yes	down	13.83	9.63	22.12	1.74	1.24	2.36	15.1933	1.78
AFLA_035450		MFS allantoate transporter, putative	0.031	-5.01726	3.88506e-10	7.34211e-09	yes	down	3.45	2.88	4.61	0	0.1	0.21	3.64667	0.103333
AFLA_035460		ketopantoate reductase family protein, putative	0.387	-1.36837	2.07034e-06	1.93534e-05	yes	down	48.19	36.93	58.57	4.83	5.66	13.18	47.8967	7.89
AFLA_035520		nucleoside transporter, putative	0.21	-2.25087	0.00420601	0.0161613	yes	down	1.61	3.07	2.42	0.16	1.04	0.22	2.36667	0.473333
AFLA_035580		alcohol dehydrogenase, putative	0.102	-3.28898	6.53054e-11	1.38153e-09	yes	down	988.13	731.16	1117.8	33.48	66.59	174.55	945.697	91.54
AFLA_035590		C6 transcription factor, putative	0.361	-1.47047	9.1333e-09	1.37169e-07	yes	down	24.69	23.69	19.17	6.26	5.59	10.24	22.5167	7.36333
AFLA_035610		DUF967 domain protein	2.412	1.27034	7.65155e-11	1.60371e-09	yes	up	48.07	55.94	68.31	113.03	107.93	137.88	57.44	119.613
AFLA_035670		conserved hypothetical protein	0.138	-2.85445	7.61568e-06	6.25486e-05	yes	down	2.75	3.95	1.56	0.14	0.33	0.64	2.75333	0.37
AFLA_035680		hydrolase, putative	0.318	-1.65392	0.00443357	0.0169324	yes	down	3.41	4.13	2.54	0.78	1.14	0.89	3.36	0.936667
AFLA_035690		conserved hypothetical protein	0.472	-1.08268	0.00260026	0.010745	yes	down	3.94	3.27	4.55	1.51	1.1	2.5	3.92	1.70333
AFLA_035770		conserved hypothetical protein	3.063	1.61477	0.00763039	0.02663	yes	up	0.79	1.76	1.61	6.12	3.25	2.64	1.38667	4.00333
AFLA_035800		endo xylanase, putative	2.712	1.43948	5.21127e-10	9.67112e-09	yes	up	57.74	71.26	60.69	144.07	107.67	208	63.23	153.247
AFLA_035940		cytomegalovirus gH-receptor family protein, putative	0.026	-5.26206	3.18288e-06	2.84851e-05	yes	down	0.24	9.25	3.77	0.06	0.09	0	4.42	0.05
AFLA_035950		LaeA-like methyltransferase, putative	2.041	1.02923	2.18005e-05	0.000161989	yes	up	38.87	30.76	42.47	88.51	82.81	114.81	37.3667	95.3767
AFLA_035960		conserved hypothetical protein	2.062	1.04386	0.00993511	0.033298	yes	up	1.96	1.85	1.12	2.7	2.93	3.46	1.64333	3.03
AFLA_036000		salicylate hydroxylase, putative	0.382	-1.38847	4.10433e-07	4.4071e-06	yes	down	22.06	31.36	22.95	9.13	4.93	11.8	25.4567	8.62
AFLA_036050		C6 transcription factor, putative	93.918	6.55333	2.32906e-15	9.04423e-14	yes	up	0.13	0	0.16	12.07	3.88	9.37	0.0966667	8.44
AFLA_036070		maleylacetoacetate isomerase MaiA	2.963	1.56715	2.04914e-09	3.48876e-08	yes	up	51.03	48.65	63.2	112.82	114.94	202.19	54.2933	143.317
AFLA_036110		4-hydroxyphenylpyruvate dioxygenase, putative	3.007	1.58818	1.38895e-08	2.01914e-07	yes	up	173.9	139.2	203.53	405.09	344.75	660.03	172.21	469.957
AFLA_036360		mitochondrial dicarboxylate carrier protein, putative	0.372	-1.42642	2.62388e-09	4.34459e-08	yes	down	596.8	574.32	569.97	128.31	156.76	272.53	580.363	185.867
AFLA_036380		hypothetical protein	2.052	1.03685	0.00181923	0.00788543	yes	up	18.09	20.51	18.99	39.14	40.4	22.97	19.1967	34.17
AFLA_036390		conserved hypothetical protein	2.283	1.19073	1.12984e-06	1.09591e-05	yes	up	185.44	180.5	155.67	294.44	272.55	516.5	173.87	361.163
AFLA_036450		conserved hypothetical protein	0.32	-1.64527	1.46713e-05	0.000113633	yes	down	47.16	52.67	38.5	4.01	19.75	10.86	46.11	11.54
AFLA_036510		methionine-R-sulfoxide reductase SelR, putative	2.152	1.10563	5.59323e-09	8.78415e-08	yes	up	100.85	86.43	85.49	158.88	162.26	193.17	90.9233	171.437
AFLA_036710		calpain-like protein	2.507	1.32611	7.2603e-09	1.11854e-07	yes	up	53.14	52.52	40.14	138.64	102.22	102.44	48.6	114.433
AFLA_036740		oxidoreductase, 2OG-Fe(II) oxygenase family	0.484	-1.04697	0.0137914	0.0438288	yes	down	3.25	4.03	3.3	1.16	1.59	1.78	3.52667	1.51
AFLA_036750		ATP-binding cassette transporter, putative	2.412	1.27031	0.00887049	0.0303142	yes	up	1.45	2.08	2.03	6.41	2.26	2.9	1.85333	3.85667
AFLA_036800		ABC transporter, putative	0.402	-1.31321	3.97749e-05	0.000274502	yes	down	13.58	19.36	13.27	6.27	6.28	3.51	15.4033	5.35333
AFLA_036810		NAD dependent epimerase/dehydratase, putative	0.469	-1.09265	6.76076e-05	0.000441846	yes	down	63.79	70.78	110.58	30.11	34.87	36.41	81.7167	33.7967
AFLA_036820		conserved hypothetical protein	0.228	-2.13146	0.000971933	0.00456304	yes	down	1.51	2.04	2.49	0.17	0.28	0.28	2.01333	0.243333
AFLA_037120		conserved hypothetical protein	0.064	-3.95643	7.05573e-07	7.19469e-06	yes	down	6.74	6.59	13.14	0	0.78	0.65	8.82333	0.476667
AFLA_037130		alpha/beta superfamily hydrolase, putative	2.689	1.42727	2.97789e-05	0.000212634	yes	up	3.43	5.48	4.03	10.09	9.68	9.15	4.31333	9.64
AFLA_037180		MFS transporter, putative	0.434	-1.20299	1.20319e-08	1.76039e-07	yes	down	13.72	20.69	16.04	5.04	7.57	17.05	16.8167	9.88667
AFLA_037250		cyanide hydratase/nitrilase, putative	0.171	-2.54388	1.55087e-11	3.6484e-10	yes	down	49.85	49.05	78.94	3.25	7.45	10.73	59.28	7.14333
AFLA_037310		conserved hypothetical protein	4.521	2.1766	1.7985e-05	0.000136657	yes	up	22.36	24.2	21.68	152.62	68.34	39.64	22.7467	86.8667
AFLA_037700		DnaJ chaperone (Caj1), putative	5.389	2.43006	1.69625e-23	1.56373e-21	yes	up	27.23	22.04	26.98	108.84	98.21	156.26	25.4167	121.103
AFLA_037710		phosphomannomutase (Sec53), putative	3.747	1.90587	1.17437e-08	1.72713e-07	yes	up	3.2	4.99	1.26	4.48	2.96	7.07	3.15	4.83667
AFLA_037750		proteasome component (Ecm29), putative	0.387	-1.37008	0.00895629	0.0305522	yes	down	73.09	83.51	51.19	9.51	29.87	25.52	69.2633	21.6333
AFLA_037780		actin-related protein 2/3 complex subunit 1A, putative	0.176	-2.50231	4.55389e-115	1.29092e-111	yes	down	251.08	272.89	258.08	105.71	102.97	141.82	260.683	116.833
AFLA_037820		heat shock protein Hsp30-like, putative	0.006	-7.48044	6.23097e-05	0.00040982	yes	down	5540.76	6365.66	5781.29	67.71	0	14.33	5895.9	27.3467
AFLA_037840		proteasome component Pre4, putative	0.221	-2.18043	1.2135e-43	4.54268e-41	yes	down	96.5	134.87	115.48	94.41	98.74	137.54	115.617	110.23
AFLA_037860		rRNA processing protein (Rrp20), putative	3.588	1.84314	8.45046e-05	0.000537408	yes	up	112.23	87.61	91.52	194.56	505.35	175.94	97.12	291.95
AFLA_037880		Rho GTPase activator (Bem3), putative	0.261	-1.93691	2.56647e-23	2.26662e-21	yes	down	45.05	60.84	41.71	12.82	9.22	14.52	49.2	12.1867
AFLA_037920		mating alpha-pheromone PpgA	8.96	3.1635	3.16439e-19	1.82137e-17	yes	up	3.05	2.6	1.73	19.08	14.47	26.29	2.46	19.9467
AFLA_038230		conserved hypothetical protein	4.261	2.09102	5.60978e-11	1.20018e-09	yes	up	2.59	2.05	2.37	7.51	7.39	20.08	2.33667	11.66
AFLA_038240		aminotriazole resistance protein, putative	5.456	2.44789	1.16358e-13	3.55628e-12	yes	up	0.93	1.82	1.23	20.92	10.77	10.48	1.32667	14.0567
AFLA_038260		conserved hypothetical protein	0.11	-3.1789	4.93228e-36	1.30063e-33	yes	down	49.04	46.47	55.81	3.47	4.95	6.64	50.44	5.02
AFLA_038290		NACHT and TPR domain protein	2.128	1.08928	0.0030453	0.0123236	yes	up	2.03	3.72	2.52	3.87	3.59	8.32	2.75667	5.26
AFLA_038300		sugar transporter, putative	0.157	-2.67112	5.59952e-19	3.15885e-17	yes	down	5.73	5.12	4.39	1.08	0.94	0.51	5.08	0.843333
AFLA_038310		PKS-like enzyme, putative	0.21	-2.25433	3.88502e-18	1.97544e-16	yes	down	3.67	5.11	4.14	0.76	0.74	1.17	4.30667	0.89
AFLA_038320		multidrug resistance protein, putative	0.483	-1.0514	7.23623e-05	0.00046753	yes	down	1.6	1.94	1.68	0.49	0.78	0.84	1.74	0.703333
AFLA_038390		sarcosine oxidase, putative	0.404	-1.3066	0.00201179	0.00860817	yes	down	15.83	18.54	18.06	2.21	4.49	9.75	17.4767	5.48333
AFLA_038470		amino acid permease, putative	18.06	4.17473	1.28873e-08	1.87826e-07	yes	up	0.45	0.36	0.39	10.05	1.72	7.7	0.4	6.49
AFLA_038510		histidine permease, putative	2.181	1.12485	7.23166e-05	0.000467502	yes	up	35.92	32.87	36.95	60.72	45.08	103.02	35.2467	69.6067
AFLA_038530		elastinolytic metalloproteinase Mep	57.627	5.84867	1.84865e-31	3.43637e-29	yes	up	13.87	20.86	32.17	1368.18	413.7	1690.29	22.3	1157.39
AFLA_038550		multidrug resistance-associated protein 2, 6 (mrp2, 6), ABC-transporter, putative	0.177	-2.49565	3.14487e-05	0.000223012	yes	down	1.03	1.46	0.72	0.08	0.1	0.33	1.07	0.17
AFLA_038560		conserved hypothetical protein	0.209	-2.25728	0.00605585	0.0219034	yes	down	2.15	3.99	1.79	0.1	0.65	0.7	2.64333	0.483333
AFLA_038570		malonyl CoA-acyl carrier protein transacylase, putative	0.389	-1.36379	2.07463e-06	1.93774e-05	yes	down	2.97	5.64	4.18	1.12	1.66	1.61	4.26333	1.46333
AFLA_038580		RTA1 domain protein	0.361	-1.4701	1.48219e-09	2.58165e-08	yes	down	105.96	118.83	103.01	12.47	41.93	35.68	109.267	30.0267
AFLA_038600		nonribosomal peptide synthase, putative	0.242	-2.04697	1.85959e-05	0.00014072	yes	down	1.63	2.23	3.09	0.74	0.22	0.53	2.31667	0.496667
AFLA_038610		Ankyrin repeat protein	0.294	-1.76623	1.66958e-08	2.38131e-07	yes	down	12.53	13.17	14.55	2.23	3.38	5.28	13.4167	3.63
AFLA_038620		branched-chain amino acid aminotransferase, putative	0.246	-2.02182	3.52737e-07	3.85326e-06	yes	down	28.22	33.74	25.71	3.37	7.57	10.85	29.2233	7.26333
AFLA_038630		cytochrome P450, putative	0.156	-2.67962	1.40184e-06	1.34252e-05	yes	down	12.27	19.96	9.3	0.53	2.36	2.91	13.8433	1.93333
AFLA_038640		fatty acid synthase alpha subunit, putative	0.256	-1.96422	1.13842e-05	9.01432e-05	yes	down	3.93	7.88	5.47	0.43	1.19	1.79	5.76	1.13667
AFLA_038670		MFS transporter, putative	0.012	-6.38165	2.25526e-07	2.56236e-06	yes	down	2.32	7.59	3.6	0.16	0	0	4.50333	0.0533333
AFLA_038680		conserved hypothetical protein	0.418	-1.25753	0.000314443	0.00172245	yes	down	9.45	12.01	9.31	5.29	2.89	5.63	10.2567	4.60333
AFLA_038700		conserved hypothetical protein	16.269	4.02404	4.75095e-32	9.61982e-30	yes	up	84.67	96.6	128.44	2404.29	1122.87	2926.1	103.237	2151.09
AFLA_038710		conserved hypothetical protein	7.563	2.91889	1.80963e-09	3.11845e-08	yes	up	2.7	3.45	2.28	20.6	11.32	22.71	2.81	18.21
AFLA_038780		amino acid transporter, putative	0.365	-1.45342	0.000139123	0.000836364	yes	down	30.73	36.88	51.76	10.16	18.38	9.4	39.79	12.6467
AFLA_038790		adenosine deaminase family protein	0.487	-1.0367	0.00174537	0.00759496	yes	down	28.07	39.62	31.15	7.34	15.87	26.16	32.9467	16.4567
AFLA_038800		Melibiase subfamily, putative	0.024	-5.39261	0.00021702	0.00123658	yes	down	0.47	0.64	0.71	0	0.03	0	0.606667	0.01
AFLA_038860		conserved hypothetical protein	0.278	-1.84559	9.93213e-13	2.7203e-11	yes	down	70.24	57.55	50.68	11.54	18.03	13.44	59.49	14.3367
AFLA_038990		Amid-like NADH oxidoreductase, putative	0.186	-2.42858	1.42397e-11	3.37086e-10	yes	down	25.96	41.26	35.31	7.25	3.48	1.92	34.1767	4.21667
AFLA_039020		acetylcholinesterase, putative	0.419	-1.25448	7.41316e-05	0.000477039	yes	down	1.48	1.81	1.85	0.48	0.56	1.38	1.71333	0.806667
AFLA_039060		POT peptide transporter, putative	0.392	-1.35141	3.21193e-08	4.38268e-07	yes	down	15.45	26.37	19	5.99	5.63	8.31	20.2733	6.64333
AFLA_039130		sensor histidine kinase/response regulator TcsB/Sln1, putative	0.347	-1.52741	3.21309e-06	2.87329e-05	yes	down	234.75	275.81	250.59	46.39	112.82	72.07	253.717	77.0933
AFLA_039180		MFS gliotoxin efflux transporter GliA	158.144	7.3051	5.57329e-05	0.000370648	yes	up	0	0	0	1.99	0.12	2.16	0	1.42333
AFLA_039300		conserved hypothetical protein	3.241	1.69624	1.42236e-16	6.17935e-15	yes	up	130.75	193.07	128.71	421.31	408.07	414.89	150.843	414.757
AFLA_039310		nuclear envelope protein Brr6, putative	2.334	1.22306	3.28923e-13	9.51444e-12	yes	up	50.96	66.79	52.4	124.28	107.42	119.02	56.7167	116.907
AFLA_039320		MFS monocarboxylate transporter, putative	18.283	4.19242	2.69529e-14	8.78216e-13	yes	up	20.38	23.68	22.46	560.04	94.05	416.69	22.1733	356.927
AFLA_039330		conserved hypothetical protein	2.459	1.2983	8.30152e-05	0.000528825	yes	up	72.14	79.18	66.44	230.34	94.1	172.15	72.5867	165.53
AFLA_039380		amino acid permease	0.419	-1.2551	3.53584e-06	3.1225e-05	yes	down	8.09	10	7.39	3.35	2.67	3.51	8.49333	3.17667
AFLA_039400		extracellular guanyl-specific ribonuclease RntA	3.016	1.59286	5.39109e-06	4.59275e-05	yes	up	17.22	16.43	25.42	38.42	53.14	55.6	19.69	49.0533
AFLA_039450		penicillin-binding protein, putative	5.479	2.45404	2.66668e-12	6.90353e-11	yes	up	1.92	2.22	1.64	9.76	6.17	13.25	1.92667	9.72667
AFLA_039500		conserved hypothetical protein	0.198	-2.33442	9.73312e-05	0.000608401	yes	down	4.61	5.92	2.92	0.73	0.96	0.61	4.48333	0.766667
AFLA_039540		conserved hypothetical protein	0.028	-5.13558	0.00893365	0.0304841	yes	down	0.26	0.94	0.89	0	0	0	0.696667	0
AFLA_039560		WW domain protein	2.081	1.05729	6.89981e-06	5.73165e-05	yes	up	281.24	291.4	303.18	569.3	552.39	439.67	291.94	520.453
AFLA_039600		conserved hypothetical protein	0.414	-1.27238	0.000143528	0.000857463	yes	down	116.71	131.93	94.68	26.58	66.98	42.73	114.44	45.43
AFLA_039610		ubiE/COQ5 methyltransferase, putative	2.109	1.07686	1.33705e-05	0.000103984	yes	up	3.46	4	3.76	7.64	6.12	6.69	3.74	6.81667
AFLA_039680		conserved hypothetical protein	0.443	-1.17366	0.00071239	0.00348331	yes	down	7.93	7.98	5.84	2.7	1.89	4.13	7.25	2.90667
AFLA_039690		phosphoglycerate mutase, putative	0.328	-1.60768	3.97419e-05	0.000274441	yes	down	4.91	6.51	7.73	2.04	1.44	2.36	6.38333	1.94667
AFLA_039730		conserved hypothetical protein	9.913	3.30937	2.28347e-09	3.83021e-08	yes	up	5.39	6.38	5.61	54.98	76.44	16.11	5.79333	49.1767
AFLA_039840		alpha/beta hydrolase, putative	0.239	-2.06472	5.5427e-05	0.000369047	yes	down	3.6	7.32	4.56	1.01	1.11	1.08	5.16	1.06667
AFLA_039870		histidine acid phosphatase, putative	3.773	1.9156	3.90719e-08	5.26796e-07	yes	up	23.96	43.29	25.73	135.33	85.99	78.91	30.9933	100.077
AFLA_039940		MYND domain protein, putative	0.449	-1.15397	0.000126163	0.000765004	yes	down	30.88	24.6	23.87	10.07	8.61	12.94	26.45	10.54
AFLA_039960		conserved hypothetical protein	0.28	-1.83789	8.2902e-06	6.75791e-05	yes	down	3.03	2.3	2.3	0.38	0.76	0.61	2.54333	0.583333
AFLA_040040		antigenic cell wall galactomannoprotein, putative	2.12	1.08409	0.00473346	0.0178909	yes	up	152.92	190.24	163.63	149.45	363.89	497.6	168.93	336.98
AFLA_040060		TPR domain protein	5.143	2.36263	6.61777e-06	5.51756e-05	yes	up	0.89	1.44	2	4.69	4.7	10.66	1.44333	6.68333
AFLA_040160		molybdopterin cofactor sulfurase, putative	2.348	1.23118	9.49237e-07	9.37578e-06	yes	up	4.75	4.84	5.12	9.54	8.47	12.91	4.90333	10.3067
AFLA_040170		hypothetical protein	8.738	3.1273	2.17582e-15	8.47821e-14	yes	up	0.65	0.43	0.46	4.21	2.5	5.27	0.513333	3.99333
AFLA_040240		NmrA-like family protein	0.413	-1.27537	0.00236707	0.00991146	yes	down	78.45	85.29	88.03	39.65	48.58	63.99	83.9233	50.74
AFLA_040260		HLH DNA binding domain protein, putative	0.3	-1.7367	0.00194943	0.00837297	yes	down	736.96	874.25	901.88	70.61	417.83	165.94	837.697	218.127
AFLA_040280		L-PSP endoribonuclease family protein, putative	3.574	1.83769	7.15217e-05	0.00046342	yes	up	26.4	14.08	35.81	69.62	95.81	60.02	25.43	75.15
AFLA_040360		conserved hypothetical protein	0.22	-2.18433	1.02868e-08	1.53275e-07	yes	down	39.31	41.21	35.36	4.17	6.95	13.67	38.6267	8.26333
AFLA_040370		membrane copper amine oxidase, putative	0.212	-2.23467	1.17383e-08	1.72713e-07	yes	down	2.2	3.78	3.92	1.03	0.63	0.52	3.3	0.726667
AFLA_040410		conserved hypothetical protein	6.421	2.68273	6.0773e-09	9.45274e-08	yes	up	2.07	1.21	1.22	11.48	6.91	7.28	1.5	8.55667
AFLA_040440		conserved hypothetical protein	14.025	3.80994	2.21119e-27	2.81715e-25	yes	up	12.63	12.86	17.84	165.22	105.78	273.74	14.4433	181.58
AFLA_040450		amino acid permease family protein, putative	3.892	1.96058	1.20296e-14	4.15863e-13	yes	up	14.04	19.28	14.43	58.66	37.85	68.47	15.9167	54.9933
AFLA_040600		glucose-methanol-choline (gmc) oxidoreductase, putative	0.31	-1.68761	0.0125717	0.0405664	yes	down	1.24	2.96	3.51	0.49	1.1	0.48	2.57	0.69
AFLA_040610		conserved hypothetical protein	3.429	1.77788	0.00148425	0.00661552	yes	up	4.02	9.47	5.62	21.36	25.6	7.8	6.37	18.2533
AFLA_040650		ankyrin repeat-containing protein, putative	0.288	-1.79511	0.0092607	0.0313923	yes	down	0.59	0.65	0.67	0.24	0.74	0.21	0.636667	0.396667
AFLA_040800		conserved hypothetical protein	0.269	-1.89489	7.20546e-05	0.00046634	yes	down	63.28	74.17	70.26	5.31	18.36	27.69	69.2367	17.12
AFLA_040820		kinesin light chain, putative	4.31	2.10759	3.18542e-09	5.22712e-08	yes	up	4.76	6.76	4.76	26.25	20.76	13.45	5.42667	20.1533
AFLA_040840		serine/threonine protein kinase, putative	0.323	-1.63248	1.82069e-07	2.11959e-06	yes	down	15.19	13.07	13.14	2.97	2.75	6.26	13.8	3.99333
AFLA_040880		vegetative specific protein H5, putative	4.598	2.20092	0.00333956	0.0133054	yes	up	2.13	1.64	1.62	14.16	4.2	2.6	1.79667	6.98667
AFLA_041020		conserved hypothetical protein	2.981	1.57595	3.04813e-14	9.81896e-13	yes	up	20.93	30.13	27.82	66.27	55.01	86.63	26.2933	69.3033
AFLA_041060		cell wall associated protein, putative	0.279	-1.8417	2.44147e-08	3.39679e-07	yes	down	18.48	23.69	18.45	4.76	6.7	3.78	20.2067	5.08
AFLA_041100		conserved hypothetical protein	0.174	-2.52366	8.35357e-12	2.03264e-10	yes	down	22.03	27.3	27.52	4.26	5.84	2.46	25.6167	4.18667
AFLA_041210		conserved hypothetical protein	0.423	-1.23969	8.07464e-05	0.000516112	yes	down	118	87.42	132.11	16.35	24.91	35.75	112.51	25.67
AFLA_041320		acid phosphatase, putative	0.381	-1.39375	0.000187588	0.00108756	yes	down	353.26	386.98	378.27	65.34	90.68	216.71	372.837	124.243
AFLA_041440		dienelactone hydrolase	2.622	1.39052	1.87338e-12	4.99819e-11	yes	up	420.23	425.18	484.82	1105.9	996.79	976.44	443.41	1026.38
AFLA_041450		glutamyl-tRNA(Gln) amidotransferase, subunit A	0.393	-1.34855	1.36692e-05	0.000106088	yes	down	4.69	4.7	3.14	1.39	1.42	1.58	4.17667	1.46333
AFLA_041480		DltD N-terminal domain protein	2.273	1.18455	4.65742e-06	4.02519e-05	yes	up	13.33	17.51	15.87	20.33	35.54	33.66	15.57	29.8433
AFLA_041500		LysM domain protein, putative	2.029	1.02048	3.22639e-05	0.000228223	yes	up	8.99	10.56	11.06	20.25	13.48	21.5	10.2033	18.41
AFLA_041560		conserved hypothetical protein	0.49	-1.03044	0.000634584	0.00314353	yes	down	54.17	48.46	57.5	17.11	30.34	21.49	53.3767	22.98
AFLA_041650		siderophore iron transporter, putative	0.363	-1.46391	9.44388e-05	0.000593593	yes	down	5.52	6.25	5.54	2.45	0.95	1.07	5.77	1.49
AFLA_041830		chlorohydrolase family protein	2.612	1.38529	0.000309249	0.00169645	yes	up	11.21	18.48	13.32	44.93	18.09	34.97	14.3367	32.6633
AFLA_041890		conserved hypothetical protein	2.378	1.25003	0.00173617	0.0075659	yes	up	28.95	28.64	33.48	30.42	79.21	120.41	30.3567	76.68
AFLA_041960		cation diffusion facilitator 1	0.379	-1.39824	1.49912e-05	0.000115793	yes	down	87.33	86.84	89.84	40.59	22.05	24.71	88.0033	29.1167
AFLA_042010		zinc-dependent alcohol dehydrogenase, putative	0.456	-1.13262	0.00147372	0.00657376	yes	down	15.56	16.51	18.69	6.06	4.13	10.8	16.92	6.99667
AFLA_042020		3-ketoacyl-acyl carrier protein reductase, putative	0.335	-1.57723	4.76105e-06	4.10224e-05	yes	down	15.5	20.27	20.14	3.46	5.26	7.91	18.6367	5.54333
AFLA_042030		C6 transcription factor, putative	0.451	-1.14721	9.11467e-10	1.63272e-08	yes	down	9.16	11.32	10.21	3.79	3.39	5.27	10.23	4.15
AFLA_042090		Fasciclin domain family protein	0.187	-2.42106	5.36861e-47	2.89879e-44	yes	down	205.64	232.42	247.79	30.48	36.52	47.71	228.617	38.2367
AFLA_042150		catechol dioxygenase, putative	0.489	-1.03284	5.83293e-06	4.9211e-05	yes	down	61.23	63.34	50.54	18.85	27.45	29.63	58.37	25.31
AFLA_042390		glyceraldehyde 3-phosphate dehydrogenase, putative	0.061	-4.03176	5.99584e-29	8.94563e-27	yes	down	193.8	191.32	184.71	1.85	8.09	3.61	189.943	4.51667
AFLA_042400		AMP-binding enzyme family protein	1212.12	10.2433	6.09524e-15	2.21532e-13	yes	up	0	0	0	6.75	2.82	3	0	4.19
AFLA_042460		hypothetical protein	0.493	-1.02054	0.0040419	0.015642	yes	down	19.7	41.68	27.59	13.3	8.32	16.72	29.6567	12.78
AFLA_042500		conserved hypothetical protein	0.17	-2.55364	0.000242776	0.00136709	yes	down	8.65	3.02	3.18	0.41	1.06	0.8	4.95	0.756667
AFLA_042510		conserved hypothetical protein	0.353	-1.50259	0.00896473	0.0305626	yes	down	3.2	2.6	2.03	0.81	0.65	1.11	2.61	0.856667
AFLA_042610		conserved hypothetical protein	0.474	-1.07647	1.79461e-10	3.5206e-09	yes	down	55.39	54.67	46.5	22.18	20.68	31.97	52.1867	24.9433
AFLA_042750		conserved hypothetical protein	0.312	-1.67981	2.16245e-07	2.46929e-06	yes	down	67.63	58.92	71.59	12.52	27.35	23	66.0467	20.9567
AFLA_042770		vitamin H transporter, putative	0.001	-10.6073	1.03329e-18	5.66011e-17	yes	down	26.49	36.02	26.72	0.06	0	0	29.7433	0.02
AFLA_042820		cholinephosphate cytidylyltransferase, putative	2.998	1.58378	0.0139468	0.044211	yes	up	0.78	0.43	1.45	3.01	1.51	2.62	0.886667	2.38
AFLA_042900		conserved hypothetical protein	4.103	2.03672	0.000556766	0.00281712	yes	up	9.23	14.97	14.18	12.93	35.21	98.67	12.7933	48.9367
AFLA_042940		UbiA prenyltransferase family protein	3.416	1.77235	1.01643e-06	9.96133e-06	yes	up	2.14	2.91	1.94	6.37	11.11	22.27	2.33	13.25
AFLA_043030		MFS transporter, putative	0.418	-1.25874	0.00169717	0.00741303	yes	down	34.17	32.25	43.57	9.07	8.37	25.36	36.6633	14.2667
AFLA_043060		CCR4-NOT transcription complex, subunit 3	2.867	1.51974	7.44647e-08	9.45526e-07	yes	up	19.01	26.91	25.89	40.95	21.78	35.83	23.9367	32.8533
AFLA_043070		C2H2 finger domain protein, putative	8.552	3.09622	5.35143e-19	3.034e-17	yes	up	15.25	25.09	15.58	166.82	83.22	161.95	18.64	137.33
AFLA_043100		GrpB domain protein	1551.39	10.5993	7.48641e-17	3.40917e-15	yes	up	0	0	0	19.7	26.17	55.94	0	33.9367
AFLA_043210		RNA processing protein Grc3, putative	2.023	1.01648	0.0105154	0.0348944	yes	up	1.2	2.64	1.74	3.02	3.48	1.89	1.86	2.79667
AFLA_043280		glycoside hydrolase family 2 protein	0.314	-1.6706	1.20125e-07	1.46147e-06	yes	down	18.51	21.66	16.35	3.67	4.51	6.99	18.84	5.05667
AFLA_043300		allantoinase Dal1, putative	2.882	1.52696	0.000265927	0.00148247	yes	up	6.18	7.73	8.73	27.31	16.76	11.91	7.54667	18.66
AFLA_043310		conserved hypothetical protein	0.286	-1.80768	3.56024e-05	0.000249195	yes	down	3.89	2.5	3.1	0.3	1.12	1.67	3.16333	1.03
AFLA_043320		40S ribosomal protein S14, putative	2.361	1.2391	0.000514046	0.00263388	yes	up	60.31	58.77	81.75	93.55	169.63	115.04	66.9433	126.073
AFLA_043380		actin cortical patch protein Sur7, putative	2.097	1.06865	0.000761675	0.00369245	yes	up	211.88	227.09	214.07	477.64	448.7	270.95	217.68	399.097
AFLA_043470		ankyrin repeat-containing protein, putative	2.702	1.43414	5.77927e-07	6.02862e-06	yes	up	9.85	6.91	5.95	14.56	11.85	10.57	7.57	12.3267
AFLA_043480		conserved hypothetical protein	0.468	-1.09444	0.0135243	0.0430885	yes	down	80.74	77.21	85.97	45.04	41.65	15.44	81.3067	34.0433
AFLA_043630		conserved hypothetical protein	9.339	3.22332	1.56192e-15	6.17095e-14	yes	up	348.66	363.1	318.91	2780.09	3787.42	1422.94	343.557	2663.48
AFLA_043710		C6 finger domain protein, putative	2.404	1.26524	0.00385878	0.0150411	yes	up	12.24	12.48	11.96	35.96	21.19	13.18	12.2267	23.4433
AFLA_043820		DNA polymerase alpha catalytic subunit, putative	800.005	9.64387	7.80324e-09	1.19408e-07	yes	up	0	0	0	0.74	0.22	6.42	0	2.46
AFLA_043930		MFS phosphate transporter, putative	0.246	-2.02395	2.76307e-33	6.02508e-31	yes	down	535.24	565.38	614.11	99.65	122.81	156.67	571.577	126.377
AFLA_044260		kynureninase	0.464	-1.10882	2.68982e-06	2.43803e-05	yes	down	26.69	27.71	24.92	8.82	8.76	15.69	26.44	11.09
AFLA_044390		NAD binding Rossmann fold oxidoreductase, putative	4.472	2.16082	1.00524e-23	9.57854e-22	yes	up	10.84	13.56	10.08	48.78	39.57	46.94	11.4933	45.0967
AFLA_044400		inositol oxygenase, putative	6.922	2.79116	1.1497e-20	7.80627e-19	yes	up	68.54	94.48	64.93	421.41	298.09	716.48	75.9833	478.66
AFLA_044460		phenylacetyl-CoA ligase, putative	2.287	1.19323	0.000411015	0.00216767	yes	up	11.89	12.43	14.55	18.78	17.62	44.19	12.9567	26.8633
AFLA_044770		mandelate racemase/muconate lactonizing enzyme family protein	0.26	-1.94408	2.11485e-10	4.11325e-09	yes	down	29.57	35.53	33.66	5.36	5.89	12.21	32.92	7.82
AFLA_044850		conserved hypothetical protein	9.003	3.17039	0.00237687	0.0099488	yes	up	0	1.45	6.16	11.87	23.6	17.92	2.53667	17.7967
AFLA_044860		exonuclease, putative	0.229	-2.12834	0.00934807	0.0316217	yes	down	40.91	47.67	30.8	12.1	0.53	11.85	39.7933	8.16
AFLA_044970		pectate lyase precursor, putative	0.422	-1.24624	0.0102517	0.0341793	yes	down	1.95	2.12	1.78	0.44	0.98	0.91	1.95	0.776667
AFLA_045080		cytochrome P450, putative	0.139	-2.8501	6.83549e-08	8.73818e-07	yes	down	30.7	24.5	31.53	1.04	5.47	3.05	28.91	3.18667
AFLA_045110		phytanoyl-CoA dioxygenase family protein	4.16	2.05653	4.65134e-08	6.18307e-07	yes	up	5.92	10.27	8.42	35.78	16.49	37.75	8.20333	30.0067
AFLA_045140		conserved hypothetical protein	0.455	-1.13735	0.00288671	0.0117658	yes	down	3.77	4.64	3.2	1.41	1.54	1.55	3.87	1.5
AFLA_045160		conserved hypothetical protein	2.092	1.06487	4.45556e-08	5.93673e-07	yes	up	13.63	16.21	17.23	29.48	26.48	30.53	15.69	28.83
AFLA_045300		DUF833 domain protein	2.066	1.04657	8.54195e-07	8.52616e-06	yes	up	35.37	36.69	36.36	49.87	62.48	88.2	36.14	66.85
AFLA_045350		conserved hypothetical protein	3.486	1.80159	1.45456e-08	2.09669e-07	yes	up	182.65	230.91	208.76	756.03	537.42	416.64	207.44	570.03
AFLA_045380		dimeric dihydrodiol dehydrogenase, putative	7.066	2.82087	3.18813e-13	9.26927e-12	yes	up	6.2	7.35	5.97	55.08	22.5	43.2	6.50667	40.26
AFLA_045390		N-alkane-inducible cytochrome P450, putative	24.99	4.64326	0.0156623	0.0486295	yes	up	0	0	0.17	2.8	0.6	0.32	0.0566667	1.24
AFLA_045490		dimethylallyl tryptophan synthase, putative	3.124	1.64356	0.000522832	0.00267406	yes	up	0.86	2.1	1.5	3.82	4.72	3.42	1.48667	3.98667
AFLA_045560		carboxylic acid transport protein	3.286	1.71648	1.02106e-08	1.52339e-07	yes	up	308.62	367.84	335.12	620.08	820.63	1596.86	337.193	1012.52
AFLA_045570		acetyl xylan esterase, putative	9.165	3.19619	1.16074e-30	1.99419e-28	yes	up	39.55	48.68	28.34	346.41	227.3	364.37	38.8567	312.693
AFLA_045590		conserved hypothetical protein	8.182	3.03238	3.38631e-07	3.72068e-06	yes	up	6.28	8.95	7.94	35.03	106.77	19.85	7.72333	53.8833
AFLA_045690		endo-beta-1,6-glucanase, putative	0.324	-1.62729	7.04862e-05	0.000457756	yes	down	61.84	65.4	62.54	16.67	8.31	31.1	63.26	18.6933
AFLA_045700		fungal specific transcription factor, putative	0.384	-1.38033	0.00128083	0.00581632	yes	down	135.82	161.83	150.46	20.96	61.1	83.75	149.37	55.27
AFLA_045710		C6 finger domain protein, putative	0.001	-10.1737	5.97281e-17	2.76431e-15	yes	down	30.89	40.22	30.1	0	0	0	33.7367	0
AFLA_045730		Mitochondrial ATP synthase epsilon chain domain-containing protein	6.151	2.62072	2.53547e-23	2.26375e-21	yes	up	280.27	297.52	384.37	798.17	1317.78	1358.04	320.72	1158
AFLA_045750		antigenic mitochondrial protein HSP60, putative	0.301	-1.73378	1.8658e-07	2.16322e-06	yes	down	186.02	290.28	267.2	52.44	91.74	49.49	247.833	64.5567
AFLA_045830		translation initiation protein Sua5	2.91	1.54107	5.24752e-09	8.27561e-08	yes	up	10.68	12.64	17.69	31.72	37.99	35.56	13.67	35.09
AFLA_045960		DUF221 domain protein, putative	2.687	1.42591	2.06944e-09	3.51805e-08	yes	up	22.6	32.39	30.27	76.13	51.43	72.11	28.42	66.5567
AFLA_045970		vacuolar transporter chaperone (Vtc4), putative	0.345	-1.53598	7.12072e-31	1.24218e-28	yes	down	78.63	98.61	86.67	27.11	24.71	29.71	87.97	27.1767
AFLA_045980		secreted dipeptidyl peptidase DppV	2.216	1.14802	4.50229e-05	0.000305332	yes	up	192.79	229.21	234.51	313.48	332.73	728.57	218.837	458.26
AFLA_046110		conserved hypothetical protein	15.836	3.98511	3.67757e-06	3.23256e-05	yes	up	0.37	0.87	0.42	8.8	2.91	11.01	0.553333	7.57333
AFLA_046140		exosome complex endonuclease 2, putative	2.041	1.02952	8.02161e-05	0.000513012	yes	up	42.11	40.19	41.89	58.95	92.47	65.73	41.3967	72.3833
AFLA_046180		terminal deoxynucleotidyl transferase, putative	148.633	7.21561	4.72229e-05	0.000318537	yes	up	0	0	0	2.04	0.52	0.19	0	0.916667
AFLA_046190		nickel transport protein, putative	0.259	-1.94917	6.56559e-09	1.01843e-07	yes	down	35.44	33	28.21	2.75	5.1	8.32	32.2167	5.39
AFLA_046210		conserved hypothetical protein	0.281	-1.83299	3.67525e-06	3.23256e-05	yes	down	132.5	115.19	130.08	14.19	24.94	58.59	125.923	32.5733
AFLA_046230		amino acid permease (Dip5), putative	3.029	1.59894	1.28352e-12	3.48179e-11	yes	up	103.76	144.24	149.82	336.46	274.13	483.6	132.607	364.73
AFLA_046290		conserved hypothetical protein	10.424	3.38177	1.2211e-05	9.58205e-05	yes	up	2.13	2.1	2.25	54.98	7.12	31.6	2.16	31.2333
AFLA_046420		1-acylglycerol-3-phosphate acyltransferase (AtaAp), putative	2.187	1.12919	2.58546e-05	0.000187566	yes	up	18.99	34.28	27.47	56.92	45.94	48.98	26.9133	50.6133
AFLA_046490		SET domain protein	3.659	1.8714	2.34007e-06	2.15548e-05	yes	up	5.82	6.06	6.14	27.74	10.68	19.56	6.00667	19.3267
AFLA_046620		glutathione S-transferase, putative	0.336	-1.57423	0.000103105	0.000639208	yes	down	88.42	103.3	248.61	51.41	67.67	62.31	146.777	60.4633
AFLA_046670		MFS allantoate transporter, putative	0.497	-1.0076	0.00599015	0.0217004	yes	down	137.23	148.09	142.37	20.73	54.23	109.9	142.563	61.62
AFLA_046750		FMN binding oxidoreductase, putative	0.41	-1.28597	1.19765e-05	9.41755e-05	yes	down	66.64	52.41	52.01	15.8	16.97	31.34	57.02	21.37
AFLA_046770		C6 transcription factor, putative	4.23	2.08056	0.000912073	0.00432719	yes	up	1.41	1.39	1.46	5.06	1.96	9.65	1.42	5.55667
AFLA_046830		flotillin domain protein	2.95	1.56062	6.67912e-10	1.21564e-08	yes	up	18.63	25.31	14.34	138.31	87.35	127.36	19.4267	117.673
AFLA_046850		60S ribosomal protein L44	2.427	1.27896	0.000276759	0.00153681	yes	up	263.5	348.65	314.13	329.73	802.71	646.15	308.76	592.863
AFLA_047060		Patatin-like serine hydrolase, putative	2.077	1.05447	0.00144035	0.00643756	yes	up	40.56	42.94	48.3	110.01	66.37	61.23	43.9333	79.2033
AFLA_047130		conserved hypothetical protein	2.133	1.09286	4.43043e-09	7.06564e-08	yes	up	30.38	34.94	28.69	52.5	74.09	121.3	31.3367	82.63
AFLA_047210		cyclin-dependent protein kinase complex component, putative	0.45	-1.15312	0.000893109	0.00425705	yes	down	18.7	20.27	22.81	5.81	6.45	12.66	20.5933	8.30667
AFLA_047220		RNA binding protein, putative	3.301	1.72289	2.37126e-05	0.000173806	yes	up	8.35	15.3	13.38	43.03	15.85	31.52	12.3433	30.1333
AFLA_047250		short chain dehydrogenase/reductase, putative	0.348	-1.52197	0.00374169	0.0146452	yes	down	36.05	42.52	24.78	17.71	7.17	5.62	34.45	10.1667
AFLA_047350		prolidase pepP, putative	4.094	2.03358	1.53619e-20	1.01865e-18	yes	up	81.85	95.69	79.74	282.4	260.82	477.35	85.76	340.19
AFLA_047360		conserved hypothetical protein	2.25	1.17009	2.02631e-09	3.46028e-08	yes	up	10.06	10.44	10.51	21.25	19.1	21.42	10.3367	20.59
AFLA_047880		transcription elongation factor, putative	2.554	1.35273	3.62349e-10	6.8822e-09	yes	up	61.09	54.53	51.87	116.8	140.78	117.24	55.83	124.94
AFLA_048090		conserved hypothetical protein	0.489	-1.03133	0.00357881	0.0141001	yes	down	34.2	54.64	27.63	11.6	16.71	21.12	38.8233	16.4767
AFLA_048120		cell cycle control protein Cwf14/Bud31, putative	0.44	-1.18508	9.04485e-06	7.32568e-05	yes	down	91.17	82.78	77.19	29.15	24.42	37.78	83.7133	30.45
AFLA_048430		hypothetical protein	2.753	1.46076	2.03842e-07	2.34895e-06	yes	up	8.58	11.61	14.02	31.54	20.03	32.05	11.4033	27.8733
AFLA_048670		sodium/hydrogen exchanger 3, putative	2.185	1.12769	9.63292e-05	0.000603468	yes	up	8.94	13.92	17.53	25.39	20.79	32.37	13.4633	26.1833
AFLA_048690		alcohol dehydrogenase, putative	2.084	1.05911	2.15495e-13	6.39659e-12	yes	up	266.51	318.77	321.42	630.26	660.62	914.31	302.233	735.063
AFLA_048740		MFS transporter, putative	2.467	1.30254	9.11918e-07	9.0545e-06	yes	up	120.04	114.1	122.42	166.07	310.69	280.52	118.853	252.427
AFLA_048860		conserved hypothetical protein	0.469	-1.0915	0.000170635	0.000997848	yes	down	19.31	22.34	14.57	5.59	6.29	10.48	18.74	7.45333
AFLA_048870		C2H2 transcription factor (AmdA), putative	0.194	-2.3688	2.42014e-21	1.7591e-19	yes	down	21.66	26.43	21.94	3.23	3.55	6.03	23.3433	4.27
AFLA_048900		ubiquitin C-terminal hydrolase family protein	2.904	1.53822	1.64415e-05	0.000125881	yes	up	9.86	9.18	15.23	37.89	20.42	29.84	11.4233	29.3833
AFLA_048960		efflux pump antibiotic resistance protein, putative	0.088	-3.50736	9.36047e-08	1.1638e-06	yes	down	3.47	3.7	3.63	0.1	0.61	0.2	3.6	0.303333
AFLA_049060		conserved hypothetical protein	6.121	2.6138	5.16507e-07	5.42787e-06	yes	up	5.02	0.7	0.97	10.52	6.3	5.66	2.23	7.49333
AFLA_049070		sodium P-type ATPase, putative	3.21	1.68267	1.76561e-06	1.67114e-05	yes	up	17.11	21.04	17.56	77.67	38.18	40.33	18.57	52.06
AFLA_049100		aminotransferase, putative	0.385	-1.37638	3.34851e-07	3.68628e-06	yes	down	5.77	5.47	4.74	1.3	1.75	2.52	5.32667	1.85667
AFLA_049110		sarcosine oxidase, putative	0.061	-4.04051	1.57055e-06	1.49118e-05	yes	down	15.85	14.47	19.06	0.01	0.8	1.97	16.46	0.926667
AFLA_049130		conserved hypothetical protein	0.143	-2.807	0.00103018	0.00480454	yes	down	1.26	1.48	1.22	0.35	0.1	0.06	1.32	0.17
AFLA_049150		very-long-chain acyl-CoA synthetase family protein (CefD1), putative	0.409	-1.28986	0.00279212	0.0114337	yes	down	6.26	7.22	5.82	0.98	1.81	4.24	6.43333	2.34333
AFLA_049170		conserved hypothetical protein	0.342	-1.54999	2.28481e-06	2.10801e-05	yes	down	6.62	7.12	6.75	1.83	1.29	3.26	6.83	2.12667
AFLA_049300		mRNA-nucleus export ATPase (Elf1), putative	2.477	1.30838	0.0024475	0.0102034	yes	up	28.64	39.8	41.77	77.65	116.45	31.26	36.7367	75.12
AFLA_049310		conserved hypothetical protein	3.638	1.86334	2.49971e-29	3.8303e-27	yes	up	127.71	156.59	144.1	463.51	372.86	480.05	142.8	438.807
AFLA_049370		short-chain dehydrogenase/reductase family protein, putative	3.175	1.66683	3.61504e-17	1.7151e-15	yes	up	9.01	13.02	11.5	32.45	27.57	33.64	11.1767	31.22
AFLA_049390		malate synthase AcuE	0.251	-1.99458	6.35264e-06	5.3318e-05	yes	down	1629.94	1784.88	1745.94	115.88	516.67	447.03	1720.25	359.86
AFLA_049420		beta-glucosidase, putative	0.496	-1.01163	1.01869e-10	2.10017e-09	yes	down	29.88	42.87	36.87	15.2	16.87	19.74	36.54	17.27
AFLA_049430		conserved hypothetical protein	0.057	-4.12168	1.59499e-22	1.31055e-20	yes	down	172.88	275.53	251.4	8.91	18.04	6.76	233.27	11.2367
AFLA_049450		conserved hypothetical protein	0.455	-1.13573	0.00327696	0.0131067	yes	down	14.62	9.04	14.29	3.58	5.44	10.76	12.65	6.59333
AFLA_049470		conserved hypothetical protein	0.245	-2.02911	4.46272e-07	4.74698e-06	yes	down	593.58	677.71	1252.13	121.61	227.55	123.05	841.14	157.403
AFLA_049510		amine oxidase, putative	2.199	1.1366	2.74229e-06	2.47965e-05	yes	up	22.21	25.41	20.47	42.67	33.71	62.96	22.6967	46.4467
AFLA_049580		NAD binding Rossmann fold oxidoreductase, putative	0.26	-1.94532	0.00272274	0.011194	yes	down	2.22	1.68	3.52	0.34	0.5	0.93	2.47333	0.59
AFLA_049590		hypothetical protein	7.982	2.99673	0.0034146	0.013552	yes	up	0	9.44	17.62	66.96	40.18	37.3	9.02	48.1467
AFLA_049700		salicylate hydroxylase, putative	2.482	1.31171	2.39157e-06	2.1958e-05	yes	up	9.83	13.52	10.49	29.19	22.42	21.22	11.28	24.2767
AFLA_049900		hypothetical protein	0.447	-1.16254	0.00305304	0.0123373	yes	down	4.74	3.41	3.74	0.64	1.41	1.8	3.96333	1.28333
AFLA_050250		bZIP transcription factor CpcA	2.11	1.07721	5.19613e-12	1.29777e-10	yes	up	295.85	378.22	364.54	592.62	687.7	651.38	346.203	643.9
AFLA_050280		sulfate transporter family protein	0.45	-1.15201	4.32884e-16	1.79797e-14	yes	down	7.76	9.03	8.36	3.58	3.28	4.32	8.38333	3.72667
AFLA_050610		acid phosphatase PHOa	0.197	-2.34406	9.4891e-16	3.81549e-14	yes	down	13.33	22.64	13.98	1.77	2.49	3.5	16.65	2.58667
AFLA_050660		conserved hypothetical protein	6.271	2.64875	4.00273e-10	7.55191e-09	yes	up	10.36	8.11	8.02	29.82	50.33	63.5	8.83	47.8833
AFLA_050670		CAIB/BAIF family enzyme	3.403	1.7669	8.23988e-12	2.00929e-10	yes	up	3.35	3.67	4.17	7.88	7.55	13.89	3.73	9.77333
AFLA_050720		ribosome biogenesis protein Kri1	4.062	2.02236	0.00419185	0.0161123	yes	up	3.39	5.66	2.04	7.5	26.15	4.49	3.69667	12.7133
AFLA_050780		dfg10 protein, putative	2.434	1.28329	1.67839e-05	0.000128243	yes	up	15	20.32	14.2	43.77	29.4	30.94	16.5067	34.7033
AFLA_050800		40S ribosomal protein S12	2.347	1.23064	0.000643862	0.00318115	yes	up	202.51	207.82	273.86	241.45	622.91	551.42	228.063	471.927
AFLA_050860		conserved hypothetical protein	2.294	1.19772	0.00189079	0.00815506	yes	up	5.94	9.5	8.26	16.51	19.11	10.9	7.9	15.5067
AFLA_051010		conserved hypothetical protein	2.152	1.10565	0.0129063	0.0414926	yes	up	3.87	4.76	3.86	10.25	4.62	8.57	4.16333	7.81333
AFLA_051020		conserved hypothetical protein	0.031	-5.03006	1.23615e-13	3.76794e-12	yes	down	2.33	2.73	2.12	0.02	0.03	0.09	2.39333	0.0466667
AFLA_051120		conserved hypothetical protein	0.37	-1.43517	0.00724298	0.0254661	yes	down	15.07	9.73	7.26	1.83	3.45	4.97	10.6867	3.41667
AFLA_051130		15-hydroxyprostaglandin dehydrogenase (NAD(+))	0.493	-1.01978	1.04589e-07	1.28348e-06	yes	down	120.88	102.69	95.27	36.44	42.78	53.04	106.28	44.0867
AFLA_051300		L-serine dehydratase, putative	2.11	1.07716	0.00716393	0.0252512	yes	up	7.62	5.45	6.48	12.42	7.88	16.78	6.51667	12.36
AFLA_051410		RGS domain protein (Rax1), putative	0.013	-6.31768	5.47648e-05	0.000364948	yes	down	1	1.91	0.88	0	0	0	1.26333	0
AFLA_051450		hypothetical protein	0.356	-1.48989	1.76101e-11	4.05856e-10	yes	down	2.76	3.55	3.41	1.03	0.89	1.15	3.24	1.02333
AFLA_051520		conserved hypothetical protein	2.363	1.24065	8.73702e-09	1.31741e-07	yes	up	260.91	330.39	298.73	466.18	540.58	874.04	296.677	626.933
AFLA_051820		clathrin-coated vesicle protein, putative	811.89	9.66514	5.3584e-15	1.95996e-13	yes	up	0	0	0	23.69	24.72	38.16	0	28.8567
AFLA_051830		conserved hypothetical protein	0.337	-1.57027	5.50827e-08	7.20395e-07	yes	down	190.02	218.82	193.31	22.95	63.75	69.48	200.717	52.06
AFLA_051880		conserved hypothetical protein	0.247	-2.0167	5.44686e-35	1.31409e-32	yes	down	11.19	12.87	11.39	3.5	4.19	5.24	11.8167	4.31
AFLA_051890		MFS monosaccharide transporter, putative	0.06	-4.06962	4.13287e-36	1.11578e-33	yes	down	84.45	92.27	105.28	5.62	5.68	3.21	94	4.83667
AFLA_051900		zinc knuckle transcription factor (CnjB), putative	0.096	-3.37829	4.79468e-16	1.98419e-14	yes	down	12.78	13.32	14.95	0.83	1.49	2.15	13.6833	1.49
AFLA_052240		C6 transcription factor, putative	7.752	2.9546	7.12934e-15	2.56634e-13	yes	up	12.26	14.82	13.54	126.2	44.66	109.51	13.54	93.4567
AFLA_052250		conserved hypothetical protein	6.178	2.62706	4.18025e-13	1.19395e-11	yes	up	53.91	92.17	87.67	746.18	278.44	711.78	77.9167	578.8
AFLA_052360		conserved hypothetical protein	96.233	6.58846	3.5064e-05	0.00024573	yes	up	0	0	0	8.4	26	21.29	0	18.5633
AFLA_052560		conserved hypothetical protein	146.722	7.19694	0.00214004	0.00909859	yes	up	0	0	0	2.45	8.39	0	0	3.61333
AFLA_052820		conserved hypothetical protein	0.421	-1.24959	9.61603e-07	9.48966e-06	yes	down	34.05	30.43	31.85	11.75	14.04	10.05	32.11	11.9467
AFLA_052860		chaperone/heat shock protein Hsp12, putative	2.005	1.00332	0.00810106	0.0280311	yes	up	5479.75	4278.2	6173.91	6227.69	12259.8	5590.14	5310.62	8025.89
AFLA_052960		glycosyl transferase family protein	0.458	-1.12608	0.00455218	0.0172922	yes	down	25.66	27.29	28.97	4.47	11.21	14.59	27.3067	10.09
AFLA_053030		hscarg dehydrogenase, putative	9.789	3.29118	3.43418e-05	0.000240817	yes	up	0.56	0.56	0.07	1.49	6	2.07	0.396667	3.18667
AFLA_053070		yapsin, putative	0.2	-2.32211	7.68621e-07	7.77466e-06	yes	down	9.42	13.06	14.21	1	3.38	2.07	12.23	2.15
AFLA_053220		conserved hypothetical protein	7.35	2.87772	1.40897e-22	1.17473e-20	yes	up	5.49	4.17	4.91	21.39	30.71	45.35	4.85667	32.4833
AFLA_053230		conserved hypothetical protein	2.494	1.31842	0.00287114	0.011715	yes	up	1.53	1.76	1.51	4.73	3.02	2.63	1.6	3.46
AFLA_053240		conserved hypothetical protein	4.931	2.30182	0.00519857	0.0193223	yes	up	0.18	0.36	0.27	1.65	0.96	0.77	0.27	1.12667
AFLA_053250		conserved hypothetical protein	2.317	1.21237	1.3087e-10	2.63839e-09	yes	up	149.65	127.27	144.52	259.51	263.14	305.52	140.48	276.057
AFLA_053260		conserved hypothetical protein	2.431	1.28176	1.00871e-06	9.89428e-06	yes	up	117.59	157.36	151.72	308.53	200.08	426.04	142.223	311.55
AFLA_053290		hypothetical protein	0.486	-1.04224	0.00378008	0.0147801	yes	down	22.74	24.55	18.59	3.87	8.33	13.23	21.96	8.47667
AFLA_053300		cytochrome P450, putative	0.121	-3.04652	4.47537e-05	0.000303869	yes	down	1.48	1.96	1.39	0.44	0.07	0.2	1.61	0.236667
AFLA_053310		vitamin H transporter, putative	0.258	-1.95354	6.57782e-09	1.01893e-07	yes	down	4.33	6.47	4.82	0.9	1.1	1.63	5.20667	1.21
AFLA_053330		conserved hypothetical protein	0.051	-4.30313	2.2216e-06	2.05807e-05	yes	down	6.6	9.92	11.58	0.07	1.06	0.07	9.36667	0.4
AFLA_053340		acetolactate synthase, putative	0.15	-2.73906	1.85186e-09	3.17674e-08	yes	down	2.86	4.08	3.79	0.27	0.54	0.64	3.57667	0.483333
AFLA_053430		3-hydroxyacyl-CoA dehyrogenase, putative	0.136	-2.87594	6.61829e-07	6.8037e-06	yes	down	5.48	11.55	3.51	1.07	0.49	0.76	6.84667	0.773333
AFLA_053610		conserved hypothetical protein	0.493	-1.01928	0.000990692	0.00464371	yes	down	4.38	3.86	3.4	1.73	1.87	2.21	3.88	1.93667
AFLA_053630		short-chain dehydrogenase, putative	0.253	-1.98133	0.000585735	0.00294269	yes	down	5.08	6.95	6.36	0.49	1.91	1.68	6.13	1.36
AFLA_053670		hypothetical protein	6.154	2.62158	5.15814e-06	4.41087e-05	yes	up	2.62	1.02	4.35	12.9	3.27	4.81	2.66333	6.99333
AFLA_053680		conserved hypothetical protein	9.846	3.29951	1.67391e-15	6.57354e-14	yes	up	188.56	204.05	157.42	1690.24	1936.59	751.32	183.343	1459.38
AFLA_053700		conserved hypothetical protein	2.794	1.48225	0.000309653	0.00169785	yes	up	2397.94	2167.41	2609.24	2740.27	3740.59	8694.91	2391.53	5058.59
AFLA_053820		FAD dependent oxidoreductase, putative	0.342	-1.54943	0.0118903	0.0387027	yes	down	1.56	1.23	1.16	0.46	0.63	0.51	1.31667	0.533333
AFLA_053830		MFS transporter Liz1/Seo1, putative	7.893	2.98058	2.98279e-17	1.43313e-15	yes	up	0.57	1.17	0.7	4.5	4.75	7.85	0.813333	5.7
AFLA_053840		conserved hypothetical protein	6.827	2.77115	2.4584e-23	2.24805e-21	yes	up	6.65	12.8	8.35	55.28	40.68	72.17	9.26667	56.0433
AFLA_053890		acetylcholinesterase, putative	0.39	-1.35816	0.00359719	0.014143	yes	down	2.47	2.23	3.22	0.56	0.87	1.41	2.64	0.946667
AFLA_053980		DUF636 domain protein	468.458	8.87177	7.31702e-08	9.32222e-07	yes	up	0	0	0	34.35	2.29	58.29	0	31.6433
AFLA_054020		conserved hypothetical protein	4.962	2.31091	1.36811e-10	2.73117e-09	yes	up	12.38	20.97	12.57	37.32	78.39	84.14	15.3067	66.6167
AFLA_054060		ATP/GTP-binding protein, putative	3.395	1.76333	4.51998e-10	8.42962e-09	yes	up	12.49	21.88	22.39	51.79	49.3	43.4	18.92	48.1633
AFLA_054130		MFS transporter, putative	0	-12.4307	9.89165e-24	9.50521e-22	yes	down	55	43.28	83.66	0	0	0	60.6467	0
AFLA_054170		MYB3r3, putative	20.864	4.38295	8.35932e-05	0.00053191	yes	up	0	0.06	0.13	1.59	0.65	0.82	0.0633333	1.02
AFLA_054360		conserved hypothetical protein	2.318	1.213	9.38827e-07	9.28914e-06	yes	up	6.39	8.95	6.81	21.73	21.75	39.25	7.38333	27.5767
AFLA_054410		conserved hypothetical protein	2.786	1.47837	1.1616e-08	1.71725e-07	yes	up	11.53	12.36	16.94	34.92	21.43	42.62	13.61	32.99
AFLA_054420		4-hydroxyphenylacetate degradation bifunctional isomerase/decarboxylase, putative	2.318	1.21311	0.00727046	0.0255311	yes	up	8.87	10.59	8.96	10.36	13.36	37.12	9.47333	20.28
AFLA_054470		class V chitinase Chi100	18.867	4.23777	2.04685e-07	2.35388e-06	yes	up	0.03	0.08	0.04	0.46	0.55	1.45	0.05	0.82
AFLA_054530		conserved hypothetical protein	0.223	-2.16657	1.70983e-10	3.36594e-09	yes	down	4.68	4.69	4.69	0.75	1.09	0.93	4.68667	0.923333
AFLA_054550		myo inositol dehydrogenase, putative	0.124	-3.007	8.94503e-23	7.56923e-21	yes	down	32.12	30.8	23.17	2.59	3.92	3.08	28.6967	3.19667
AFLA_054790		mitochondrial folate carrier protein Flx1, putative	2.206	1.14131	3.23924e-05	0.000228989	yes	up	24.32	23.18	20.26	32.2	57.52	43.54	22.5867	44.42
AFLA_055010		homoaconitase LysF	2.684	1.42452	0.000939739	0.00443433	yes	up	3.71	5.99	4.78	5.3	12.77	11.59	4.82667	9.88667
AFLA_055030		mitochondrial GTPase (Mss1), putative	3.026	1.59724	0.000128543	0.000779019	yes	up	3.53	8.75	7.74	14.51	11.51	28.36	6.67333	18.1267
AFLA_055060		NAD-dependent formate dehydrogenase AciA/Fdh	0.173	-2.5289	3.39268e-15	1.28232e-13	yes	down	6972.19	6967.85	6282.43	518.3	1183.03	1392.13	6740.82	1031.15
AFLA_055080		sucrase/ferredoxin-like family protein Fmi1, putative	7.33	2.87373	0.000289925	0.00160129	yes	up	1.65	0.43	1.05	12.02	3.33	5.96	1.04333	7.10333
AFLA_055180		lysine decarboxylase-like protein	5.147	2.36385	2.23174e-12	5.87139e-11	yes	up	45.77	80.38	54.74	267.51	157.27	388.81	60.2967	271.197
AFLA_055200		Vacuolar protein sorting 55 superfamily	2.177	1.12218	0.00267139	0.0110039	yes	up	33.37	53.02	62.56	54.17	91.66	121.73	49.65	89.1867
AFLA_055220		Hsp70 nucleotide exchange factor (Fes1), putative	0	-11.3233	1.638e-20	1.07984e-18	yes	down	80.96	127.31	75.8	0	0	0	94.69	0
AFLA_055270		conserved hypothetical protein	3.047	1.60747	0.00369469	0.0144812	yes	up	21.18	26.99	7.91	41.44	63.1	35.46	18.6933	46.6667
AFLA_055420		conserved hypothetical protein	0.253	-1.9843	1.50482e-33	3.34571e-31	yes	down	192.1	193.22	187.07	34.68	45.04	49.31	190.797	43.01
AFLA_055430		pre-rRNA processing protein, putative	30.089	4.91115	2.66537e-06	2.41975e-05	yes	up	1.18	0.62	0	12.91	31.9	4.08	0.6	16.2967
AFLA_055470		conserved hypothetical protein	2.255	1.17316	0.000427598	0.00223641	yes	up	2.91	3.19	1.85	3.98	6.21	3.53	2.65	4.57333
AFLA_055640		conserved hypothetical protein	2.254	1.17239	4.41732e-06	3.83522e-05	yes	up	20.95	31.56	26.59	68.78	43	54.14	26.3667	55.3067
AFLA_055660		hypothetical protein	2.658	1.41031	0.000100598	0.000626058	yes	up	4.61	4.41	2.59	17.12	12.32	15.64	3.87	15.0267
AFLA_055700		ATP-binding cassette transporter, putative	0.405	-1.30405	1.41739e-06	1.35399e-05	yes	down	16.98	35.32	25.99	8.42	14.14	9.42	26.0967	10.66
AFLA_056010		hypothetical protein	0.004	-7.90904	3.01203e-08	4.13981e-07	yes	down	2.36	3.3	7.56	0	0	0	4.40667	0
AFLA_056020		RING finger protein	0.268	-1.8975	8.48438e-15	3.00639e-13	yes	down	31.93	37.55	26.47	5.82	8.93	8.07	31.9833	7.60667
AFLA_056040		transmembrane hyphal anastomosis protein Ham2/Far11	0.002	-9.03737	2.10782e-12	5.57122e-11	yes	down	2.08	1.92	3.44	0	0	0	2.48	0
AFLA_056050		ribosomal large subunit biogenesis protein MAK16, putative	3.239	1.69569	0.00852986	0.0293358	yes	up	14.58	16.28	15.99	26.13	88.33	14.23	15.6167	42.8967
AFLA_056070		MFS sugar transporter, putative	0.097	-3.36192	1.46343e-30	2.47669e-28	yes	down	20.09	26.52	32.27	1.59	2.28	3	26.2933	2.29
AFLA_056110		conserved hypothetical protein	0.48	-1.0592	0.00939293	0.0317456	yes	down	6.96	10.34	9.63	5.81	1.58	3.39	8.97667	3.59333
AFLA_056130		conserved hypothetical protein	13.724	3.77866	2.02131e-25	2.18283e-23	yes	up	20.85	30.48	37.73	316.51	213.75	427.81	29.6867	319.357
AFLA_056140		integral membrane protein, Mpv17/PMP22 family, putative	14.049	3.81239	9.83279e-30	1.54853e-27	yes	up	22.1	26.6	25.46	163.4	88.54	204.34	24.72	152.093
AFLA_056200		tetratricopeptide repeat protein	0.477	-1.06809	7.62163e-05	0.00048881	yes	down	7.02	9.36	7.3	3.05	3.81	3.05	7.89333	3.30333
AFLA_056280		conserved hypothetical protein	2.753	1.46088	1.46102e-07	1.74568e-06	yes	up	542.27	551.99	607.31	952.15	1379.71	1013.35	567.19	1115.07
AFLA_056360		glyoxalase family protein, putative	62.25	5.96001	1.80276e-08	2.56159e-07	yes	up	4.42	0	0	56.02	49.87	148.44	1.47333	84.7767
AFLA_056370		high-affinity glucose transporter, putative	6.028	2.59168	2.3483e-05	0.000172681	yes	up	0.61	1.34	1.16	5.16	1.92	8.96	1.03667	5.34667
AFLA_056440		conserved hypothetical protein	2.221	1.15089	7.00327e-07	7.14762e-06	yes	up	57.45	73.15	72.15	96.62	153.99	139.7	67.5833	130.103
AFLA_056480		glycosyl transferase, putative	0.123	-3.02718	0.00584148	0.0212979	yes	down	0.41	0.37	0.54	0.04	0.03	0.07	0.44	0.0466667
AFLA_056530		conserved hypothetical protein	0.346	-1.53187	3.03687e-15	1.15554e-13	yes	down	6.97	10.39	7.32	5.66	3.4	8.13	8.22667	5.73
AFLA_056540		MFS multidrug transporter, putative	0.255	-1.97025	3.02083e-11	6.80977e-10	yes	down	41.05	66.18	40.59	7.26	13.31	12.73	49.2733	11.1
AFLA_056580		conserved hypothetical protein	2.315	1.21076	2.20657e-06	2.04581e-05	yes	up	23.15	25.73	29.11	39.17	47.67	73.59	25.9967	53.4767
AFLA_056630		UPF0187 domain membrane protein	0.29	-1.78809	1.45524e-08	2.09669e-07	yes	down	287.01	267	234.89	36.69	87.13	62.16	262.967	61.9933
AFLA_056640		hypothetical protein	0.269	-1.8952	6.79582e-09	1.04983e-07	yes	down	6.46	8.53	4.41	1.88	1.35	1.34	6.46667	1.52333
AFLA_056800		DnaJ domain protein Psi, putative	0.356	-1.48948	2.02145e-27	2.60468e-25	yes	down	291.64	367.23	320.61	104.58	95.39	107.32	326.493	102.43
AFLA_056830		RNAse III, putative	0.362	-1.46647	0.000121364	0.000738671	yes	down	167.97	159.1	168.13	24.64	53.54	77.59	165.067	51.9233
AFLA_056840		DUF500 domain protein	3.268	1.70851	0.000806776	0.00388782	yes	up	9.42	8.45	19.57	47.71	39.42	18.57	12.48	35.2333
AFLA_056910		DUF300 domain protein, putative	0.252	-1.98635	3.10572e-09	5.10374e-08	yes	down	95.29	75.97	72.08	15.05	18.58	8.01	81.1133	13.88
AFLA_056920		SAP domain protein	739.948	9.53128	4.3399e-11	9.42722e-10	yes	up	0	0	0	5.24	1.14	10	0	5.46
AFLA_056930		carboxyphosphonoenolpyruvate phosphonomutase-like protein	6.819	2.76948	1.78591e-12	4.77605e-11	yes	up	10.46	8.29	12.56	52.48	37.92	103.63	10.4367	64.6767
AFLA_056940		conserved hypothetical protein	2.342	1.22787	2.33462e-07	2.6326e-06	yes	up	5.43	7.15	4.42	10.43	9.34	15.67	5.66667	11.8133
AFLA_056980		conserved hypothetical protein	2.698	1.43169	1.24963e-06	1.20695e-05	yes	up	414.06	677.32	371.18	776.73	1093.2	1455.23	487.52	1108.39
AFLA_056990		conserved hypothetical protein	0.002	-8.96442	1.07692e-12	2.94246e-11	yes	down	6.73	7.79	10.21	0	0	0	8.24333	0
AFLA_057150		conserved hypothetical protein	45.219	5.49885	2.15065e-19	1.27011e-17	yes	up	0.25	0.75	0.37	14.78	14.07	21.63	0.456667	16.8267
AFLA_057210		vacuolar protein sorting-associated protein vps17	0.001	-9.70556	3.0956e-14	9.94363e-13	yes	down	10.7	6.16	6.06	0	0	0	7.64	0
AFLA_057240		RNP domain protein	2.197	1.13576	2.62048e-12	6.79947e-11	yes	up	68.95	96.94	90.93	165.11	147.96	181.91	85.6067	164.993
AFLA_057290		hypothetical protein	4.04	2.01439	4.52653e-15	1.67733e-13	yes	up	7.34	7.55	6.41	24.19	20.1	36.34	7.1	26.8767
AFLA_057450		hypothetical protein	0.444	-1.17257	0.000224372	0.00127335	yes	down	7.59	9.9	6.97	2.58	3.44	2.71	8.15333	2.91
AFLA_057490		conserved hypothetical protein	0.009	-6.80841	0.000212545	0.00121356	yes	down	3.48	4.51	0.22	0	0	0	2.73667	0
AFLA_057500		conserved hypothetical protein	0.288	-1.79751	4.47857e-11	9.70388e-10	yes	down	58.55	60.62	61.99	10.64	19.6	15.87	60.3867	15.37
AFLA_057510		monocarboxylate transporter, putative	0.297	-1.74937	1.12469e-06	1.09186e-05	yes	down	4.65	8.32	4.22	1.29	1.82	1.57	5.73	1.56
AFLA_057530		S-adenosylmethionine synthetase, putative	0.49	-1.03045	9.1113e-07	9.0545e-06	yes	down	142.35	184.69	147.99	77.86	57.78	68.4	158.343	68.0133
AFLA_057560		conserved hypothetical protein	0.097	-3.36898	0.00263795	0.0108849	yes	down	1.26	0.81	0.76	0	0.05	0.21	0.943333	0.0866667
AFLA_057570		conserved hypothetical protein	0.37	-1.43285	0.00391505	0.0152255	yes	down	0.92	0.91	0.81	0.18	0.34	0.36	0.88	0.293333
AFLA_057600		heat shock protein, putative	0.325	-1.62156	0.000751949	0.00364998	yes	down	165.38	236.06	156.34	88.08	44.08	25.37	185.927	52.51
AFLA_057650		phenylacetyl-CoA ligase, putative	0.412	-1.27842	0.000143702	0.000858049	yes	down	20.57	25.65	20.04	5.22	5.91	13.45	22.0867	8.19333
AFLA_057670		neutral protease 2 precursor, putative	4.576	2.19403	8.22712e-08	1.03768e-06	yes	up	4.15	5.52	6.65	12.55	17.5	38.5	5.44	22.85
AFLA_057700		conserved hypothetical protein	31.123	4.9599	0.000139259	0.000836364	yes	up	0.13	0	0.15	1.45	2.65	4.1	0.0933333	2.73333
AFLA_057710		carboxyphosphonoenolpyruvate phosphonomutase, putative	18.772	4.2305	6.78101e-18	3.38722e-16	yes	up	37.59	57.2	31.42	326.47	1201.14	511.7	42.07	679.77
AFLA_057730		DUF1275 domain protein	28.76	4.84598	3.14053e-13	9.15437e-12	yes	up	2.15	2.53	1.29	14.34	91.75	46.33	1.99	50.8067
AFLA_057750		FAD binding domain protein	0.341	-1.55295	1.58987e-05	0.00012222	yes	down	15.98	22.4	18.5	3.26	5.01	9.25	18.96	5.84
AFLA_057800		hypothetical protein	3.245	1.69842	0.000786201	0.00379673	yes	up	2.3	1.34	1.18	4.29	2.63	7.67	1.60667	4.86333
AFLA_057810		conserved hypothetical protein	7.887	2.97942	7.55594e-11	1.58661e-09	yes	up	4.06	6.06	6.6	23.96	23.03	64.42	5.57333	37.1367
AFLA_057830		ABC multidrug transporter, putative	0.04	-4.64968	1.98119e-05	0.000148872	yes	down	0.39	0.75	0.45	0	0.04	0.02	0.53	0.02
AFLA_057890		oxidoreductase, putative	8.963	3.16406	0.000527821	0.0026935	yes	up	0.06	0.2	0.13	2.58	2.56	1.5	0.13	2.21333
AFLA_057900		glutathione S-transferase GST-6.0, putative	4.429	2.14712	6.06349e-08	7.83075e-07	yes	up	8.58	7.17	6.89	25.41	18.95	45.47	7.54667	29.9433
AFLA_057980		conserved hypothetical protein	2.823	1.49735	9.92509e-08	1.22593e-06	yes	up	684.39	728.97	721.16	1946.05	2064.1	1268.17	711.507	1759.44
AFLA_057990		purine nucleoside permease, putative	0.281	-1.83363	5.60809e-09	8.79531e-08	yes	down	26.76	34.55	30.21	5.72	11.63	9.57	30.5067	8.97333
AFLA_058000		integral membrane protein	3.946	1.98021	0.00346686	0.0137258	yes	up	0.92	2.94	0.89	1.08	11.05	9.19	1.58333	7.10667
AFLA_058020		short chain dehydrogenase/reductase	0.001	-9.83315	5.88804e-11	1.25223e-09	yes	down	13.89	44.76	3.48	0	0	0	20.71	0
AFLA_058050		glyoxylate carboligase, putative	3.285	1.71596	5.75599e-06	4.85981e-05	yes	up	19.64	28.56	25.62	104.81	50.99	52.73	24.6067	69.51
AFLA_058160		1-aminocyclopropane-1-carboxylate deaminase, putative	0.206	-2.28022	0.000326679	0.00177405	yes	down	2.39	3.84	2.3	0.71	0.25	0.4	2.84333	0.453333
AFLA_058190		conserved hypothetical protein	0.459	-1.12348	0.00114863	0.005288	yes	down	28.22	28.52	21.65	5.84	9.1	14.46	26.13	9.8
AFLA_058200		conserved hypothetical protein	0.352	-1.5071	9.84642e-06	7.90712e-05	yes	down	39.49	50.67	41.12	8.01	9.34	21.07	43.76	12.8067
AFLA_058230		conserved hypothetical protein	2.786	1.47799	8.13261e-13	2.25466e-11	yes	up	10.84	10.85	9.69	24.62	24.72	27.84	10.46	25.7267
AFLA_058240		conserved hypothetical protein	4.545	2.18426	1.13023e-14	3.91917e-13	yes	up	12.42	13.59	15.08	37.95	48.97	81.66	13.6967	56.1933
AFLA_058270		conserved hypothetical protein	7.539	2.91443	2.09491e-05	0.000156793	yes	up	0.64	0.59	0.32	5.04	3.66	1.31	0.516667	3.33667
AFLA_058310		formaldehyde dehydrogenase	0.277	-1.85318	8.755e-21	6.01654e-19	yes	down	570.1	590.41	502.47	116.03	127.18	208.98	554.327	150.73
AFLA_058410		GPI anchored protein, putative	0.426	-1.23247	0.00675091	0.0240265	yes	down	112.41	112.95	111.79	39	64.17	19.63	112.383	40.9333
AFLA_058420		hypothetical protein	0.43	-1.21703	0.00135595	0.00610852	yes	down	17.03	15.72	18.99	5.58	9.63	4.32	17.2467	6.51
AFLA_058460		conserved hypothetical protein	0.36	-1.47551	0.00705817	0.02494	yes	down	3.68	3.36	1.78	1.07	0.95	1.25	2.94	1.09
AFLA_058490		hypothetical protein	0.067	-3.9005	0.0125918	0.0406196	yes	down	2.69	0.72	0.69	0	0.12	0.13	1.36667	0.0833333
AFLA_058500		WD-repeat protein, putative	0.415	-1.2677	0.000793306	0.00382616	yes	down	4.07	4.41	5.89	1.71	1.3	1.05	4.79	1.35333
AFLA_058520		hypothetical protein	0.074	-3.76311	1.00477e-06	9.86418e-06	yes	down	2.46	3.68	1.67	0.18	0.05	0.29	2.60333	0.173333
AFLA_058530		MFS multidrug transporter, putative	0.145	-2.78333	9.83194e-09	1.47271e-07	yes	down	4.74	6.83	5.29	0.62	0.73	0.75	5.62	0.7
AFLA_058540		hypothetical protein	0.156	-2.68452	1.19233e-23	1.12666e-21	yes	down	245.71	176.07	199.86	19.92	32.1	32.5	207.213	28.1733
AFLA_058550		conserved hypothetical protein	0.393	-1.34824	0.00228867	0.00964373	yes	down	109.61	101.85	127.15	16.97	64.72	34.45	112.87	38.7133
AFLA_058600		beta-fructofuranosidase, putative	0.003	-8.16948	1.91194e-06	1.79913e-05	yes	down	5.5	0.23	3.66	0	0	0	3.13	0
AFLA_058630		D-mandelate dehydrogenase, putative	15.211	3.92701	8.81524e-05	0.000558102	yes	up	0	2.77	1.26	13.61	8.04	31.95	1.34333	17.8667
AFLA_058650		EF-hand calcium-binding domain protein, putative	0.012	-6.3802	0.0017879	0.00776743	yes	down	0.11	5.3	1.58	0	0	0	2.33	0
AFLA_058780		conserved hypothetical protein	0.37	-1.43465	1.56715e-05	0.000120638	yes	down	7.26	7.22	5.17	1.53	2.3	2.66	6.55	2.16333
AFLA_058840		conserved hypothetical protein	6.255	2.64511	0.000353218	0.00190358	yes	up	1.92	4.98	1.32	4.53	26.58	12.99	2.74	14.7
AFLA_058880		flavin-binding monooxygenase, putative	0.16	-2.64121	5.82577e-10	1.07238e-08	yes	down	20.82	23.31	19	1.21	4.21	3.66	21.0433	3.02667
AFLA_058890		oxidoreductase, putative	3.712	1.89216	3.72666e-09	6.01089e-08	yes	up	5.59	8.48	5.03	15.07	28.43	31.42	6.36667	24.9733
AFLA_058960		hypothetical protein	12.353	3.62678	0.00229569	0.00966252	yes	up	0	0.48	0.28	3.66	0.64	3.84	0.253333	2.71333
AFLA_058970		cytochrome P450, putative	3.234	1.69336	0.000106713	0.000657621	yes	up	3.01	6.1	4.1	8.37	28.02	29.74	4.40333	22.0433
AFLA_058980		conserved hypothetical protein	4.05	2.01801	5.12917e-05	0.000344547	yes	up	21.29	44.83	31.77	33.56	156.39	154.39	32.63	114.78
AFLA_058990		bicyclomycin resistance protein, putative	4.898	2.29207	6.12599e-05	0.000403149	yes	up	10.16	19.3	15.23	16.13	93.58	94.77	14.8967	68.16
AFLA_059060		conserved hypothetical protein	2.128	1.08933	0.00382402	0.0149211	yes	up	3.25	7.09	4.69	10.34	6.21	12.46	5.01	9.67
AFLA_059070		LEA domain protein	4.161	2.05698	0.00147944	0.00659669	yes	up	0.4	0.73	0.32	2.95	1.02	1.14	0.483333	1.70333
AFLA_059100		cytochrome B5 mitochondrial, putative	2.649	1.40535	0.00142095	0.0063634	yes	up	20.95	26.57	17.66	16.05	54.01	87.24	21.7267	52.4333
AFLA_059130		2-amino-3-carboxymuconate-6-semialdehyde decarboxylase, putative	0.337	-1.57131	0.000202709	0.00116676	yes	down	2.86	4.1	4.25	0.78	0.96	1.38	3.73667	1.04
AFLA_059210		conserved hypothetical protein	2.228	1.15585	0.00194657	0.00836385	yes	up	3.97	4.15	3.42	5.34	6.91	10.83	3.84667	7.69333
AFLA_059290		conserved hypothetical protein	2.869	1.52072	2.6479e-05	0.000191605	yes	up	1.83	2.96	2.04	4.86	4.64	7.9	2.27667	5.8
AFLA_059300		RTA1 domain protein, putative	11.375	3.50779	4.22398e-05	0.0002894	yes	up	0.56	0.15	0.12	3.85	2.97	1.56	0.276667	2.79333
AFLA_059310		conserved hypothetical protein	4.223	2.07819	0.00974118	0.0327372	yes	up	0.29	1.55	1.48	5.37	3.6	2.61	1.10667	3.86
AFLA_059380		integral membrane protein	6.785	2.7623	6.60574e-17	3.04482e-15	yes	up	67.81	68.26	43.68	467.76	254.43	343.37	59.9167	355.187
AFLA_059390		conserved hypothetical protein	2.592	1.37381	4.49399e-11	9.70616e-10	yes	up	569.8	645.03	739.92	1635.39	1161.99	1647.01	651.583	1481.46
AFLA_059400		oxidoreductase, 2OG-Fe(II) oxygenase family, putative	4.13	2.04631	3.22808e-13	9.36143e-12	yes	up	10.87	13.62	10.65	55.54	33.19	38.5	11.7133	42.41
AFLA_059460		conserved hypothetical protein	4.321	2.1113	2.70827e-05	0.000195102	yes	up	83.83	81.34	49.54	371.47	282.89	85.99	71.57	246.783
AFLA_059500		extracellular endo-1,5-alpha-L-arabinase, putative	1363.22	10.4128	5.70852e-14	1.79803e-12	yes	up	0	0	0	12.64	8.58	49.95	0	23.7233
AFLA_059580		conserved hypothetical protein	0.356	-1.49099	0.000572116	0.00288577	yes	down	13.92	14.91	12.6	2.59	2.68	8.5	13.81	4.59
AFLA_059670		conserved hypothetical protein	0.398	-1.32854	0.00010567	0.000652252	yes	down	152.87	137.96	122.97	63.97	44.5	33.78	137.933	47.4167
AFLA_059790		alcohol dehydrogenase, putative	0.349	-1.51748	0.00138736	0.0062401	yes	down	44.42	39.06	42.56	4.96	12.03	23.82	42.0133	13.6033
AFLA_059840		conserved hypothetical protein	0.242	-2.04867	3.87097e-07	4.17343e-06	yes	down	4.85	8.58	5.69	0.94	1.41	1.71	6.37333	1.35333
AFLA_059950		oxidoreductase, FAD-binding, putative	0.352	-1.50771	2.68072e-05	0.000193363	yes	down	28.45	29.74	22.36	7.17	11.59	5.91	26.85	8.22333
AFLA_060000		metallo-beta-lactamase domain protein	2.993	1.58153	0.0125669	0.0405624	yes	up	0.48	1.15	0.91	1.41	2.02	3.28	0.846667	2.23667
AFLA_060030		hypothetical protein	0.275	-1.86308	8.19134e-07	8.24149e-06	yes	down	41.74	41.94	35.47	4.55	11.2	13.93	39.7167	9.89333
AFLA_060040		integral membrane protein	0.444	-1.17002	1.60187e-05	0.000122965	yes	down	14.67	19.04	17.45	6.77	4.73	8.54	17.0533	6.68
AFLA_060050		GABA permease, putative	0.428	-1.22293	1.97805e-05	0.000148734	yes	down	14.76	15.97	20.62	4.79	5.92	9.15	17.1167	6.62
AFLA_060070		conserved hypothetical protein	4.216	2.07575	0.000836889	0.00401756	yes	up	1.01	0.63	0.42	3.03	1.44	3.43	0.686667	2.63333
AFLA_060080		ABC transporter, putative	0.101	-3.30873	1.70504e-44	7.16053e-42	yes	down	53.64	63.17	54.6	3.34	5.7	6.56	57.1367	5.2
AFLA_060090		conserved hypothetical protein	0.436	-1.19917	0.00130885	0.00592655	yes	down	4.38	4.98	5.9	1.2	2.29	2.46	5.08667	1.98333
AFLA_060140		carboxylesterase, putative	0.056	-4.14912	2.67644e-14	8.74588e-13	yes	down	5.98	6.13	5.55	0.05	0.38	0.46	5.88667	0.296667
AFLA_060230		conserved hypothetical protein	0.376	-1.40936	0.000752857	0.00365282	yes	down	2.33	3.46	1.75	0.77	0.69	0.79	2.51333	0.75
AFLA_060250		RNA polymerase II general transcription and DNA repair factor TFIIH	0.327	-1.61426	6.1311e-24	5.99315e-22	yes	down	49.7	60.68	44.27	13.78	15.1	15.8	51.55	14.8933
AFLA_060260		heat shock protein Hsp30/Hsp42, putative	0.021	-5.54159	1.89959e-28	2.69244e-26	yes	down	7043.15	9281.19	11220.1	302.63	76.48	145.55	9181.47	174.887
AFLA_060310		alpha-glucosidase, putative	0.212	-2.23754	0.000587322	0.00294707	yes	down	1.28	1.37	0.94	0.34	0.19	0.13	1.19667	0.22
AFLA_060430		conserved hypothetical protein	2.587	1.37102	0.000210227	0.00120149	yes	up	5.34	6.57	3.38	11.67	15.22	8.69	5.09667	11.86
AFLA_060450		O-methyltransferase, putative	0.395	-1.34127	0.000141304	0.000846132	yes	down	70.65	68.32	45.39	13.49	19.68	32.05	61.4533	21.74
AFLA_060480		phenazine biosynthesis protein, putative	2.501	1.32249	6.98984e-05	0.00045446	yes	up	4.86	4.29	3.9	7.21	8.63	13.66	4.35	9.83333
AFLA_060490		pyridine nucleotide-disulphide oxidoreductase family protein	2.393	1.25902	0.000864214	0.00413125	yes	up	4.94	5.87	8.41	14.93	7.77	18.72	6.40667	13.8067
AFLA_060610		hypothetical protein	0.166	-2.59377	0.0132548	0.0424686	yes	down	0.98	1.27	0.63	0.17	0	0.28	0.96	0.15
AFLA_060630		conserved hypothetical protein	0.373	-1.42309	0.000301681	0.00165895	yes	down	19.14	16.75	20.72	7.58	7.12	3.66	18.87	6.12
AFLA_060690		cytochrome P450, putative	0.441	-1.1819	0.00323009	0.0129512	yes	down	34.18	39.77	36.63	5.79	15.07	22.51	36.86	14.4567
AFLA_060740		mating-type alpha-pheromone receptor PreB	2.102	1.07157	0.00650236	0.0232588	yes	up	10.06	17.06	13.19	35.1	15.95	21.7	13.4367	24.25
AFLA_060770		conserved hypothetical protein	3.822	1.93448	0.00207009	0.00882767	yes	up	5.15	5.27	3.93	3.33	20.89	25.44	4.78333	16.5533
AFLA_060780		hydrophobin family protein	5.428	2.44051	3.08804e-08	4.23402e-07	yes	up	30.26	52.62	30.13	128.95	94.16	329.77	37.67	184.293
AFLA_060800		kinesin family protein	0.009	-6.85706	8.34416e-06	6.78726e-05	yes	down	1.48	2.28	0.61	0	0	0	1.45667	0
AFLA_060840		multidrug resistance-associated protein, putative	0.013	-6.22881	0.000191015	0.00110393	yes	down	0.61	2.54	1.24	0	0	0	1.46333	0
AFLA_060870		conserved hypothetical protein	0.36	-1.47381	0.00173742	0.00756841	yes	down	3.17	3.55	3.15	1.29	1.04	2.36	3.29	1.56333
AFLA_060880		amino acid permease, putative	0.319	-1.65056	1.07242e-08	1.59165e-07	yes	down	9.56	12.93	9.3	4.35	2.72	1.83	10.5967	2.96667
AFLA_061040		alpha-xylosidase, putative	0.348	-1.52321	9.39339e-13	2.58524e-11	yes	down	12.09	12.27	16.6	1.55	2.24	3.49	13.6533	2.42667
AFLA_061050		conserved hypothetical protein	0.353	-1.5018	0.00193789	0.00833603	yes	down	35.85	54.38	45.96	4.56	18.44	20.29	45.3967	14.43
AFLA_061060		hypothetical protein	0.183	-2.4526	5.30689e-06	4.52783e-05	yes	down	102.43	119.51	90.03	5.64	21.45	16.8	103.99	14.63
AFLA_061070		hmg-CoA reductase, putative	0.224	-2.15816	8.82574e-06	7.15845e-05	yes	down	42.71	64.81	42.85	3.21	17.11	16.98	50.1233	12.4333
AFLA_061090		MAP kinase SakA	0.059	-4.07507	6.95394e-11	1.46836e-09	yes	down	52.7	57.36	33.28	0.74	1.39	5.9	47.78	2.67667
AFLA_061100		hypothetical protein	0.012	-6.4154	5.00948e-24	4.93935e-22	yes	down	30.93	49.61	24.48	0.41	0.67	0	35.0067	0.36
AFLA_061220		conserved hypothetical protein	0.325	-1.62058	0.000611449	0.00304623	yes	down	20.43	26.52	20.19	9.6	2.29	5.42	22.38	5.77
AFLA_061260		hypothetical protein	0.483	-1.04934	0.000227399	0.00128924	yes	down	25.39	27.81	20.6	8.11	9.3	16.54	24.6	11.3167
AFLA_061270		alcohol dehydrogenase, putative	2.422	1.27626	0.0012908	0.00585455	yes	up	3.33	4.73	2.34	7.82	7.41	6.58	3.46667	7.27
AFLA_061320		pyruvate carboxylase, putative	2.256	1.17393	4.74867e-05	0.000320126	yes	up	19.48	23.15	19.95	52.65	39	31.51	20.86	41.0533
AFLA_061410		conserved hypothetical protein	5.447	2.44534	0.0156127	0.0485022	yes	up	0	0.65	1.11	2.03	2.38	4.11	0.586667	2.84
AFLA_061460		conserved hypothetical protein	0.296	-1.75644	9.25822e-08	1.15488e-06	yes	down	24.34	24.14	17.92	3.81	6.78	6.84	22.1333	5.81
AFLA_061470		DSB repair complex subunit Ku70, putative	0.011	-6.47614	1.09066e-66	1.03058e-63	yes	down	29.64	32.49	30.76	2.01	2.27	0.96	30.9633	1.74667
AFLA_061620		a-pheromone receptor PreA	0.363	-1.46233	1.41063e-08	2.04803e-07	yes	down	28.23	28.77	25.71	7.79	11.87	9.26	27.57	9.64
AFLA_061710		calcium/calmodulin-dependent protein kinase type, putative	0.295	-1.75994	0.000117147	0.000715308	yes	down	6.25	7.13	5.49	1.23	0.85	2.01	6.29	1.36333
AFLA_061960		cell wall protein, putative	2.413	1.27108	4.41548e-05	0.000300523	yes	up	6.48	7.97	7.38	9.94	13.04	25.44	7.27667	16.14
AFLA_061970		conserved hypothetical protein	3.127	1.64463	9.77297e-06	7.85927e-05	yes	up	12.23	20.69	20	26.82	44.71	77.8	17.64	49.7767
AFLA_062010		hypothetical protein	2.55	1.35054	3.09851e-09	5.09928e-08	yes	up	4.63	6.89	6.1	14.82	11.88	12.72	5.87333	13.14
AFLA_062100		HAD superfamily hydrolase, putative	2.463	1.30049	1.14386e-05	9.05107e-05	yes	up	167.43	235.79	159.57	276.62	332.25	642.38	187.597	417.083
AFLA_062260		3-(3-hydroxy-phenyl)propionate hydroxylase, putative	0.189	-2.40441	2.11887e-07	2.42686e-06	yes	down	14.31	14.6	11.44	1.02	4.1	3.66	13.45	2.92667
AFLA_062300		conserved hypothetical protein	0.149	-2.74334	0.000266196	0.00148252	yes	down	2.46	1.15	2.7	0.31	0.25	0.26	2.10333	0.273333
AFLA_062410		hypothetical protein	2.126	1.08796	5.61384e-08	7.3167e-07	yes	up	3.9	4.26	3.45	6.64	6.67	8.8	3.87	7.37
AFLA_062420		conserved hypothetical protein	8.303	3.05371	0.00276617	0.0113438	yes	up	0.17	1.63	1.51	11.15	1.22	11.32	1.10333	7.89667
AFLA_062470		pentalenene synthase, putative	0.344	-1.54009	0.000336308	0.00182197	yes	down	4.17	6.5	2.97	1.21	0.84	1.51	4.54667	1.18667
AFLA_062570		phosphatidylserine decarboxylase, putative	0.343	-1.54468	2.55276e-06	2.32496e-05	yes	down	8.72	14.3	10.18	2.69	2.83	4.55	11.0667	3.35667
AFLA_062580		hypothetical protein	0.499	-1.00269	0.00148718	0.00662338	yes	down	15.77	16.31	10.94	7.9	5.7	5.97	14.34	6.52333
AFLA_062630		conserved hypothetical protein	0.247	-2.01634	0.000324754	0.00176444	yes	down	2.98	3.1	3.45	0.59	0.63	0.87	3.17667	0.696667
AFLA_062640		conserved hypothetical protein	0.185	-2.43383	3.18193e-12	8.14444e-11	yes	down	10.01	13.05	10.78	2.52	1.51	1.61	11.28	1.88
AFLA_062760		alcohol dehydrogenase, putative	0.267	-1.90387	0.000142509	0.000852273	yes	down	3.33	3.85	3.09	0.35	0.79	1.04	3.42333	0.726667
AFLA_062830		monoxygenase, putative	0.493	-1.02004	4.52354e-05	0.000306231	yes	down	53.9	76.85	46.49	18.27	26.41	31.57	59.08	25.4167
AFLA_062880		short chain dehydrogenase/oxidoreductase, putative	0.11	-3.1785	0.000882698	0.00421251	yes	down	2.85	1.62	4.63	0.14	0.25	0.53	3.03333	0.306667
AFLA_062910		proline-specific permease, putative	0.306	-1.70936	1.44008e-07	1.72247e-06	yes	down	10.03	11.07	12.59	1.42	3.26	3.42	11.23	2.7
AFLA_063080		conserved hypothetical protein	7.337	2.87529	1.72531e-06	1.63572e-05	yes	up	38.91	25.52	39.51	330.97	134.55	109.14	34.6467	191.553
AFLA_063110		hypothetical protein	0.486	-1.04096	0.00607375	0.0219531	yes	down	164.38	179.41	170.43	102.05	67.73	43.31	171.407	71.03
AFLA_063130		conserved hypothetical protein	0.24	-2.05939	0.00117628	0.00540211	yes	down	0.7	0.55	0.94	0.19	0.06	0.21	0.73	0.153333
AFLA_063180		conserved hypothetical protein	2.683	1.42404	3.39926e-10	6.46715e-09	yes	up	3.13	5.39	4.25	13.75	10.42	13.23	4.25667	12.4667
AFLA_063220		conserved hypothetical protein	2.318	1.21264	4.54565e-09	7.22906e-08	yes	up	86.85	115.98	118.54	193.93	216.9	198.1	107.123	202.977
AFLA_063260		conserved hypothetical protein	2.539	1.34446	1.8416e-09	3.16393e-08	yes	up	8632.8	12031.2	13644.9	23418.5	27487	23561.8	11436.3	24822.5
AFLA_063320		conserved hypothetical protein	2.944	1.5579	5.72485e-10	1.05551e-08	yes	up	885.99	1336.21	985.53	2931.11	2723.52	2153.39	1069.24	2602.67
AFLA_063330		protein phosphatase 1 regulatory inhibitor subunit 16A, putative	6.975	2.80212	0.00010162	0.000631035	yes	up	3.73	5.91	9.91	66.48	28.07	14.34	6.51667	36.2967
AFLA_063360		ATP-binding cassette transporter, putative	0.323	-1.62989	7.7684e-05	0.000497661	yes	down	11.76	22.88	15.46	6.21	5.04	3.48	16.7	4.91
AFLA_063370		conserved hypothetical protein	0.263	-1.92925	4.3749e-05	0.000298119	yes	down	3.69	4.7	3.68	1	1.12	0.58	4.02333	0.9
AFLA_063390		conserved hypothetical protein	0.302	-1.72515	7.65479e-05	0.00049066	yes	down	10.1	8.3	6.76	3.31	1.59	1.79	8.38667	2.23
AFLA_063530		conserved hypothetical protein	0.441	-1.18194	6.85811e-26	7.54992e-24	yes	down	243.65	283.77	240.11	89.69	97.87	112.94	255.843	100.167
AFLA_063610		conserved hypothetical protein	0.087	-3.52089	1.68104e-05	0.000128359	yes	down	1.81	1.56	1.2	0	0.13	0.28	1.52333	0.136667
AFLA_063650		oxidoreductase, putative	0.088	-3.50643	3.33505e-06	2.96598e-05	yes	down	5.59	6.33	4.08	0.33	0.89	1.32	5.33333	0.846667
AFLA_063660		polysaccharide deacetylase family protein	0.342	-1.54616	8.47735e-05	0.000538816	yes	down	27.13	33.97	29.39	4.38	10.26	16.06	30.1633	10.2333
AFLA_063680		esterase, putative	5.288	2.40262	7.36092e-06	6.07021e-05	yes	up	0.39	0.33	0.18	2.01	0.63	1.45	0.3	1.36333
AFLA_063700		conserved hypothetical protein	5.843	2.54678	4.72764e-10	8.78799e-09	yes	up	2.57	3.43	4.41	10.98	14.8	30.02	3.47	18.6
AFLA_064080		matrix metalloproteinase, putative	2.139	1.09727	0.0150904	0.0470878	yes	up	14.05	12.15	8.97	32.22	17.37	17.29	11.7233	22.2933
AFLA_064210		hypothetical protein	0.371	-1.43137	0.00593397	0.0215539	yes	down	13.28	10.93	12.39	5.65	4.21	1.79	12.2	3.88333
AFLA_064240		nonribosomal peptide synthase, putative	0.211	-2.24723	4.56878e-19	2.60329e-17	yes	down	4.43	7.03	5.78	1.23	0.84	1.18	5.74667	1.08333
AFLA_064250		phenol 2-monooxygenase, putative	0.218	-2.19679	3.41599e-09	5.58931e-08	yes	down	25.32	35.54	25.35	3.79	4.78	11.06	28.7367	6.54333
AFLA_064280		N-methyltransferase, putative	0.001	-10.637	2.20863e-18	1.15943e-16	yes	down	21.34	34.01	24.89	0	0	0	26.7467	0
AFLA_064290		O-methyltransferase, putative	0.06	-4.06422	0.0133178	0.0426221	yes	down	82.62	105.43	80.07	1.68	0	13.55	89.3733	5.07667
AFLA_064330		conserved hypothetical protein	0.013	-6.30039	3.19602e-05	0.000226215	yes	down	2.08	0.48	1.94	0.01	0	0.03	1.5	0.0133333
AFLA_064340		conserved hypothetical protein	0.344	-1.53757	0.0060524	0.0218979	yes	down	8.37	6.2	7.9	0.62	3.15	4.35	7.49	2.70667
AFLA_064350		MFS transporter, putative	0.211	-2.24565	5.15905e-08	6.79425e-07	yes	down	6.06	6.5	9.83	1.33	0.75	2.35	7.46333	1.47667
AFLA_064380		conserved hypothetical protein	4.559	2.1886	2.14247e-07	2.45141e-06	yes	up	26.06	98.74	47.42	171.99	213.19	300.18	57.4067	228.453
AFLA_064390		cytochrome P450 oxidoreductase GliF	5.062	2.33957	3.77167e-09	6.07486e-08	yes	up	2.56	7.24	3.5	14.01	18.54	26.68	4.43333	19.7433
AFLA_064400		benzoate 4-monooxygenase cytochrome P450, putative	3.692	1.88424	2.66196e-06	2.41859e-05	yes	up	6.51	19.84	8.3	28.57	34.45	49.86	11.55	37.6267
AFLA_064440		transport protein, putative	3.532	1.82051	9.85878e-06	7.91144e-05	yes	up	4.98	17.76	11.02	24.67	33.14	45.91	11.2533	34.5733
AFLA_064460		conserved hypothetical protein	3.97	1.98912	2.19125e-06	2.03494e-05	yes	up	3.54	12.32	6.03	18.27	23.58	34.51	7.29667	25.4533
AFLA_064470		cytochrome P450, putative	3.582	1.84083	9.63094e-06	7.75605e-05	yes	up	5.13	12.86	7.77	20.03	26.61	39.64	8.58667	28.76
AFLA_064480		conserved hypothetical protein	5.348	2.41896	7.25886e-10	1.31693e-08	yes	up	7.94	24.02	12.89	52.07	59.93	97.29	14.95	69.7633
AFLA_064490		conserved hypothetical protein	3.578	1.83903	9.32996e-08	1.16128e-06	yes	up	13.69	34.07	17.26	53.4	62.24	92.21	21.6733	69.2833
AFLA_064500		conserved hypothetical protein	3.128	1.64538	2.59922e-07	2.91519e-06	yes	up	60.03	101.3	92.43	142.75	267.59	360.39	84.5867	256.91
AFLA_064510		thioredoxin reductase GliT-like, putative	4.846	2.27689	5.25092e-05	0.00035127	yes	up	1.88	11.53	4.94	18.52	24.6	33.45	6.11667	25.5233
AFLA_064530		glutathione S-transferase GliG-like, putative	4.354	2.12228	2.30125e-09	3.85433e-08	yes	up	12.2	38.86	20.32	71.14	93.87	139.1	23.7933	101.37
AFLA_064540		cytochrome P450 oxidoreductase GliC	3.99	1.99648	1.17671e-05	9.26577e-05	yes	up	2.02	6.41	3.55	8.86	12.49	20.99	3.99333	14.1133
AFLA_064550		membrane dipeptidase GliJ-like, putative	4.446	2.15256	2.14162e-06	1.99374e-05	yes	up	4.65	16.36	8.1	26.54	28.9	58.33	9.70333	37.9233
AFLA_064560		nonribosomal peptide synthase GliP-like, putative	4.429	2.14686	1.4476e-05	0.000112273	yes	up	0.82	4.13	2.35	9.22	7.1	11.79	2.43333	9.37
AFLA_064570		uracil permease, putative	3.757	1.90969	8.18429e-06	6.67638e-05	yes	up	3.31	12.57	7.59	21.09	22.39	33.58	7.82333	25.6867
AFLA_064580		oxidoreductase, putative	6.498	2.6999	4.93858e-12	1.23891e-10	yes	up	5.12	15.75	9.93	42.23	52.41	80.67	10.2667	58.4367
AFLA_064590		O-methyltransferase, putative	5.178	2.37244	1.69303e-08	2.41172e-07	yes	up	4.43	10.08	4.83	15.67	26.86	36.55	6.44667	26.36
AFLA_064600		conserved hypothetical protein	2.86	1.51599	0.000643849	0.00318115	yes	up	2.11	7.09	4.96	8.72	10.51	16.33	4.72	11.8533
AFLA_064630		hypothetical protein	0.063	-3.99049	3.02442e-16	1.27487e-14	yes	down	9.22	8.95	7	0.16	0.53	0.78	8.39	0.49
AFLA_064710		pantothenate transporter, putative	3.383	1.7582	0.000971821	0.00456304	yes	up	1.46	1.76	1	2.92	2.37	6.45	1.40667	3.91333
AFLA_064740		cell wall glycosyl hydrolase YteR, putative	0.215	-2.21724	0.000633516	0.00313962	yes	down	1.97	1.6	2.52	0.19	0.49	0.6	2.03	0.426667
AFLA_064780		conserved hypothetical protein	0.474	-1.07669	0.00720124	0.0253586	yes	down	3.3	2.39	2.98	0.54	1.43	1.7	2.89	1.22333
AFLA_064790		conserved hypothetical protein	0.169	-2.56193	0.00328125	0.013115	yes	down	1.75	1.93	0.88	0.2	0.16	0.37	1.52	0.243333
AFLA_064800		MFS monosaccharide transporter, putative	0.141	-2.82704	2.22773e-05	0.000164561	yes	down	1.77	2.22	1.43	0.08	0.16	0.46	1.80667	0.233333
AFLA_064840		conserved hypothetical protein	4.089	2.03185	4.00179e-14	1.27821e-12	yes	up	33.54	43.64	33.08	87.56	154.21	150.89	36.7533	130.887
AFLA_064900		hypothetical protein	0.235	-2.09194	0.00327526	0.0131045	yes	down	2007.97	1953.64	2952.34	57.61	780.06	387.81	2304.65	408.493
AFLA_064950		conserved hypothetical protein	0.353	-1.504	3.22509e-06	2.88174e-05	yes	down	3876.07	3760.9	3262.28	1165.77	1408.27	752.04	3633.08	1108.69
AFLA_064970		benzodiazepine receptor family protein	3.58	1.83982	1.3875e-10	2.76501e-09	yes	up	282.21	266.4	312.4	647.86	1180.06	815.52	287.003	881.147
AFLA_065030		conserved hypothetical protein	0.043	-4.52985	0.00230743	0.00970114	yes	down	0.29	1.32	0.81	0	0.11	0	0.806667	0.0366667
AFLA_065050		Defensin domain protein	18.901	4.24036	4.1789e-07	4.47446e-06	yes	up	0	0.52	0.2	3.28	4.34	7.37	0.24	4.99667
AFLA_065120		alpha-L-rhamnosidase C, putative	0.134	-2.90042	0.000323248	0.00176094	yes	down	1.14	0.77	0.76	0.03	0.16	0.13	0.89	0.106667
AFLA_065160		hypothetical protein	0.217	-2.20146	9.3645e-14	2.8933e-12	yes	down	17.79	16.11	12.96	3.31	1.85	3.96	15.62	3.04
AFLA_065190		endo-1,4-beta-xylanase (XynG1), putative	0.437	-1.19541	0.000263494	0.00147248	yes	down	2.46	2.86	2.85	1.06	0.79	1.34	2.72333	1.06333
AFLA_065220		conserved hypothetical protein	0.255	-1.97272	6.55022e-13	1.82489e-11	yes	down	1499.72	1277.48	1323.73	316.71	341.91	227.1	1366.98	295.24
AFLA_065300		protease inhibitor (Tfs1), putative	0.068	-3.88265	2.46906e-13	7.25304e-12	yes	down	49.7	140.57	46.77	2.96	5.11	5.41	79.0133	4.49333
AFLA_065310		conserved hypothetical protein	0.425	-1.23421	0.00442382	0.0169052	yes	down	1.11	1.83	1.31	0.42	0.44	0.76	1.41667	0.54
AFLA_065340		conserved hypothetical protein	0.132	-2.91835	1.2417e-05	9.71682e-05	yes	down	2.64	2.36	2.71	0.39	0.21	0.31	2.57	0.303333
AFLA_065400		conserved hypothetical protein	0.13	-2.94429	0.0013409	0.00604551	yes	down	9.74	7.58	6.18	0.08	1.62	0.58	7.83333	0.76
AFLA_065410		conserved hypothetical protein	0.236	-2.08058	0.00205353	0.00876695	yes	down	7.8	4.52	5.52	0.42	2.16	1.87	5.94667	1.48333
AFLA_065420		conserved hypothetical protein	2.032	1.02277	0.00911531	0.0309828	yes	up	8.93	8.56	7.48	9.89	10.6	26.23	8.32333	15.5733
AFLA_065450		penicillolysin/deuterolysin metalloprotease, putative	4.602	2.20212	2.97581e-10	5.7191e-09	yes	up	423.7	442	661.11	2355.99	1251.53	3022.24	508.937	2209.92
AFLA_065460		conserved hypothetical protein	3.5	1.80731	1.09817e-09	1.94261e-08	yes	up	133.38	133.31	137.47	412.2	245.2	564.03	134.72	407.143
AFLA_065470		NAD dependent epimerase/dehydratase family protein	354.754	8.47068	1.6851e-09	2.91271e-08	yes	up	0	0	0	5.83	6.13	2.16	0	4.70667
AFLA_065550		MFS transporter, putative	0.026	-5.27499	2.48448e-06	2.27071e-05	yes	down	12.88	10.68	3.77	0	0	0.66	9.11	0.22
AFLA_065560		conserved hypothetical protein	0.017	-5.85995	8.53214e-34	1.93492e-31	yes	down	27.04	26.69	20.26	0.12	1.06	0.49	24.6633	0.556667
AFLA_065570		O-methyltransferase family protein	0.173	-2.52836	9.17231e-12	2.22233e-10	yes	down	179.7	200.66	153.62	12.43	32.57	34.23	177.993	26.41
AFLA_065610		conserved hypothetical protein	0.093	-3.4225	0.00045984	0.00238494	yes	down	1.21	1.52	2.12	0.08	0.23	0.08	1.61667	0.13
AFLA_065670		pyranose 2-oxidase, putative	0.371	-1.42944	0.00210523	0.00896404	yes	down	2.43	3.52	3.49	1.42	0.9	0.72	3.14667	1.01333
AFLA_065690		Zn2+ dependent hydrolase, putative	0.094	-3.41067	1.73215e-17	8.46589e-16	yes	down	10.62	15.4	5.72	0.54	0.44	0.98	10.58	0.653333
AFLA_065740		7-dehydrocholesterol reductase, putative	0.289	-1.78965	1.02513e-05	8.19161e-05	yes	down	9.48	17.98	9.78	2.27	5	3.73	12.4133	3.66667
AFLA_065800		glycosyl hydrolase family 88, putative	0.233	-2.10278	6.25336e-05	0.000410816	yes	down	3.59	3.44	5.39	0.83	0.61	1.14	4.14	0.86
AFLA_065810		2-ketogluconate transporter, putative	0.064	-3.96604	0.00266775	0.0109959	yes	down	1.09	0.84	0.69	0	0.14	0	0.873333	0.0466667
AFLA_065960		fucose-specific lectin FleA	0.283	-1.82123	1.46434e-05	0.000113494	yes	down	2709.46	2409.47	2258.43	244.48	788.26	867.56	2459.12	633.433
AFLA_066240		hypothetical protein	0.438	-1.18981	2.53952e-06	2.31476e-05	yes	down	21.27	16.64	9.02	3.65	6.12	12.6	15.6433	7.45667
AFLA_066250		conserved hypothetical protein	2.061	1.0431	5.68895e-16	2.32877e-14	yes	up	419.96	483.06	455.58	817.27	782.21	840.8	452.867	813.427
AFLA_066380		nf kappa B inhibitor I-kappa-B, putative	0.293	-1.76968	0.00085929	0.00411291	yes	down	3.5	2.73	3.11	1.18	0.87	0.64	3.11333	0.896667
AFLA_066430		aminoadipic semialdehyde synthase, putative	2.079	1.05622	0.0134398	0.0429278	yes	up	2.63	3.8	3.96	3.44	6.2	9.9	3.46333	6.51333
AFLA_066470		nuclear RNA binding protein, putative	0.365	-1.45213	8.79352e-09	1.32417e-07	yes	down	23.1	28.47	30.93	13.85	14.46	23.04	27.5	17.1167
AFLA_066520		hypothetical protein	0.312	-1.68031	1.79936e-05	0.000136657	yes	down	8.9	10.08	9.14	1.31	2.99	3.56	9.37333	2.62
AFLA_066530		metapyrocatechase, putative	0.025	-5.30547	0.0134708	0.0430026	yes	down	1.17	0.89	0.09	0	0	0	0.716667	0
AFLA_066550		alcohol dehydrogenase, putative	5.354	2.42057	2.84e-06	2.55984e-05	yes	up	7.68	8.67	5.84	58.54	16.03	27.86	7.39667	34.1433
AFLA_066620		alcohol dehydrogenase, putative	0.296	-1.75729	1.34504e-10	2.6946e-09	yes	down	10.99	12.51	12.09	2.87	2.66	4.36	11.8633	3.29667
AFLA_066690		pyrroline-5-carboxylate reductase, putative	0.386	-1.37184	0.0032987	0.0131704	yes	down	8.54	17.87	11.4	5.52	4	2.75	12.6033	4.09
AFLA_066740		MSF multidrug transporter, putative	0.444	-1.17241	0.00135833	0.00611681	yes	down	2.53	3.12	2.29	0.77	0.96	1.67	2.64667	1.13333
AFLA_066790		conserved hypothetical protein	33.545	5.06802	4.18348e-25	4.43331e-23	yes	up	0.13	0.31	0.3	6.36	4.33	10.56	0.246667	7.08333
AFLA_066860		conserved hypothetical protein	4.943	2.30526	0.00149222	0.00663799	yes	up	44.51	50.6	43.56	368.91	185.49	28.45	46.2233	194.283
AFLA_066870		conserved hypothetical protein	12.91	3.69043	4.02212e-05	0.000276909	yes	up	11.34	8.68	7.08	205.08	66.45	10.37	9.03333	93.9667
AFLA_066960		hypothetical protein	1358.37	10.4077	1.02679e-16	4.49528e-15	yes	up	0	0	0	117.61	75.37	175.81	0	122.93
AFLA_066970		conserved hypothetical protein	0.313	-1.67804	3.37457e-11	7.54719e-10	yes	down	797.79	746.44	680.83	103.5	216.09	238.23	741.687	185.94
AFLA_066980		polyketide synthase, putative	0.303	-1.72353	0.000139055	0.000836364	yes	down	0.59	1.06	0.82	0.19	0.14	0.35	0.823333	0.226667
AFLA_067040		GABA permease, putative	28.934	4.85467	0.000818773	0.00394061	yes	up	0	0.52	0	0.79	1.69	10.68	0.173333	4.38667
AFLA_067210		conserved hypothetical protein	2.625	1.39207	0.00044217	0.00230412	yes	up	3.39	4.41	4.33	10.58	6.07	11.28	4.04333	9.31
AFLA_067280		short-chain dehydrogenase, putative	3.856	1.94726	0.00597149	0.0216674	yes	up	0.62	1.81	0.46	3.71	1.54	2.21	0.963333	2.48667
AFLA_067540		acetyltransferase, GNAT family	0.252	-1.98574	3.39842e-28	4.69935e-26	yes	down	575.39	540.35	507.66	57.92	97.99	118.74	541.133	91.55
AFLA_067610		conserved hypothetical protein	7.144	2.83665	1.29487e-13	3.92582e-12	yes	up	2.58	3.2	1.23	13.13	13.3	18.22	2.33667	14.8833
AFLA_067690		50S ribosomal subunit protein L15	2.273	1.18439	0.000167608	0.000983191	yes	up	23.15	30.57	31.06	38.83	76.12	52.86	28.26	55.9367
AFLA_067760		conserved histidine-rich protein	3.739	1.90277	1.29427e-23	1.21287e-21	yes	up	297.63	421.79	332.71	1263.19	1050.71	1111.26	350.71	1141.72
AFLA_067770		PQ loop repeat protein	2.004	1.0028	1.91821e-06	1.80353e-05	yes	up	52.34	81.3	71.41	183.95	99.34	215.23	68.35	166.173
AFLA_067870		conserved hypothetical protein	0.046	-4.43884	3.00582e-05	0.000213954	yes	down	6.14	8.81	8.5	0	0	0.94	7.81667	0.313333
AFLA_067900		conserved hypothetical protein	2.334	1.22286	0.00285179	0.0116444	yes	up	106.08	122.55	98.45	303.46	174.44	129.65	109.027	202.517
AFLA_067930		nucleoside hydrolase, putative	0.476	-1.07135	6.5389e-08	8.41595e-07	yes	down	24.93	38.55	30.38	13.39	11.78	17.67	31.2867	14.28
AFLA_067960		conserved hypothetical protein	45.466	5.50671	0.00902637	0.0307173	yes	up	0	0	1.58	32.9	10.06	19.42	0.526667	20.7933
AFLA_068080		cytosolic Cu/Zn superoxide dismutase, putative	4.311	2.10806	8.82468e-15	3.11723e-13	yes	up	89.38	114.95	79.7	487.01	350.06	291.29	94.6767	376.12
AFLA_068190		CORD and CS domain protein	0.486	-1.04178	4.06354e-11	8.91227e-10	yes	down	70.22	92.77	74.57	32.82	32.17	35.93	79.1867	33.64
AFLA_068220		conserved hypothetical protein	2.046	1.03297	0.000125558	0.000762154	yes	up	62.4	73.6	76.26	155.76	87.68	137.24	70.7533	126.893
AFLA_068250		conserved hypothetical protein	2.136	1.0951	1.21718e-05	9.56453e-05	yes	up	13.49	17.69	23.1	33.07	31.07	38.09	18.0933	34.0767
AFLA_068320		conserved hypothetical protein	0.005	-7.53618	4.36797e-08	5.84061e-07	yes	down	1.6	1.38	2.46	0	0	0	1.81333	0
AFLA_068370		heat shock protein/chaperonin HSP78, putative	0.016	-5.923	8.39942e-45	3.66312e-42	yes	down	455.84	682.59	398.06	11.39	3.86	6.66	512.163	7.30333
AFLA_068380		DNA mismatch repair protein Msh5	0.389	-1.36375	6.62299e-10	1.20737e-08	yes	down	21.65	26.86	18.63	8.67	6.37	7.14	22.38	7.39333
AFLA_068390		Sas10/Utp3 family protein	3.172	1.6655	0.00871467	0.0298717	yes	up	15.1	9.76	11.84	23.15	67.02	10.95	12.2333	33.7067
AFLA_068410		Sterol desaturase family	9.886	3.30539	3.76903e-42	1.33553e-39	yes	up	5.55	6.38	7.25	59.85	44.59	63.03	6.39333	55.8233
AFLA_068600		ammonium transporter MepA	0.04	-4.63807	3.04609e-14	9.81896e-13	yes	down	4.63	3.34	4.39	0	0.31	0.27	4.12	0.193333
AFLA_068610		conserved hypothetical protein	0.226	-2.14748	9.56885e-06	7.71153e-05	yes	down	67.53	96.9	53.58	4.15	17.93	31.95	72.67	18.01
AFLA_068680		P-type calcium ATPase, putative	2.233	1.15895	0.0114229	0.0374023	yes	up	6.66	14.19	14.97	32.45	22.56	13.12	11.94	22.71
AFLA_068760		succinyl-CoA synthetase subunit alpha, putative	0.488	-1.03545	0.000208285	0.0011934	yes	down	3.89	3.75	3.2	1.45	1.82	1.79	3.61333	1.68667
AFLA_068770		WD-repeat protein, putative	0.105	-3.25163	0.0068113	0.0241882	yes	down	2.61	0.47	1.5	0.12	0.34	0	1.52667	0.153333
AFLA_068780		conserved hypothetical protein	0.411	-1.28375	2.59601e-08	3.59416e-07	yes	down	16.13	15.67	11.27	5.57	5.32	10.14	14.3567	7.01
AFLA_068890		mutt/nudix hydrolase, putative	3.233	1.69305	0.000120218	0.000732485	yes	up	20.75	23.35	17.56	85.35	46.51	35.82	20.5533	55.8933
AFLA_068910		conserved hypothetical protein	2.096	1.06756	0.000747966	0.00363531	yes	up	2.58	3.31	2.31	6.57	4.38	7.06	2.73333	6.00333
AFLA_068990		conserved hypothetical protein	2.538	1.34345	0.00331	0.0132109	yes	up	22.17	21.7	8.81	39.51	41.87	32.13	17.56	37.8367
AFLA_069050		conserved hypothetical protein	0.378	-1.40351	6.88915e-08	8.79685e-07	yes	down	130.06	115.57	103.24	35.67	29.46	37.59	116.29	34.24
AFLA_069210		DNA polymerase POL4, putative	17.228	4.1067	0.000627803	0.00311402	yes	up	0	0.05	0.46	0.6	3.7	3.35	0.17	2.55
AFLA_069270		protein PUF6, putative	5.198	2.37789	0.000112689	0.000691067	yes	up	4.75	3.56	5.21	15.4	38.28	7.06	4.50667	20.2467
AFLA_069320		ABC multidrug transporter, putative	0.212	-2.24062	0.000101194	0.00062908	yes	down	62.45	64.75	72.68	3.8	24.08	9.32	66.6267	12.4
AFLA_069330		nonribosomal peptide synthase Pes1	0.101	-3.30588	3.1628e-21	2.26981e-19	yes	down	31.23	32.58	46.31	9.77	7.67	9.05	36.7067	8.83
AFLA_069340		MSF drug transporter, putative	1875.04	10.8727	2.12339e-16	9.1548e-15	yes	up	0	0	0	14.56	23.32	6.91	0	14.93
AFLA_069350		conserved hypothetical protein	2.335	1.22317	1.1503e-05	9.09517e-05	yes	up	13.8	17.5	9.45	25.63	31.23	26.66	13.5833	27.84
AFLA_069450		conserved hypothetical protein	0.464	-1.10862	1.73988e-12	4.67499e-11	yes	down	148.19	152.66	133.35	56.21	59.75	61.53	144.733	59.1633
AFLA_069460		C2H2 transcription factor (Egr2), putative	0.004	-8.12634	1.2641e-08	1.84474e-07	yes	down	11.79	6.21	3.43	0	0	0	7.14333	0
AFLA_069530		conserved hypothetical protein	2.94	1.55562	0.00461395	0.0174888	yes	up	33.93	38.34	37.29	71.87	161.85	36.03	36.52	89.9167
AFLA_069600		conserved hypothetical protein	11.417	3.51305	0.0149508	0.0467789	yes	up	1	0.51	0	0.92	9.56	6.29	0.503333	5.59
AFLA_069620		conserved hypothetical protein	12.964	3.69641	0.000445474	0.00232027	yes	up	1.02	0.61	2.46	3.28	21.5	18.92	1.36333	14.5667
AFLA_069850		glycerol dehydrogenase Gcy1, putative	2.273	1.18463	3.10245e-05	0.000220418	yes	up	69.22	68.49	80.89	94.67	136.45	219.37	72.8667	150.163
AFLA_069890		NACHT and WD40 domain protein	0.32	-1.64186	1.01705e-13	3.11684e-12	yes	down	4.14	4.81	4.19	1.17	1.01	1.62	4.38	1.26667
AFLA_069900		hypothetical protein	0.168	-2.57177	1.63661e-11	3.82629e-10	yes	down	2.74	4.4	5.85	0.71	0.62	0.59	4.33	0.64
AFLA_070000		conserved hypothetical protein	0.475	-1.0748	0.000450991	0.0023447	yes	down	11.85	10.36	11.08	2.97	6.71	4.04	11.0967	4.57333
AFLA_070010		conserved hypothetical protein	3.883	1.95736	1.87834e-18	1.00941e-16	yes	up	2017.22	1840.26	1841.47	6493.88	6856.77	5481.24	1899.65	6277.3
AFLA_070020		alpha-L-arabinofuranosidase	0.307	-1.70577	5.40151e-06	4.59473e-05	yes	down	23.5	16.04	28.77	4.86	4.77	9.61	22.77	6.41333
AFLA_070040		MFS sugar transporter, putative	0.27	-1.88998	7.50121e-06	6.16796e-05	yes	down	12.24	7.67	14.66	2.05	1.58	4.66	11.5233	2.76333
AFLA_070130		MFS multidrug transporter, putative	0.348	-1.52136	1.75779e-09	3.03373e-08	yes	down	9.59	8.15	10.69	2.46	2.71	3.24	9.47667	2.80333
AFLA_070170		lysosomal alpha-glucosidase, putative	0.268	-1.90195	0.000412095	0.00217077	yes	down	10.53	19.17	7.42	2.41	1.19	5.46	12.3733	3.02
AFLA_070320		choline transport protein, putative	0.056	-4.15425	9.26706e-12	2.24049e-10	yes	down	126.41	112.95	97.68	1.16	9.64	6.3	112.347	5.7
AFLA_070360		C6 finger domain protein, putative	2.153	1.10658	0.000525281	0.00268175	yes	up	8.93	10.34	10.7	14.35	13.88	30.56	9.99	19.5967
AFLA_070370		geranylgeranyl pyrophosphate synthase, putative	0.334	-1.58236	1.4914e-05	0.000115276	yes	down	2.26	5.07	2.71	1.05	0.51	1.06	3.34667	0.873333
AFLA_070400		conserved hypothetical protein	27.278	4.76968	4.27339e-22	3.3189e-20	yes	up	0.27	0.97	0.3	9.47	9.27	18.39	0.513333	12.3767
AFLA_070430		guanine nucleotide exchange factor, putative	0.357	-1.4854	1.051e-06	1.02735e-05	yes	down	2.9	3.91	3.15	0.65	0.85	0.76	3.32	0.753333
AFLA_070480		conserved hypothetical protein	0.268	-1.89799	3.51718e-07	3.84584e-06	yes	down	12.87	13.33	14.43	2.39	2.9	4.32	13.5433	3.20333
AFLA_070490		conserved hypothetical protein	2.842	1.50688	4.17802e-10	7.83051e-09	yes	up	26.81	34.84	32.1	87.04	61.12	80.12	31.25	76.0933
AFLA_070510		conserved hypothetical protein	0.302	-1.72552	6.39701e-07	6.59415e-06	yes	down	5.9	6.09	5.78	0.93	1.56	2.4	5.92333	1.63
AFLA_070530		ATP-binding cassette transporter, putative	0.056	-4.16406	8.75342e-07	8.70658e-06	yes	down	0.8	0.82	0.8	0.09	0.03	0	0.806667	0.04
AFLA_070540		conserved hypothetical protein	0.303	-1.72348	4.47731e-10	8.36378e-09	yes	down	30.41	27.49	26.56	6.83	8.44	7.02	28.1533	7.43
AFLA_070550		conserved hypothetical protein	0.403	-1.31089	0.0139983	0.0443246	yes	down	1.03	1.29	1.31	0.48	0.46	0.39	1.21	0.443333
AFLA_070600		conserved hypothetical protein	2.043	1.03086	3.25962e-05	0.000230142	yes	up	224.59	254.35	195.96	293.33	430.83	389.18	224.967	371.113
AFLA_070620		hypothetical protein	0.124	-3.01205	2.51352e-10	4.85534e-09	yes	down	3.14	4.5	3.94	0.14	0.43	0.9	3.86	0.49
AFLA_070890		hypothetical protein	21.437	4.42203	7.8334e-07	7.90943e-06	yes	up	0.17	0.18	0.05	4.01	1.67	1.19	0.133333	2.29
AFLA_070910		aminotransferase, putative	20.67	4.36946	3.26008e-18	1.67267e-16	yes	up	5.39	4.84	3.39	80.66	124.42	36.87	4.54	80.65
AFLA_070920		NRPS-like enzyme, putative	3.631	1.86033	0.000163685	0.000965172	yes	up	0.46	0.99	0.51	2.61	2	1.47	0.653333	2.02667
AFLA_070950		C4-dicarboxylate transporter/malic acid transport protein, putative	0.351	-1.51112	4.27506e-07	4.56879e-06	yes	down	49.26	47.57	33.91	12.39	16.57	12	43.58	13.6533
AFLA_071010		heat shock protein (Sti1), putative	0.358	-1.48189	2.27553e-19	1.3369e-17	yes	down	156.08	203.85	161.36	48.42	47.38	70.86	173.763	55.5533
AFLA_071090		GTP-binding protein EsdC	2.222	1.15186	0.00555439	0.0204139	yes	up	151.06	170.67	163.66	175.99	204.9	606.97	161.797	329.287
AFLA_071180		indoleamine 2,3-dioxygenase family protein	8.237	3.04219	9.87629e-27	1.20416e-24	yes	up	52.43	65.13	66.1	309.58	360.53	708.86	61.22	459.657
AFLA_071190		vacuolar ATP synthase subunit G, putative	3.206	1.68061	1.31e-10	2.63839e-09	yes	up	121.65	122.14	131.11	225.11	349.69	483.82	124.967	352.873
AFLA_071580		conserved glycine-rich protein	4.401	2.13774	2.48642e-09	4.14001e-08	yes	up	10.35	11.85	9.46	84.09	28.08	39.74	10.5533	50.6367
AFLA_071630		polysaccharide synthase Cps1, putative	0.388	-1.3674	3.08881e-11	6.93545e-10	yes	down	507.61	467.5	423.68	64.6	124.13	159.56	466.263	116.097
AFLA_072140		cysteine-rich secretory protein, putative	12.528	3.64708	4.91866e-08	6.49275e-07	yes	up	1.77	3.64	3.2	7.72	27.96	62.31	2.87	32.6633
AFLA_072150		cytochrome P450, putative	9.694	3.2771	8.31426e-11	1.73619e-09	yes	up	0.21	0.29	0.34	2.4	1.79	3.52	0.28	2.57
AFLA_072170		ADP-ribosylglycohydrolase, putative	10.622	3.40897	2.82174e-44	1.14271e-41	yes	up	2.58	2.28	2.61	20.54	22.49	28.01	2.49	23.68
AFLA_072280		hypothetical protein	5.528	2.46677	0.000272833	0.00151614	yes	up	0.33	1.85	1.31	3.8	3.75	8.24	1.16333	5.26333
AFLA_072670		zinc-iron transporter, putative	0.063	-3.98046	4.68589e-35	1.15507e-32	yes	down	75.98	130.74	96.95	7.41	4.04	5.18	101.223	5.54333
AFLA_072680		hypothetical protein	2.703	1.43477	3.63788e-07	3.96503e-06	yes	up	471.67	467.62	702.27	992.81	1145.51	1915.91	547.187	1351.41
AFLA_072690		hypothetical protein	0.314	-1.66932	0.013095	0.0420634	yes	down	11.54	10.01	8.29	0.9	1.93	5.94	9.94667	2.92333
AFLA_072740		proline oxidase Put1, putative	5.298	2.40543	2.21129e-09	3.72568e-08	yes	up	2.16	2.05	2.2	10.25	9.23	25.63	2.13667	15.0367
AFLA_072770		pyrroline-5-carboxylate dehydrogenase, putative	0.355	-1.49544	4.46091e-05	0.000303069	yes	down	42.57	48.14	89.03	14.7	15.32	28.01	59.9133	19.3433
AFLA_072810		conserved hypothetical protein	4.859	2.28062	1.88823e-28	2.69244e-26	yes	up	55.02	49.05	48.47	341.73	280.64	432.92	50.8467	351.763
AFLA_072830		sugar transporter, putative	5.367	2.42421	0.000378153	0.00201687	yes	up	1.64	2.82	1.82	17.93	5.29	3.75	2.09333	8.99
AFLA_072840		aconitase, putative	0.087	-3.51841	0.000736325	0.00358642	yes	down	0.59	2.21	1.38	0.1	0	0.21	1.39333	0.103333
AFLA_072930		monooxygenase, putative	8.102	3.01825	1.69906e-13	5.11025e-12	yes	up	11.34	13.6	11.13	108.91	38.29	118.68	12.0233	88.6267
AFLA_073020		conserved hypothetical protein	0.03	-5.03662	2.72512e-05	0.000196192	yes	down	12	16.31	43.83	0	1.7	0	24.0467	0.566667
AFLA_073030		amino acid transporter, putative	0.179	-2.48113	0.00742795	0.0260277	yes	down	9.97	9.15	9.53	0.06	3.29	1.03	9.55	1.46
AFLA_073070		arabinan-endo 1,5-alpha-L-arabinase, putative	3.691	1.88385	7.06428e-21	4.88426e-19	yes	up	47.09	50.51	64.2	167.18	180.23	176.39	53.9333	174.6
AFLA_073140		cytochrome P450, putative	2.213	1.14587	0.00108575	0.00502501	yes	up	1.89	2.39	2.38	2.68	4.67	6.98	2.22	4.77667
AFLA_073180		MFS monosaccharide transporter, putative	0.234	-2.09437	5.75981e-14	1.80916e-12	yes	down	53	79.45	68.24	16.21	13.46	10.88	66.8967	13.5167
AFLA_073240		conserved hypothetical protein	57.404	5.84309	2.41754e-13	7.12011e-12	yes	up	1.39	0	0.29	29.85	17.31	42.21	0.56	29.79
AFLA_073250		hypothetical protein	2.638	1.39964	2.10457e-05	0.000157412	yes	up	6.67	6.7	4.68	18.39	11.73	11.66	6.01667	13.9267
AFLA_073360		conserved hypothetical protein	2.748	1.45848	0.0137425	0.0436856	yes	up	2.26	5.1	4.07	5.17	11.56	9.95	3.81	8.89333
AFLA_073390		3-oxoacyl-[acyl-carrier-protein] reductase, putative	7.568	2.91985	0.00221804	0.00938798	yes	up	0.34	0.61	0.29	3.23	0.6	2.35	0.413333	2.06
AFLA_073530		peroxisome biosynthesis protein (Peroxin-10), putative	0.068	-3.86988	0.00464903	0.0175952	yes	down	7.06	2.01	2.43	0	0	0.77	3.83333	0.256667
AFLA_073560		amino acid permease (Gap1), putative	3.562	1.83279	3.21441e-11	7.20321e-10	yes	up	817.52	1023.91	1100.14	2974.67	1995.24	4483.92	980.523	3151.28
AFLA_073570		RhoGAP and Fes/CIP4 domain protein	2.568	1.36087	3.92778e-07	4.22955e-06	yes	up	126.33	143.28	156.25	338.88	207.96	442.76	141.953	329.867
AFLA_073600		cytochrome P450, putative	0.15	-2.73664	4.40846e-14	1.40415e-12	yes	down	24.73	23.85	21.79	1.52	4.51	3.33	23.4567	3.12
AFLA_073650		mandelate racemase/muconate lactonizing enzyme family protein	0.271	-1.88532	8.3331e-06	6.78313e-05	yes	down	9.11	9.68	9.41	1.24	1.83	3.91	9.4	2.32667
AFLA_073770		conserved hypothetical protein	0.461	-1.11672	4.14572e-06	3.61881e-05	yes	down	66.1	82.6	87.7	30.05	38.11	27.5	78.8	31.8867
AFLA_073840		Na/K ATPase alpha 1 subunit, putative	0.002	-9.16954	0.00053868	0.00274521	yes	down	6.58	0.08	0.78	0	0	0	2.48	0
AFLA_073900		histidinol dehydrogenase, putative	0.158	-2.65903	0.000191716	0.00110742	yes	down	2.3	1.68	1.65	0.19	0.18	0.44	1.87667	0.27
AFLA_073980		cyclin-dependent protein kinase complex component, putative	0.285	-1.81325	0.00204854	0.00874892	yes	down	36.56	47.41	47.61	20.66	6.48	4.41	43.86	10.5167
AFLA_074030		hypothetical protein	0.131	-2.92704	0.000817862	0.00393789	yes	down	0.91	1.16	1.96	0	0.19	1.53	1.34333	0.573333
AFLA_074050		conserved hypothetical protein	2.204	1.14017	1.08865e-08	1.61362e-07	yes	up	52.48	79.17	64.64	136.99	106	136.19	65.43	126.393
AFLA_074060		NF-X1 finger transcription factor, putative	0.103	-3.28014	8.57797e-08	1.07714e-06	yes	down	13.72	18.24	17.01	1.57	2.35	0.35	16.3233	1.42333
AFLA_074070		siderochrome-iron transporter, putative	0.196	-2.34781	0.00179838	0.00780997	yes	down	41.09	41.99	40.65	0.82	14.4	6.42	41.2433	7.21333
AFLA_074140		hypothetical protein	0.074	-3.76026	1.38741e-07	1.66828e-06	yes	down	1.09	1.51	1.42	0	0.11	0.11	1.34	0.0733333
AFLA_074150		conserved hypothetical protein	4.939	2.30416	1.56661e-09	2.71617e-08	yes	up	2.93	4.33	4.86	8.3	14.58	21.53	4.04	14.8033
AFLA_074270		sugar transporter, putative	0.267	-1.90764	0.000919792	0.00435652	yes	down	1.39	1.24	1.56	0.5	0.15	0.23	1.39667	0.293333
AFLA_074330		CDK4/6, putative	0.389	-1.36353	2.4332e-05	0.000177656	yes	down	3.41	4.41	4.11	1.97	1.58	2.67	3.97667	2.07333
AFLA_074400		conserved hypothetical protein	0.308	-1.69956	0.000132877	0.000803566	yes	down	4.46	4.42	5.33	0.9	0.93	2.41	4.73667	1.41333
AFLA_074420		conserved hypothetical protein	0.384	-1.37932	0.0148988	0.0466297	yes	down	4.44	2.89	3.03	0.86	1.56	1.11	3.45333	1.17667
AFLA_074430		sugar transporter, putative	0.177	-2.49527	3.10228e-05	0.000220418	yes	down	3.68	4.49	4.05	0.16	0.6	1.24	4.07333	0.666667
AFLA_074450		aldo-keto reductase, putative	0.326	-1.61695	0.00346034	0.0137048	yes	down	4.68	5.54	4.74	0.55	1.25	2.81	4.98667	1.53667
AFLA_074530		conserved hypothetical protein	0.368	-1.44044	1.62359e-07	1.91969e-06	yes	down	9.7	10.57	9.65	3.01	4.39	3.04	9.97333	3.48
AFLA_074540		cytochrome P450, putative	0.096	-3.38375	2.68036e-06	2.43141e-05	yes	down	35.96	27.04	22.86	0.28	4.28	2.93	28.62	2.49667
AFLA_074590		conserved hypothetical protein	0.258	-1.95592	5.52564e-06	4.68976e-05	yes	down	10	11.84	10.52	1.21	2.65	3.54	10.7867	2.46667
AFLA_074620		sodium/phosphate symporter, putative	0.067	-3.891	2.62461e-09	4.34459e-08	yes	down	508.65	611.82	491.92	4.74	53.38	40.06	537.463	32.7267
AFLA_074630		MFS nicotinic acid transporter Tna1, putative	0.338	-1.56565	9.66746e-05	0.000605297	yes	down	16.5	17.77	18.5	3.96	4.07	13.98	17.59	7.33667
AFLA_074740		conserved hypothetical protein	0.336	-1.57388	6.87452e-07	7.04157e-06	yes	down	34.72	40.74	39.4	16.26	8.79	9.63	38.2867	11.56
AFLA_074780		conserved hypothetical protein	3.843	1.94226	2.80664e-13	8.22337e-12	yes	up	10.6	14.96	22.01	66.77	126.11	72.29	15.8567	88.39
AFLA_074790		conserved hypothetical protein	0.352	-1.50522	0.00086125	0.00412055	yes	down	3.35	3.62	2.51	0.91	1.2	1.14	3.16	1.08333
AFLA_074800		integral membrane protein	0.079	-3.66547	1.20771e-11	2.8709e-10	yes	down	6.51	4.02	6.32	0.22	0.61	0.49	5.61667	0.44
AFLA_074820		conserved hypothetical protein	0.368	-1.44262	0.000470001	0.00243127	yes	down	77.7	63.38	90.29	13.05	36.21	43.46	77.1233	30.9067
AFLA_074840		amino acid transporter, putative	2.698	1.43166	9.32094e-08	1.16128e-06	yes	up	19.93	21.83	22.71	45.19	35.66	77.51	21.49	52.7867
AFLA_074850		hypothetical protein	3.472	1.79581	3.55081e-12	9.06815e-11	yes	up	22.37	20.19	32.14	53.22	77.48	112.31	24.9	81.0033
AFLA_074860		conserved hypothetical protein	2.297	1.19965	0.0117322	0.0382605	yes	up	6.07	10.63	9.7	11.91	25.86	13.68	8.8	17.15
AFLA_074870		hypothetical protein	2.541	1.3452	8.43624e-09	1.28057e-07	yes	up	22.43	24.63	20.62	56.8	36.29	60.49	22.56	51.1933
AFLA_074890		thiamin pyrophosphokinase, putative	0.124	-3.01609	1.92767e-11	4.42465e-10	yes	down	7.93	10.85	6.37	0.51	1.48	3.52	8.38333	1.83667
AFLA_074900		hypothetical protein	0.013	-6.2779	0.000919015	0.00435649	yes	down	1.75	9.71	0.17	0	0	0	3.87667	0
AFLA_074930		conserved hypothetical protein	2.162	1.1122	0.000139237	0.000836364	yes	up	25.16	32.11	24.65	32.17	64.03	88.38	27.3067	61.5267
AFLA_074970		helicase, putative	3.09	1.62744	3.91367e-12	9.92777e-11	yes	up	3.2	3.91	4.17	11.51	8.91	9.76	3.76	10.06
AFLA_075000		conserved hypothetical protein	2.22	1.15047	0.000500737	0.00257149	yes	up	14.03	14.14	15.59	25.7	18.8	47.69	14.5867	30.73
AFLA_075150		esterase, putative	0.169	-2.56677	9.00433e-17	3.95737e-15	yes	down	239.78	234.68	218.05	19.01	40	43.77	230.837	34.26
AFLA_075160		conserved hypothetical protein	0.142	-2.81767	6.92032e-07	7.06932e-06	yes	down	420.48	483.53	427.97	18.55	52.62	78.04	443.993	49.7367
AFLA_075170		alkaline phosphatase, putative	0.109	-3.19918	1.47601e-07	1.75989e-06	yes	down	64.06	64.61	59.47	1.07	9.07	9.24	62.7133	6.46
AFLA_075200		conserved hypothetical protein	0.278	-1.8469	2.21985e-05	0.000164087	yes	down	224.56	257.08	196.56	41.94	88.21	30.75	226.067	53.6333
AFLA_075270		fumarylacetoacetate hydrolase family protein	0.019	-5.68933	0.00133256	0.00601029	yes	down	0.61	2.04	0.91	0	0	0	1.18667	0
AFLA_075440		conserved hypothetical protein	0.096	-3.37947	7.6563e-08	9.69998e-07	yes	down	11.62	10	10.81	0.18	1.58	1.43	10.81	1.06333
AFLA_075450		UMTA methyltransferase family protein	0.146	-2.7802	1.77764e-07	2.08214e-06	yes	down	52.14	42.28	39.84	1.57	8.11	7.82	44.7533	5.83333
AFLA_075500		conserved hypothetical protein	0.459	-1.12251	0.00535904	0.0198258	yes	down	31.83	31.98	30.05	5.79	17.49	15.32	31.2867	12.8667
AFLA_075540		MFS monosaccharide transporter, putative	0.301	-1.73429	0.000128736	0.000779777	yes	down	6.47	7.19	4.81	1.14	0.98	3	6.15667	1.70667
AFLA_075550		conserved hypothetical protein	0.336	-1.57486	0.000285476	0.00158135	yes	down	4.53	3.73	3.38	1.01	0.71	1.87	3.88	1.19667
AFLA_075560		conserved hypothetical protein	0.394	-1.34406	3.61532e-07	3.94554e-06	yes	down	11.04	10.51	10.33	2.8	3.17	5.42	10.6267	3.79667
AFLA_075570		glucuronyl hydrolase, putative	0.111	-3.16791	2.29357e-22	1.83146e-20	yes	down	17.45	16.28	13.97	1.49	1.13	2.25	15.9	1.62333
AFLA_075580		conserved hypothetical protein	0.12	-3.05878	1.6847e-29	2.61682e-27	yes	down	46	43.24	40.9	3.43	3.84	6.91	43.38	4.72667
AFLA_075600		hypothetical protein	0.059	-4.08031	2.81672e-07	3.14049e-06	yes	down	44.73	47.22	58.08	0.14	5.64	3.68	50.01	3.15333
AFLA_075610		conserved hypothetical protein	0.074	-3.76506	4.36734e-19	2.50107e-17	yes	down	64.61	70.2	71.35	2.43	4.89	4.8	68.72	4.04
AFLA_075720		short chain type dehydrogenase, putative	0.136	-2.87496	0.00274087	0.0112523	yes	down	6.88	3.8	3.36	0	0.57	1.22	4.68	0.596667
AFLA_075730		short chain dehydrogenase/reductase, putative	0.357	-1.48482	1.37061e-06	1.31818e-05	yes	down	18.39	16.74	16.83	3.56	5.28	8.01	17.32	5.61667
AFLA_075740		vitamin H transporter, putative	0.166	-2.58982	1.13149e-07	1.38254e-06	yes	down	6.26	4.3	3.77	0.46	0.59	1.13	4.77667	0.726667
AFLA_075750		conserved hypothetical protein	0.08	-3.6426	0.0113313	0.0371453	yes	down	2.63	1.48	3.41	0.53	0	0	2.50667	0.176667
AFLA_075840		hyaluronan synthase, putative	5.157	2.36642	5.90063e-09	9.21588e-08	yes	up	3.22	7.55	4.5	15.24	31.99	20.74	5.09	22.6567
AFLA_075850		conserved hypothetical protein	3.732	1.9001	8.00216e-13	2.22393e-11	yes	up	19.09	23.22	22.43	58.65	91.09	61.8	21.58	70.5133
AFLA_075890		conserved hypothetical protein	2.496	1.31939	0.000290812	0.00160495	yes	up	12.14	17.88	11.89	46.58	31.68	42.79	13.97	40.35
AFLA_075920		aldehyde reductase II	2.696	1.43065	0.00987334	0.0331322	yes	up	3.12	1.75	1.84	6.36	2.79	7.27	2.23667	5.47333
AFLA_075980		choline monooxygenase, putative	3788.77	11.8875	2.32485e-09	3.88812e-08	yes	up	0	0	0	74.84	4.71	74.27	0	51.2733
AFLA_076000		hypothetical protein	8.466	3.0817	7.82567e-22	5.91569e-20	yes	up	3.66	2.48	5.16	22.01	15.43	32.09	3.76667	23.1767
AFLA_076010		zinc finger protein, putative	6.654	2.73415	3.77423e-06	3.30813e-05	yes	up	2.24	2.67	1.92	20.21	14.4	4.09	2.27667	12.9
AFLA_076020		Tropomyosin-1, putative	2.704	1.43532	0.000670883	0.00330315	yes	up	17.29	19.38	14.69	48.89	45.87	20.29	17.12	38.35
AFLA_076090		mitochondrial carrier protein, putative	3734.44	11.8667	0.00238661	0.0099822	yes	up	0	0	0	48.39	33.71	0	0	27.3667
AFLA_076160		conserved hypothetical protein	0.011	-6.4462	5.59772e-05	0.000371837	yes	down	178.11	157.83	133.21	0	3.88	0.99	156.383	1.62333
AFLA_076170		conserved hypothetical protein	0.108	-3.20815	0.00274676	0.0112724	yes	down	7223.94	7702.43	6228.31	54.32	1391.82	554.74	7051.56	666.96
AFLA_076180		conserved hypothetical protein	0.055	-4.1832	1.22986e-07	1.49308e-06	yes	down	3672.26	3240.04	2778.2	21.36	419.64	158.95	3230.17	199.983
AFLA_076190		hypothetical protein	0.006	-7.46164	4.66026e-23	4.00324e-21	yes	down	669.61	422.66	527.86	1.83	4.21	1.98	540.043	2.67333
AFLA_076320		C6 transcription factor, putative	0.485	-1.04531	1.57147e-06	1.49118e-05	yes	down	11.89	12.44	10.29	3.61	3.76	6.18	11.54	4.51667
AFLA_076410		conserved hypothetical protein	0.263	-1.92605	2.1712e-05	0.000161437	yes	down	2.33	5.03	2.33	0.62	0.39	1.04	3.23	0.683333
AFLA_076450		electron transfer flavoprotein alpha subunit, putative	2.125	1.08768	4.12824e-07	4.4244e-06	yes	up	94.65	109.77	131.24	160.86	227.93	270.29	111.887	219.693
AFLA_076460		sister chromatid cohesion factor (Chl12), putative	8.469	3.08219	5.1962e-14	1.6458e-12	yes	up	23.26	32.78	24.02	117.96	324.04	150.37	26.6867	197.457
AFLA_076470		conserved hypothetical protein	9.949	3.31451	2.45796e-16	1.04385e-14	yes	up	175.84	232.97	190.21	1004.26	2671.19	1252.16	199.673	1642.54
AFLA_076480		glutathione S-transferase, putative	0.262	-1.93219	3.70536e-15	1.39585e-13	yes	down	43.56	66.26	49.1	9.97	11.88	14.16	52.9733	12.0033
AFLA_076530		sugar transporter family protein	0.13	-2.94626	2.22603e-24	2.27396e-22	yes	down	58.36	54.94	58.36	4.33	8.77	10.02	57.22	7.70667
AFLA_076540		cytochrome P450, putative	0.271	-1.88149	1.92483e-36	5.45641e-34	yes	down	12.49	15.9	12.72	2.76	3.36	3.89	13.7033	3.33667
AFLA_076550		conserved hypothetical protein	0.279	-1.83991	4.67674e-13	1.32574e-11	yes	down	12.55	12.19	10.91	1.87	3.73	4.59	11.8833	3.39667
AFLA_076570		conserved hypothetical protein	2.036	1.0259	0.00224824	0.00949806	yes	up	12.15	13.15	13.45	23.21	29.08	16.15	12.9167	22.8133
AFLA_076680		pyruvate dehydrogenase complex, dihydrolipoamide acetyltransferase	3.067	1.61679	1.91474e-14	6.40451e-13	yes	up	181.22	218.49	229.64	641.29	531.43	524.89	209.783	565.87
AFLA_076690		conserved hypothetical protein	4.02	2.00721	9.48488e-26	1.03413e-23	yes	up	374.06	410.84	352.97	1419.31	1249.12	1213.07	379.29	1293.83
AFLA_076790		MFS sugar transporter, putative	228.575	7.83652	7.41705e-05	0.000477039	yes	up	0	0.18	0	20.93	0.67	12.3	0.06	11.3
AFLA_076810		conserved hypothetical protein	5.058	2.33848	6.72096e-07	6.89674e-06	yes	up	5.24	6.38	3.96	37.24	16.07	14.29	5.19333	22.5333
AFLA_076860		MOSC domain protein	0.26	-1.94083	0.00333569	0.0132994	yes	down	1.63	4	2.2	0.8	0.62	0.3	2.61	0.573333
AFLA_077130		hypothetical protein	0.168	-2.57648	7.26301e-11	1.53077e-09	yes	down	9.73	3.36	3.52	0.4	0.46	0.53	5.53667	0.463333
AFLA_077140		conserved hypothetical protein	0.296	-1.75754	7.26948e-06	6.00792e-05	yes	down	3.4	3.05	2.93	0.88	0.95	0.83	3.12667	0.886667
AFLA_077200		conserved hypothetical protein	0.486	-1.04167	0.000532444	0.00271465	yes	down	4.99	6.11	6.64	1.98	1.6	4.4	5.91333	2.66
AFLA_077240		conserved hypothetical protein	0.389	-1.36368	1.32479e-05	0.000103172	yes	down	11.18	12.59	12.4	3.4	4.38	6.64	12.0567	4.80667
AFLA_077270		NADH-dependent flavin oxidoreductase, putative	0.488	-1.03648	9.35405e-06	7.55991e-05	yes	down	9.22	11.12	8.15	4	8.47	6.78	9.49667	6.41667
AFLA_077360		conserved hypothetical protein	0.167	-2.58279	0.00382987	0.0149387	yes	down	1.02	0.88	0.56	0.04	0.1	0.25	0.82	0.13
AFLA_077430		hypothetical protein	5.551	2.47288	2.76286e-37	8.46705e-35	yes	up	4.02	4.8	4.12	21.4	15.97	25.74	4.31333	21.0367
AFLA_077440		threonine aldolase, putative	18.469	4.20705	9.7609e-127	5.53394e-123	yes	up	23.37	27.77	27.22	423.83	342.77	515.57	26.12	427.39
AFLA_077470		thimet oligopeptidase, putative	0.241	-2.05485	4.48339e-06	3.88961e-05	yes	down	5.35	6	3.44	0.5	1	1.67	4.93	1.05667
AFLA_077480		conserved hypothetical protein	2.081	1.05707	5.82609e-07	6.07188e-06	yes	up	332.03	441.03	310.1	509.74	628.29	682.69	361.053	606.907
AFLA_077550		hypothetical protein	2.673	1.41843	0.000668161	0.0032926	yes	up	40.35	32.36	43.02	86.88	65.98	81.86	38.5767	78.24
AFLA_077600		conserved hypothetical protein	3.127	1.6448	5.73299e-05	0.000379489	yes	up	94.11	211.29	86.27	401.9	204.41	448.82	130.557	351.71
AFLA_077670		conserved hypothetical protein	0.5	-1.0005	0.003874	0.0150953	yes	down	6.96	9.57	7.31	3.74	2.02	4.87	7.94667	3.54333
AFLA_077720		conserved hypothetical protein	9.219	3.20465	2.11719e-11	4.82064e-10	yes	up	3.64	1.61	3.57	27.76	16.56	32.88	2.94	25.7333
AFLA_077770		hypothetical protein	8.896	3.15314	3.79569e-23	3.28545e-21	yes	up	1.86	2.37	1.87	16.2	10.16	22.44	2.03333	16.2667
AFLA_077880		K+ homeostasis protein Kha1, putative	2.069	1.04901	0.00111312	0.00513913	yes	up	17.04	25.41	25.22	39.83	25.98	64.23	22.5567	43.3467
AFLA_077900		conserved hypothetical protein	0.054	-4.21301	1.72495e-22	1.39709e-20	yes	down	48.44	43.17	45.22	3	2.18	1.16	45.61	2.11333
AFLA_077970		Rieske 2Fe-2S family protein, putative	13.102	3.7117	5.57547e-13	1.56486e-11	yes	up	19.38	15.48	4.68	160.81	95.42	212.51	13.18	156.247
AFLA_077980		conserved hypothetical protein	2.397	1.26112	5.22739e-05	0.000349937	yes	up	3.46	8.63	3.95	19.93	10.33	35.78	5.34667	22.0133
AFLA_077990		zinc-binding oxidoreductase ToxD, putative	0.003	-8.47202	1.98781e-11	4.55348e-10	yes	down	5.72	6.73	6.67	0	0	0	6.37333	0
AFLA_078000		conserved hypothetical protein	0.107	-3.21954	7.36062e-06	6.07021e-05	yes	down	6.3	16.49	4	0.86	0.9	0.75	8.93	0.836667
AFLA_078080		conserved hypothetical protein	0.357	-1.48529	2.99335e-05	0.000213259	yes	down	67.67	54.54	44.71	22.14	16.17	12.92	55.64	17.0767
AFLA_078120		cell wall glucanase/allergen F16-like protein	0.17	-2.56032	0.00591127	0.0214971	yes	down	1.51	2.58	1.13	0.09	0.17	0.54	1.74	0.266667
AFLA_078140		acetyltransferase, GNAT family	2.986	1.57801	0.00508943	0.0190333	yes	up	6.42	10.41	4.74	7.75	16.06	34.08	7.19	19.2967
AFLA_078300		chitin synthase activator (Chs3), putative	2.319	1.21331	0.0139227	0.0441717	yes	up	7.12	17.61	12.71	39.26	12.28	22.9	12.48	24.8133
AFLA_078380		acetyl-coA hydrolase Ach1, putative	0.439	-1.18928	0.00313908	0.0126399	yes	down	44.58	52.14	56.44	20.44	26.69	10.6	51.0533	19.2433
AFLA_078400		protein phosphatase PP2A regulatory B subunit, putative	76.292	6.25345	3.83402e-05	0.000265409	yes	up	0	1.34	0.23	41.19	22.67	41.15	0.523333	35.0033
AFLA_078420		fumarate reductase Osm1, putative	0.329	-1.60357	2.75031e-05	0.000197628	yes	down	1486.05	1562.83	1804.43	213.44	632.67	596.29	1617.77	480.8
AFLA_078850		neutral amino acid permease	3.132	1.64688	2.33377e-08	3.25493e-07	yes	up	4.75	3.42	4.37	10.4	8.33	19.29	4.18	12.6733
AFLA_078890		dihydrodipicolinate synthetase family protein	0.25	-1.99847	1.38406e-08	2.01462e-07	yes	down	55.49	47.63	93.92	12.04	9.96	18.64	65.68	13.5467
AFLA_079380		NRPS-like enzyme, putative	0.265	-1.91528	0.0122337	0.0396676	yes	down	1.03	2.06	1.62	0.05	0.54	0.56	1.57	0.383333
AFLA_079520		conserved hypothetical protein	9.289	3.21547	1.1236e-05	8.90323e-05	yes	up	0.45	0.76	0.94	8.4	1.42	7.24	0.716667	5.68667
AFLA_079540		conserved hypothetical protein	0.49	-1.02915	3.94596e-08	5.31392e-07	yes	down	9.88	9.07	9.98	4.01	4.27	5.08	9.64333	4.45333
AFLA_079830		stress response RCI peptide, putative	3.509	1.81104	1.82679e-14	6.14658e-13	yes	up	819.92	1125.58	1142.78	3460.91	3198.6	3172.55	1029.43	3277.35
AFLA_079850		phosphatidyl synthase	3.011	1.59008	1.60612e-11	3.76276e-10	yes	up	319.83	423.83	405.33	787.92	1217.24	1612.33	382.997	1205.83
AFLA_079900		recombination hotspot-binding protein (Translin), putative	0.495	-1.01497	8.14405e-07	8.20848e-06	yes	down	32.16	34.88	29.98	16.87	18.04	21.08	32.34	18.6633
AFLA_079920		hypothetical protein	0.351	-1.50862	0.00726358	0.0255227	yes	down	2.2	2.56	1.43	0.66	0.73	0.54	2.06333	0.643333
AFLA_079930		beta-mannosidase, putative	0.101	-3.30232	1.31246e-07	1.58052e-06	yes	down	2.05	2.62	2.89	0.07	0.17	0.46	2.52	0.233333
AFLA_079950		cytochrome B2, putative	0.207	-2.27289	7.5195e-07	7.61962e-06	yes	down	3.7	4.6	6.29	0.87	0.57	1.39	4.86333	0.943333
AFLA_079960		sugar transporter, putative	0.131	-2.92953	8.62452e-09	1.30218e-07	yes	down	7.02	7.72	12.22	0.43	0.91	1.92	8.98667	1.08667
AFLA_080100		nuclease domain protein, putative	2.19	1.13076	0.000124993	0.000759537	yes	up	10.77	19.68	18	23.05	33.55	35.77	16.15	30.79
AFLA_080170		MYB family conidiophore development protein FlbD, putative	3.216	1.68511	0.000372232	0.00199374	yes	up	46	59.88	54.71	260.95	153.58	74.02	53.53	162.85
AFLA_080190		hypothetical protein	3.579	1.83965	7.89066e-05	0.000505207	yes	up	5.99	1.16	0.76	8.78	2.88	4.66	2.63667	5.44
AFLA_080300		pyridoxal kinase, putative	2.134	1.09357	0.000575795	0.00290046	yes	up	14.11	13.32	20.38	19.18	28.61	29.71	15.9367	25.8333
AFLA_080430		hypothetical protein	0.236	-2.08066	2.69422e-05	0.000194213	yes	down	7.92	6.8	6.35	0.76	1.82	2.31	7.02333	1.63
AFLA_080500		cation-transporting ATPase, putative	3.464	1.79256	0.000216488	0.00123417	yes	up	0.87	1.39	1.06	5.1	2.78	1.98	1.10667	3.28667
AFLA_080630		NADH-quinone oxidoreductase Pst2, putative	0.489	-1.03065	2.23681e-05	0.000165125	yes	down	428.41	447.85	429.06	124	184.42	254.67	435.107	187.697
AFLA_080760		TPR domain protein	2.531	1.3396	4.80763e-05	0.000323716	yes	up	4	5.92	3.97	12.89	8.47	9.17	4.63	10.1767
AFLA_080790		TPR domain protein	5.035	2.33208	0.0117248	0.0382474	yes	up	0.26	0.22	0.25	1.57	0.42	1.57	0.243333	1.18667
AFLA_080810		conserved hypothetical protein	0.21	-2.24935	1.97113e-06	1.84869e-05	yes	down	3.44	4.53	4.76	0.51	1.11	1.2	4.24333	0.94
AFLA_080850		rRNA processing protein Pwp1, putative	19.412	4.2789	0.0138292	0.0439119	yes	up	0.13	0	2.76	17.15	21.39	10.72	0.963333	16.42
AFLA_080900		aspartyl-tRNA synthetase, cytoplasmic	2.114	1.07979	2.22836e-07	2.53434e-06	yes	up	82.27	127.8	100.03	208.15	182.32	182.65	103.367	191.04
AFLA_081010		indole-diterpene biosynthesis protein PaxU, putative	20.163	4.33366	0.000375065	0.00200606	yes	up	0	0.45	0	1.61	2.37	4.15	0.15	2.71
AFLA_081050		paramyosin, putative	0.057	-4.13023	0.000863562	0.00412987	yes	down	1.25	0.48	1.47	0	0	0.2	1.06667	0.0666667
AFLA_081150		conserved hypothetical protein	0.001	-9.4212	1.9781e-14	6.59698e-13	yes	down	19.76	20.42	17.58	0	0	0	19.2533	0
AFLA_081190		conserved hypothetical protein	7.281	2.86421	6.55335e-26	7.28514e-24	yes	up	61.71	78.01	56.6	291.66	371.48	483.7	65.44	382.28
AFLA_081200		hypothetical protein	0.004	-8.02973	1.12016e-09	1.97843e-08	yes	down	6.15	11.55	6.96	0	0	0	8.22	0
AFLA_081420		extracellular SCP domain protein Pry1, putative	8.5	3.08741	1.89324e-07	2.19156e-06	yes	up	5	3.73	0.91	27.37	16.91	28.18	3.21333	24.1533
AFLA_081460		DNA mismatch repair protein Msh4, putative	0.327	-1.61075	2.02274e-06	1.89553e-05	yes	down	4.31	4.33	3.76	0.79	1.16	1.82	4.13333	1.25667
AFLA_081500		conserved hypothetical protein	2.034	1.02456	0.00174552	0.00759496	yes	up	1.31	1.22	0.81	1.67	2.19	2.23	1.11333	2.03
AFLA_081540		integral membrane protein	0.156	-2.68287	1.15958e-24	1.19532e-22	yes	down	37.33	30.81	32.96	2.93	5.79	4.96	33.7	4.56
AFLA_081600		C6 finger domain protein, putative	2.311	1.20823	1.17189e-07	1.43036e-06	yes	up	8.76	11.87	9.26	21.24	14.82	25.63	9.96333	20.5633
AFLA_081640		short chain type dehydrogenase, putative	0.432	-1.20938	0.0112897	0.0370364	yes	down	81.5	71.86	75.13	10.6	27.95	52.47	76.1633	30.34
AFLA_081690		hypothetical protein	2.879	1.52539	8.15507e-11	1.70609e-09	yes	up	9.9	10.27	9.91	25.24	18.82	29.76	10.0267	24.6067
AFLA_081720		conserved hypothetical protein	2.609	1.38369	0.00171591	0.00748046	yes	up	0.81	1.89	1.37	3.16	3.65	3.52	1.35667	3.44333
AFLA_081910		major allergen Asp F2	0.086	-3.53952	0.00248985	0.0103529	yes	down	274.66	283.43	267.03	1.35	47.23	14.24	275.04	20.94
AFLA_081930		conserved hypothetical protein	2.078	1.05543	0.00151397	0.0067163	yes	up	20.11	25.38	19.78	25.06	34.94	60.66	21.7567	40.22
AFLA_081940		acetyltransferase, GNAT family	4.328	2.11364	1.24047e-06	1.19912e-05	yes	up	26.19	37.02	22.15	138.31	47	135.99	28.4533	107.1
AFLA_082120		hypothetical protein	3.561	1.8322	0.00701516	0.0248035	yes	up	0.92	0.69	0.56	1.19	3.01	2.78	0.723333	2.32667
AFLA_082200		AAA family ATPase, putative	11.488	3.52203	8.22735e-15	2.92445e-13	yes	up	1.82	2.06	1.89	10.7	13.59	37.3	1.92333	20.53
AFLA_082220		short-chain dehydrogenase, putative	0.252	-1.99052	1.99122e-05	0.000149526	yes	down	3.6	5.13	3.41	0.84	0.47	1.43	4.04667	0.913333
AFLA_082340		DEAD/DEAH box helicase, putative	2.003	1.00186	0.00924487	0.0313606	yes	up	5.19	4.83	3.96	8.1	10.94	5.4	4.66	8.14667
AFLA_082390		beta-xylosidase XylA	0.401	-1.31864	1.7923e-06	1.69216e-05	yes	down	3.45	4.55	3.8	1.31	1.33	1.55	3.93333	1.39667
AFLA_082400		ABC multidrug transporter, putative	2.947	1.55925	1.03833e-15	4.16028e-14	yes	up	16.81	20.88	16.37	50.12	36.54	55.48	18.02	47.38
AFLA_082410		conserved hypothetical protein	3.693	1.88474	8.12868e-25	8.53436e-23	yes	up	46.4	56.54	39.89	150.35	132.55	182.84	47.61	155.247
AFLA_082430		conserved hypothetical protein	6.681	2.74012	2.88912e-07	3.21522e-06	yes	up	3.83	5.04	4.36	12.33	53.42	22.64	4.41	29.4633
AFLA_082440		conserved hypothetical protein	11.488	3.52208	9.54205e-22	7.16539e-20	yes	up	9.11	8	9.66	49.1	117.66	107.07	8.92333	91.2767
AFLA_082460		conserved hypothetical protein	2.206	1.14165	0.0117899	0.0384043	yes	up	8.42	11.07	9.02	27.37	18.6	10.77	9.50333	18.9133
AFLA_082570		protein kinase (Lkh1), putative	2.739	1.45368	5.55662e-16	2.28284e-14	yes	up	61.9	99.82	76.7	272.7	213.84	266.14	79.4733	250.893
AFLA_082590		mitochondrial cation transporter, putative	2.598	1.37746	0.000175833	0.00102507	yes	up	18.33	25.03	27.59	41.46	78.96	40.34	23.65	53.5867
AFLA_082700		conserved hypothetical protein	2.283	1.19113	0.000224191	0.00127296	yes	up	84.23	108.71	82.24	264.83	160.28	144.41	91.7267	189.84
AFLA_082710		conserved hypothetical protein	2.025	1.01817	0.0026428	0.010901	yes	up	12.06	15.36	17.45	35.2	20.76	22.76	14.9567	26.24
AFLA_082730		conserved hypothetical protein	0.244	-2.03686	0.00448981	0.0170953	yes	down	0.85	1.36	0.69	0.19	0.11	0.33	0.966667	0.21
AFLA_082750		hypothetical protein	0.4	-1.32274	1.37474e-06	1.31991e-05	yes	down	6.3	7.26	6.39	2.31	1.86	2.94	6.65	2.37
AFLA_082760		allantoate permease, putative	0.075	-3.74169	8.08179e-20	4.95348e-18	yes	down	97.99	88.92	162.88	4.68	11.35	7.16	116.597	7.73
AFLA_082830		hypothetical protein	0.482	-1.05305	0.000141333	0.000846132	yes	down	9	6.69	6.02	2.84	2.37	6.5	7.23667	3.90333
AFLA_083110		conidiation-specific protein (Con-10), putative	2.164	1.11363	0.00284816	0.0116338	yes	up	1171.48	1447.36	1211.3	3098.76	1707.79	1336.91	1276.71	2047.82
AFLA_083140		conserved hypothetical protein	0.388	-1.36661	0.000114297	0.00070017	yes	down	7.37	8.61	7.45	1.99	1.73	5.09	7.81	2.93667
AFLA_083200		glucose-inducible SAM-dependent methyltransferase Rrg1, putative	2.188	1.12929	1.57146e-17	7.71376e-16	yes	up	12.79	14.13	13.21	21.14	19.64	28.72	13.3767	23.1667
AFLA_083210		conserved hypothetical protein	2.371	1.2452	1.79232e-05	0.000136306	yes	up	19.94	18.37	25.62	40.48	33.66	60.15	21.31	44.7633
AFLA_083240		xylitol dehydrogenase LadA/XdhB	2.301	1.20255	1.83189e-10	3.58753e-09	yes	up	38.11	42.39	36.58	86.17	64.92	96.18	39.0267	82.4233
AFLA_083250		dimethylallyl tryptophan synthase, putative	4.28	2.09763	3.74423e-05	0.000260146	yes	up	1.71	2.47	1.44	4.42	4.66	12.87	1.87333	7.31667
AFLA_083260		hypothetical protein	0.067	-3.90835	6.22834e-07	6.43198e-06	yes	down	8.6	8.67	8.24	0.39	0	1.18	8.50333	0.523333
AFLA_083270		GABA permease, putative	3.239	1.6956	6.24825e-22	4.75496e-20	yes	up	6.2	9.84	8.55	26.54	33.57	35.65	8.19667	31.92
AFLA_083280		hypothetical protein	4.721	2.23918	2.21565e-14	7.34597e-13	yes	up	3.24	4.08	3.52	9.47	13.69	13.47	3.61333	12.21
AFLA_083320		MFS quinate transporter, putative	2.043	1.03069	8.5303e-07	8.52566e-06	yes	up	14.52	14.56	17.7	32.13	25.6	25.31	15.5933	27.68
AFLA_083360		extracellular cell wall glucanase Crf1/allergen Asp F9	3.272	1.7101	5.68786e-07	5.93874e-06	yes	up	24.08	38.16	42.21	75.95	70.16	163.25	34.8167	103.12
AFLA_083410		laccase, putative	0.289	-1.79038	3.28097e-05	0.000231361	yes	down	19.95	24.4	19.98	1.99	6.85	7.96	21.4433	5.6
AFLA_083470		Ribosomal protein S28e	2.616	1.38712	0.00161998	0.00712802	yes	up	252.74	192.88	371.26	304.98	663.56	533.69	272.293	500.743
AFLA_083510		homeobox and C2H2 transcription factor, putative	2.171	1.11815	0.00680669	0.0241879	yes	up	2.15	1.83	2.11	5.09	2.54	4.1	2.03	3.91
AFLA_083540		conserved glutamic acid-rich protein	0.453	-1.14083	1.21587e-17	6.02041e-16	yes	down	93.94	113.4	94.78	40.04	39.16	42.15	100.707	40.45
AFLA_083560		C6 transcription factor, putative	0.308	-1.69911	0.00499047	0.0187126	yes	down	1.81	4.53	3.18	1.45	0.33	0.78	3.17333	0.853333
AFLA_083650		anaphase promoting complex subunit 10 (APC10), putative	2.409	1.26814	8.58945e-06	6.97677e-05	yes	up	5.64	6.52	7.88	14.53	10.53	17.93	6.68	14.33
AFLA_083790		conserved hypothetical protein	2.211	1.14472	0.00109248	0.00505411	yes	up	21.02	21.77	15.72	56.48	32.65	30.19	19.5033	39.7733
AFLA_083840		conserved hypothetical protein	0.014	-6.1864	0.000231033	0.00130723	yes	down	0.86	0.4	0.28	0	0	0	0.513333	0
AFLA_083850		conserved hypothetical protein	0.458	-1.12513	0.000212552	0.00121356	yes	down	78.09	100.66	98.29	24.8	30.16	58.76	92.3467	37.9067
AFLA_083890		oxidoreductase, zinc-binding dehydrogenase family, putative	0.176	-2.50601	1.42166e-23	1.32133e-21	yes	down	161.37	165.04	186.8	25.98	30.93	21.82	171.07	26.2433
AFLA_083910		pirin domain protein, putative	948.821	9.88999	1.70323e-14	5.78231e-13	yes	up	0	0	0	19.89	21.55	10.87	0	17.4367
AFLA_084020		homeobox and C2H2 transcription factor, putative	2.116	1.08162	3.74332e-05	0.000260146	yes	up	39.77	48.76	42.84	87.87	52	115.33	43.79	85.0667
AFLA_084230		homoserine acetyltransferase family protein	102.643	6.68149	4.4307e-07	4.71735e-06	yes	up	0.85	2.55	0	67.13	73.24	161.91	1.13333	100.76
AFLA_084430		hypothetical protein	0.328	-1.60884	0.0106532	0.0352589	yes	down	11	26.72	10.19	2.26	3.18	8.35	15.97	4.59667
AFLA_084460		heat shock protein Hsp98/Hsp104/ClpA, putative	0.006	-7.30121	0.00220142	0.00932457	yes	down	1392.47	2129.69	1769.29	27.12	0	0.17	1763.82	9.09667
AFLA_084470		polysaccharide deacetylase family protein	0.07	-3.84629	0.000513782	0.00263371	yes	down	1.11	4.07	1.34	0.27	0.16	0	2.17333	0.143333
AFLA_084480		short chain dehydrogenase, putative	0.021	-5.54348	0.00185101	0.00801057	yes	down	0.57	1.46	0.84	0	0	0	0.956667	0
AFLA_084490		conserved hypothetical protein	3.353	1.74542	0.000486452	0.00250608	yes	up	5.43	4.63	8.34	7.8	32	25.8	6.13333	21.8667
AFLA_084640		conserved hypothetical protein	0.459	-1.125	4.03502e-05	0.000277547	yes	down	26.58	30.63	21.13	7.28	11.09	13.62	26.1133	10.6633
AFLA_084670		ATP-dependent RNA helicase (Drs1), putative	3.805	1.92778	0.00623835	0.0224418	yes	up	3.72	4.11	3.34	5.19	27.11	4.23	3.72333	12.1767
AFLA_084750		peptidase D, putative	3.257	1.70359	2.21786e-05	0.000164046	yes	up	6.72	14.33	5.18	27.32	17.99	28.95	8.74333	24.7533
AFLA_084790		GPI anchor biosynthesis protein Gwt1, putative	0.003	-8.52222	1.0945e-10	2.25236e-09	yes	down	2.28	5.54	4.87	0	0	0	4.23	0
AFLA_084880		mitochondrial inheritance component mdm12	2.086	1.06052	0.000187702	0.00108756	yes	up	16.92	26.5	24.84	48.74	39.56	34.63	22.7533	40.9767
AFLA_084950		conserved hypothetical protein	2.373	1.24679	2.97805e-17	1.43313e-15	yes	up	862.1	796.17	835.69	2424.76	2561.59	2439.47	831.32	2475.27
AFLA_085010		conserved hypothetical protein	165.417	7.36996	0.00132276	0.00597559	yes	up	0	0	0	2.76	0.02	10.34	0	4.37333
AFLA_085020		class II aldolase/adducin domain protein	3.705	1.88939	3.4169e-08	4.65117e-07	yes	up	19.5	17.07	18.05	40.36	45.46	99.43	18.2067	61.75
AFLA_085140		extracellular thaumatin domain protein, putative	0.073	-3.78044	0.00347042	0.0137303	yes	down	18.46	22.1	13.59	0	3.29	0	18.05	1.09667
AFLA_085150		ATP-binding cassette transporter, putative	2.39	1.2573	0.000106099	0.000654547	yes	up	6.01	7.59	6.82	14.49	12	15.89	6.80667	14.1267
AFLA_085230		conserved hypothetical protein	2.794	1.48212	0.000169641	0.000993059	yes	up	1.62	2.67	1.66	6.05	4.22	4.08	1.98333	4.78333
AFLA_085240		hypothetical protein	2.212	1.14516	4.26929e-05	0.000291975	yes	up	7.09	4.89	3.92	10.53	9.08	9.69	5.3	9.76667
AFLA_085480		cell wall glucanase, putative	1132.15	10.1448	0.00941984	0.0318018	yes	up	0	0	0	0	18.24	31.33	0	16.5233
AFLA_085540		conserved hypothetical protein	9.05	3.17797	1.76365e-07	2.06805e-06	yes	up	7.7	2.85	3.45	22.63	43.69	42.9	4.66667	36.4067
AFLA_085580		oxidoreductase, short chain dehydrogenase/reductase family protein, putative	0.359	-1.47639	0.00882672	0.0301737	yes	down	34.82	37.07	28.9	3.14	9.23	21.07	33.5967	11.1467
AFLA_085590		endo-arabinanase, putative	0.43	-1.21916	0.000328231	0.00178162	yes	down	39.86	38.83	33.8	10.69	20.47	9.95	37.4967	13.7033
AFLA_085600		conserved hypothetical protein	0.428	-1.22505	0.00291835	0.0118698	yes	down	33.26	33.45	31.76	7.92	8.06	22.39	32.8233	12.79
AFLA_085640		hypothetical protein	0.033	-4.90497	0.0126626	0.0408132	yes	down	0.78	1.47	0.88	0	0	0	1.04333	0
AFLA_085670		efflux pump antibiotic resistance protein, putative	4.954	2.30848	9.2919e-14	2.87871e-12	yes	up	1.11	0.94	0.84	3.47	3.49	5.32	0.963333	4.09333
AFLA_085680		hypothetical protein	19.601	4.29282	0.000624332	0.00309899	yes	up	0.74	1.4	0.04	6.15	5	17.75	0.726667	9.63333
AFLA_085690		conserved hypothetical protein	5.434	2.44193	6.50186e-06	5.43291e-05	yes	up	0.47	0.43	0.27	1.85	1.3	2.21	0.39	1.78667
AFLA_085720		conserved hypothetical protein	0.487	-1.03933	0.000104688	0.000647249	yes	down	7.16	7.39	6.84	3.58	2.35	3.35	7.13	3.09333
AFLA_085770		DNA replication regulator sld2	2.296	1.19938	2.67703e-05	0.00019322	yes	up	13.08	17.22	15.52	33.37	19.19	41.89	15.2733	31.4833
AFLA_085870		conserved hypothetical protein	0.141	-2.82785	0.0152107	0.0474482	yes	down	0.98	1.22	1.21	0.36	0	0.06	1.13667	0.14
AFLA_086150		conserved hypothetical protein	2.162	1.11265	8.16269e-07	8.21996e-06	yes	up	45.79	42.64	33.52	81.56	67.23	83.37	40.65	77.3867
AFLA_086280		NADH-ubiquinone oxidoreductase subunit GRIM-19, putative	2.177	1.1223	6.2393e-09	9.69143e-08	yes	up	211.08	197.62	226.72	346.7	401.99	377.03	211.807	375.24
AFLA_086290		tRNA m(1)G methyltransferase domain containing protein	2.273	1.18465	0.000300017	0.00165301	yes	up	14.5	16.69	15.3	39.82	28.76	22.68	15.4967	30.42
AFLA_086350		conserved hypothetical protein	2.646	1.404	1.75276e-06	1.66036e-05	yes	up	5.05	5.65	5.53	11.13	8.82	18.99	5.41	12.98
AFLA_086520		conserved hypothetical protein	3.896	1.96208	0.0035134	0.0138715	yes	up	0.72	0.36	0.4	2.24	1.33	1.62	0.493333	1.73
AFLA_086560		short-chain dehydrogenase/reductase family protein, putative	0.355	-1.49451	0.00405481	0.0156866	yes	down	16.38	14.47	7.51	2.37	4.66	6.48	12.7867	4.50333
AFLA_086730		DNA replication factor C subunit Rfc2, putative	88.256	6.46363	0.00228212	0.00962325	yes	up	0	0	0	0.05	0.48	4.23	0	1.58667
AFLA_086750		conserved hypothetical protein	0.349	-1.52047	4.20915e-08	5.64156e-07	yes	down	11.48	12.03	11.1	3.93	2.79	4.03	11.5367	3.58333
AFLA_086800		epoxide hydrolase, putative	2.362	1.23984	1.78333e-07	2.08251e-06	yes	up	75.58	75.28	79.32	135.93	118.19	221.74	76.7267	158.62
AFLA_086880		conserved hypothetical protein	0.228	-2.13342	3.79084e-28	5.17883e-26	yes	down	31.87	30.97	26.95	5.29	5.81	7.23	29.93	6.11
AFLA_086890		conserved hypothetical protein	3.709	1.89095	7.4692e-07	7.57542e-06	yes	up	12.2	26.33	23.77	84.04	40.45	76.3	20.7667	66.93
AFLA_086930		F-box and JmjC domain protein, putative	3.203	1.6796	0.000551297	0.00279819	yes	up	3.47	4.56	3.45	9.61	16.17	5.58	3.82667	10.4533
AFLA_087100		benzoate 4-monooxygenase cytochrome P450, putative	0.323	-1.63086	0.00185343	0.00801528	yes	down	4.61	5.46	3.51	1.01	1.26	1.59	4.52667	1.28667
AFLA_087170		extracellular serine-rich protein, putative	0.288	-1.79722	1.8603e-05	0.00014072	yes	down	148.29	189.43	217.97	14.71	65.05	43.8	185.23	41.1867
AFLA_087210		cell surface spherulin 4 family protein	0.229	-2.1256	1.88834e-18	1.00999e-16	yes	down	74.94	79.27	74.85	10.32	18.82	20.19	76.3533	16.4433
AFLA_087220		UDP-glucose 4-epimerase, putative	0.075	-3.72752	0.00354024	0.0139627	yes	down	61.02	69.98	60.99	0.08	6.14	7.13	63.9967	4.45
AFLA_087260		conserved hypothetical protein	4.147	2.05196	1.73993e-22	1.39922e-20	yes	up	151.8	146.97	181.75	398.29	555.34	625.28	160.173	526.303
AFLA_087280		alpha-ketoglutarate-dependent taurine dioxygenase	0.333	-1.58577	6.67507e-05	0.000436497	yes	down	1.71	2.87	2.04	0.68	0.62	0.49	2.20667	0.596667
AFLA_087380		isochorismatase family hydrolase, putative	0.018	-5.79304	1.82858e-05	0.00013869	yes	down	2.43	11.75	5.19	0	0	0.27	6.45667	0.09
AFLA_087410		histone deacetylase HosA	0.003	-8.63089	4.17795e-11	9.12789e-10	yes	down	2.65	5.59	5.89	0	0	0	4.71	0
AFLA_087470		plasma membrane low affinity zinc ion transporter, putative	0.071	-3.82392	2.57866e-23	2.26662e-21	yes	down	365.24	273.4	299.25	12.74	23.71	10.7	312.63	15.7167
AFLA_087480		FKBP-type peptidyl-prolyl isomerase, putative	0.34	-1.55536	4.97956e-17	2.32359e-15	yes	down	165.62	183.27	147.37	79.28	106.54	143.76	165.42	109.86
AFLA_087500		ATP-dependent DNA helicase, putative	0.333	-1.58826	6.208e-10	1.1372e-08	yes	down	129.1	140.59	198.9	42.1	34.53	60.98	156.197	45.87
AFLA_087530		small nucleolar ribonucleoprotein complex subunit, putative	4.706	2.23443	0.00582028	0.0212411	yes	up	1.48	2.45	2.28	2.89	19.76	2.11	2.07	8.25333
AFLA_087590		alpha-1,3-glucanase/mutanase, putative	3.869	1.95205	0.000115692	0.000707947	yes	up	14.4	80.58	18.24	167.6	97.83	103.28	37.74	122.903
AFLA_087630		alpha,alpha-trehalose-phosphate synthase subunit, putative	0.48	-1.05921	3.14222e-08	4.2979e-07	yes	down	104.37	137.8	90.8	45.03	46.71	48.64	110.99	46.7933
AFLA_087640		alpha,alpha-trehalose phosphate synthase subunit, putative	0.345	-1.53645	8.53746e-17	3.79632e-15	yes	down	88.7	113.55	82.16	27.3	23.38	33.71	94.8033	28.13
AFLA_087750		conserved hypothetical protein	0.476	-1.07239	0.00048256	0.00249055	yes	down	3.37	4.08	2.51	1.13	1.46	1.31	3.32	1.3
AFLA_087780		conserved hypothetical protein	3.023	1.59609	9.94704e-08	1.22597e-06	yes	up	89.38	107.6	71.24	195.57	248.37	199.23	89.4067	214.39
AFLA_087820		cell wall integrity signaling protein Lsp1/Pil1, putative	2.039	1.02768	7.55172e-05	0.00048515	yes	up	366.79	517.22	480.14	916.27	751.36	606.67	454.717	758.1
AFLA_087920		F-box domain protein	3.634	1.8615	1.69244e-07	1.99486e-06	yes	up	10.25	20.13	15.68	33.62	37.36	79.77	15.3533	50.25
AFLA_088120		hypothetical protein	0.327	-1.6148	2.35228e-06	2.16497e-05	yes	down	97.77	91.5	93.3	11.36	24.65	26.03	94.19	20.68
AFLA_088230		pentatricopeptide repeat protein	0.496	-1.01267	0.00016397	0.000965847	yes	down	20.71	27.23	22.03	9.95	11.69	8.48	23.3233	10.04
AFLA_088380		Patatin-like serine hydrolase, putative	0.001	-10.4077	3.22383e-17	1.54241e-15	yes	down	12.92	15.41	8.86	0	0	0	12.3967	0
AFLA_088600		conserved hypothetical protein	0.429	-1.21953	0.00548884	0.0202268	yes	down	16.53	27.44	19.86	4.59	6.55	12.86	21.2767	8
AFLA_088790		DUF814 domain protein, putative	0.493	-1.01924	0.00552877	0.0203343	yes	down	128.49	120.54	80.25	27.59	58.66	55.51	109.76	47.2533
AFLA_088980		snoRNA binding protein, putative	2.188	1.12961	0.000152502	0.000903933	yes	up	34.97	42.68	39.84	72.18	99.35	53.13	39.1633	74.8867
AFLA_089230		mitochondrial enoyl reductase, putative	3.233	1.6929	7.71848e-08	9.76784e-07	yes	up	14.44	33.79	30.13	62.25	81.06	77.21	26.12	73.5067
AFLA_089360		conserved hypothetical protein	0.017	-5.9025	0.000425738	0.00222977	yes	down	0.67	1.42	0.57	0	0	0	0.886667	0
AFLA_089430		hypothetical protein	0.477	-1.06825	8.7245e-05	0.000553284	yes	down	6.49	6.95	6.04	2.15	2.32	3.83	6.49333	2.76667
AFLA_089510		vacuolar calcium ion transporter, putative	2.589	1.37227	2.04217e-11	4.65918e-10	yes	up	19.98	17.71	16.38	40.22	40.16	43.78	18.0233	41.3867
AFLA_089550		endoglucanase, putative	6.481	2.69625	1.05617e-14	3.69629e-13	yes	up	26.16	29.07	22.33	297.41	188.37	139.75	25.8533	208.51
AFLA_089560		pyruvate decarboxylase, putative	2.881	1.52646	8.01328e-05	0.000512769	yes	up	21.12	19.41	27.51	44.71	34.45	102.28	22.68	60.48
AFLA_089620		chalcone synthase, putative	31.689	4.98591	2.25127e-06	2.07875e-05	yes	up	0.05	0	0.23	2.78	2.38	1.15	0.0933333	2.10333
AFLA_089680		conserved hypothetical protein	0.411	-1.28239	3.62235e-06	3.19392e-05	yes	down	3.7	4.01	3.4	1.15	1.09	1.89	3.70333	1.37667
AFLA_089690		conserved hypothetical protein	0.144	-2.79295	0.000743562	0.00361546	yes	down	1.39	1.34	2.46	0.28	0.31	0.06	1.73	0.216667
AFLA_089790		conserved hypothetical protein	0.328	-1.60663	0.00451515	0.0171803	yes	down	1.7	3.12	2.52	0.6	0.39	1.35	2.44667	0.78
AFLA_089800		conserved hypothetical protein	0.344	-1.53813	0.0106339	0.0352568	yes	down	2.35	2.03	2.88	0.42	1.01	1.14	2.42	0.856667
AFLA_089860		lipase 1 precursor, putative	0.009	-6.73091	5.78298e-05	0.000382351	yes	down	19.64	36.98	24.4	1.35	0	0	27.0067	0.45
AFLA_089900		cofilin, actophorin, putative	2.658	1.41042	0.000163867	0.000965741	yes	up	6.59	3.94	7.97	13.69	23.61	20.24	6.16667	19.18
AFLA_089950		conserved hypothetical protein	5.132	2.35939	1.41409e-06	1.35311e-05	yes	up	2.24	2.9	2.04	16.73	7.41	6.55	2.39333	10.23
AFLA_089960		conserved hypothetical protein	13.254	3.72838	2.7384e-12	7.05699e-11	yes	up	1.03	1.95	0.75	23	10.28	8.34	1.24333	13.8733
AFLA_090010		conserved hypothetical protein	0.181	-2.46406	5.51287e-16	2.27311e-14	yes	down	42.86	44.49	37.48	6.56	8.07	5.34	41.61	6.65667
AFLA_090020		oligopeptide transporter, putative	0.078	-3.67959	1.45415e-20	9.69916e-19	yes	down	30	26.38	25.42	1.4	2.86	1.34	27.2667	1.86667
AFLA_090030		aryl-alcohol dehydrogenase, putative	0.042	-4.57763	0.000120463	0.000733584	yes	down	2.57	21.73	1.83	0.1	0.08	0.86	8.71	0.346667
AFLA_090090		conserved hypothetical protein	630.22	9.29971	2.00053e-10	3.90431e-09	yes	up	0	0	0	1.46	3.61	12.23	0	5.76667
AFLA_090160		conserved hypothetical protein	2.478	1.30943	0.00410457	0.0158359	yes	up	0.65	0.81	0.67	1.29	1.24	2.19	0.71	1.57333
AFLA_090170		MFS sugar transporter, putative	3.949	1.98141	0.00187849	0.0081082	yes	up	0.42	0.77	0.36	1.22	1.21	3.1	0.516667	1.84333
AFLA_090180		alpha/beta hydrolase, putative	0.053	-4.23722	0.00037364	0.00199952	yes	down	3.06	2.42	1.26	0	0.2	0.11	2.24667	0.103333
AFLA_090310		hypothetical protein	129.763	7.01974	6.8341e-07	7.0065e-06	yes	up	0	0	0	1.93	1.66	2.22	0	1.93667
AFLA_090410		conserved hypothetical protein	0.193	-2.3711	1.05933e-19	6.38923e-18	yes	down	32.82	32	21.88	4.38	4.08	6.72	28.9	5.06
AFLA_090470		srpk, putative	2.051	1.03634	1.08753e-05	8.62946e-05	yes	up	7.67	6.36	6.85	11.94	10.04	17.2	6.96	13.06
AFLA_090480		conserved hypothetical protein	3.642	1.86458	0.00131595	0.00595434	yes	up	8.52	8.46	9.07	11.09	29.1	41.02	8.68333	27.07
AFLA_090490		alpha,alpha-trehalose glucohydrolase TreA/Ath1	2.258	1.17522	1.49642e-07	1.78048e-06	yes	up	73.24	94.81	88.71	137.03	139.11	249.55	85.5867	175.23
AFLA_090530		hypothetical protein	2.151	1.10499	0.000379787	0.00202369	yes	up	7.15	7	4.75	11.37	10.04	14.77	6.3	12.06
AFLA_090550		conserved hypothetical protein	0.02	-5.64447	4.20913e-05	0.000288557	yes	down	51.57	48.71	40.05	1.06	1.29	0	46.7767	0.783333
AFLA_090600		conserved hypothetical protein	0.209	-2.26177	0.000715236	0.00349572	yes	down	13.93	14.78	15.37	0.41	4.29	3.63	14.6933	2.77667
AFLA_090690		mycelial catalase Cat1	0.404	-1.30728	0.00158247	0.00699558	yes	down	270.35	311.98	351.48	42.31	129.2	170.91	311.27	114.14
AFLA_090710		conserved hypothetical protein	2.316	1.21168	0.00444776	0.0169751	yes	up	10.23	15.14	19.5	15.29	33.69	42.81	14.9567	30.5967
AFLA_090730		beta-glucosidase	3.523	1.81671	0.00033602	0.00182129	yes	up	1.17	1.92	1.16	2.91	2.76	8	1.41667	4.55667
AFLA_090880		conserved hypothetical protein	0.453	-1.14393	3.60462e-09	5.84732e-08	yes	down	14.2	15.79	14.12	4.73	5.62	7.57	14.7033	5.97333
AFLA_090940		peptidyl prolyl cis-trans isomerase (CypC), putative	0.499	-1.00189	0.0157331	0.0488093	yes	down	36.17	33.16	34	7.54	16.72	20.08	34.4433	14.78
AFLA_091040		ribonuclease P complex subunit Pop1, putative	0.244	-2.03605	1.67993e-10	3.32438e-09	yes	down	41.06	38.73	46.05	5.39	12.08	10.19	41.9467	9.22
AFLA_091050		hypothetical protein	0.032	-4.98359	0.00923728	0.0313504	yes	down	5.24	5.26	5.24	0	0	0	5.24667	0
AFLA_091060		allergen Asp F3	0.41	-1.28727	1.41735e-06	1.35399e-05	yes	down	435.48	701.2	429.6	131.47	214.63	210.91	522.093	185.67
AFLA_091110		hypothetical protein	3.697	1.88636	6.05113e-09	9.42496e-08	yes	up	2.48	3.77	2.94	12.24	8.37	8.89	3.06333	9.83333
AFLA_091130		conserved hypothetical protein	0.323	-1.63079	2.22324e-14	7.34965e-13	yes	down	24.57	23.49	22.03	4.79	6.91	7.84	23.3633	6.51333
AFLA_091290		aspartate transaminase, putative	2.324	1.21688	1.64564e-11	3.8395e-10	yes	up	20.33	32.19	27.59	60.03	47.78	79.92	26.7033	62.5767
AFLA_091330		conserved hypothetical protein	3.205	1.68053	3.14178e-08	4.2979e-07	yes	up	1159.34	871.26	603.86	2559.57	3082.33	1982.84	878.153	2541.58
AFLA_091480		hypothetical protein	2.062	1.04424	0.00106973	0.00495695	yes	up	2.28	2.76	1.24	2.34	3.2	2.35	2.09333	2.63
AFLA_091720		conserved hypothetical protein	2.607	1.38256	2.34802e-15	9.08676e-14	yes	up	2283.81	2205.13	2336.99	4202.38	4790.49	6638.59	2275.31	5210.49
AFLA_091760		C-3 sterol dehydrogenase/C-4 decarboxylase family protein	0.276	-1.85473	8.98674e-06	7.28382e-05	yes	down	7.71	8.47	8.79	1.94	2.7	1.42	8.32333	2.02
AFLA_092050		conserved hypothetical protein	12.738	3.67112	7.00233e-31	1.24062e-28	yes	up	6.65	8.91	12.08	72.81	93.08	148.21	9.21333	104.7
AFLA_092120		40S ribosomal protein S21	2.438	1.28566	0.000209286	0.00119793	yes	up	467.49	436.68	553.37	549.65	1238.18	904.06	485.847	897.297
AFLA_092170		conserved hypothetical protein	0.491	-1.02636	3.6321e-11	8.02814e-10	yes	down	19.05	24.19	20.43	9.11	7.75	11.3	21.2233	9.38667
AFLA_092190		conserved hypothetical protein	3.177	1.66753	6.291e-05	0.000413049	yes	up	3.15	2.47	3.47	10.04	5.17	10.53	3.03	8.58
AFLA_092210		serine carboxypeptidase, putative	2.484	1.31274	1.10196e-12	3.00365e-11	yes	up	37.74	44.38	34.18	95.47	81.82	128.34	38.7667	101.877
AFLA_092220		hypothetical protein	2.108	1.0758	0.00490112	0.0184324	yes	up	2.44	1.5	2.01	2.04	9.65	15.21	1.98333	8.96667
AFLA_092230		sugar transporter, putative	0.484	-1.04774	0.00306158	0.012363	yes	down	9.4	14.18	16.74	4.17	7.35	4.91	13.44	5.47667
AFLA_092270		penicillin-binding protein, putative	0.445	-1.16863	0.000257302	0.00144006	yes	down	23.12	23.15	21.28	5.08	9.25	13.18	22.5167	9.17
AFLA_092340		conserved hypothetical protein	0.231	-2.11328	0.0144616	0.0455628	yes	down	0.62	0.96	1.1	0.16	0.13	0.24	0.893333	0.176667
AFLA_092470		glycosyl hydrolase, putative	3.903	1.96471	2.17164e-07	2.47479e-06	yes	up	41.48	58.23	51.74	193.77	81.8	263.29	50.4833	179.62
AFLA_092480		RNA binding protein (Rbm8A), putative	2.662	1.41235	1.30892e-07	1.57892e-06	yes	up	52.29	60.52	61.8	86.85	82.94	118.82	58.2033	96.2033
AFLA_092530		hypothetical protein	0.468	-1.09428	0.0013179	0.00595601	yes	down	13.86	20.33	20.07	13.35	3.74	11.89	18.0867	9.66
AFLA_092740		mitochondrial ribosomal protein L23, putative	2.069	1.04895	0.00388216	0.0151219	yes	up	34.24	38	42.8	45.8	104.49	58.37	38.3467	69.5533
AFLA_092860		DUF985 domain protein	2.123	1.08627	4.67237e-07	4.95141e-06	yes	up	25.4	33.88	28.54	47.63	46.45	73.54	29.2733	55.8733
AFLA_093050		conserved hypothetical protein	2.326	1.2179	1.81433e-09	3.1218e-08	yes	up	59.42	72.81	70.72	155.93	111.91	168.09	67.65	145.31
AFLA_093060		DNA ligase, putative	2.233	1.15919	2.21072e-05	0.000163625	yes	up	36.02	39.88	38.87	141.57	74.8	111.02	38.2567	109.13
AFLA_093070		C2H2 transcription factor, putative	0.003	-8.22948	1.36135e-10	2.72246e-09	yes	down	5.05	5.08	5.8	0	0	0	5.31	0
AFLA_093520		2-amino-3-carboxymuconate-6-semialdehyde decarboxylase, putative	0.486	-1.04188	0.00653576	0.0233414	yes	down	63.8	63.77	57.13	16.05	18.78	47.48	61.5667	27.4367
AFLA_093530		oxidoreductase, 2OG-Fe(II) oxygenase family	0.404	-1.30918	2.57846e-15	9.91089e-14	yes	down	73.85	82.64	68.89	22.39	28.09	30.09	75.1267	26.8567
AFLA_093600		oxidoreductase, putative	0.201	-2.31803	0.000709535	0.00347685	yes	down	3.96	21.97	5.78	1.74	0.14	2.46	10.57	1.44667
AFLA_093700		conserved hypothetical protein	2.397	1.26131	0.00347387	0.0137392	yes	up	5.63	7.64	11.91	13.07	21.55	16.8	8.39333	17.14
AFLA_093860		BET3 family protein	50.016	5.64431	1.54461e-09	2.68214e-08	yes	up	0	0	1.04	12.45	11.65	20.3	0.346667	14.8
AFLA_093900		hypothetical protein	0.461	-1.11758	0.000492191	0.00253104	yes	down	16.71	16.77	11.88	5.33	5.62	3.6	15.12	4.85
AFLA_093930		mitochondrial inner membrane protease subunit 1, putative	3.819	1.93327	0.0140233	0.0443915	yes	up	0.42	6.34	5.77	11.13	10.79	18.46	4.17667	13.46
AFLA_093990		arylsulfatase, putative	0.159	-2.65484	1.24194e-43	4.54268e-41	yes	down	94.92	103.44	97.14	7.29	11.94	15.17	98.5	11.4667
AFLA_094010		bZIP transcription factor (Atf21), putative	0.389	-1.36247	2.9977e-12	7.69025e-11	yes	down	281	256.25	277.56	77.8	103.91	98.32	271.603	93.3433
AFLA_094020		hypothetical protein	0.356	-1.49169	3.6873e-18	1.88335e-16	yes	down	117.53	110.48	121.58	25.35	33.67	34.88	116.53	31.3
AFLA_094040		CRAL/TRIO domain protein	177.815	7.47424	0.000924284	0.0043705	yes	up	0	0	0	0	1.68	5.93	0	2.53667
AFLA_094100		DUF1275 domain protein	3.555	1.83003	3.19272e-08	4.36171e-07	yes	up	29.43	35.48	26.64	113.16	106.65	61.85	30.5167	93.8867
AFLA_094110		hypothetical protein	3.623	1.85703	1.18425e-07	1.44279e-06	yes	up	42.52	44.83	38.48	215.16	181.23	136.26	41.9433	177.55
AFLA_094140		conserved hypothetical protein	0.035	-4.82749	0.0159296	0.0493379	yes	down	0.53	0.42	0.7	0	0	0	0.55	0
AFLA_094230		WD repeat-containing protein	2.047	1.03333	5.55742e-08	7.25987e-07	yes	up	62.18	71.82	64.69	135.05	107.51	124.57	66.23	122.377
AFLA_094250		hypothetical protein	3.21	1.68238	0.0019577	0.00840528	yes	up	2.63	1.5	1.03	5.23	3.1	6.87	1.72	5.06667
AFLA_094290		MATE efflux family protein subfamily, putative	0.314	-1.67204	0.0112916	0.0370364	yes	down	1.02	2.23	1.08	0.39	0.31	0.49	1.44333	0.396667
AFLA_094310		conserved hypothetical protein	4.8	2.26309	3.53312e-09	5.75604e-08	yes	up	54.59	82.98	89.5	219.94	326.08	237.53	75.69	261.183
AFLA_094560		peptidyl-prolyl cis-trans isomerase/cyclophilin, putative	2.347	1.23087	2.51529e-09	4.18195e-08	yes	up	165.29	166.21	203.13	272.08	398.86	479.32	178.21	383.42
AFLA_094600		conserved hypothetical protein	2.323	1.21571	0.00128587	0.00583453	yes	up	2619.63	3367.13	2968.23	8108.82	3399.95	3859.59	2985	5122.79
AFLA_094640		mitochondrial protein	0.177	-2.49942	3.11335e-05	0.00022094	yes	down	6.94	6.59	12.3	0.43	2.18	1.43	8.61	1.34667
AFLA_094770		conserved hypothetical protein	0.395	-1.34053	0.000194192	0.00112058	yes	down	6.7	8.08	6.73	3.74	2.44	2.37	7.17	2.85
AFLA_094850		glucose-methanol-choline (gmc) oxidoreductase, putative	0.379	-1.40032	3.71561e-05	0.000258633	yes	down	21.76	19.79	22.72	4.77	5.53	11.88	21.4233	7.39333
AFLA_094880		conserved hypothetical protein	2.179	1.12358	9.64903e-07	9.50568e-06	yes	up	64.19	68.33	66.09	131.72	122.27	246.52	66.2033	166.837
AFLA_094890		FHA domain protein	0.016	-5.97752	0.00273306	0.0112243	yes	down	0	4.54	2.57	0	0.07	0	2.37	0.0233333
AFLA_094920		hypothetical protein	0.378	-1.40454	8.07324e-06	6.59528e-05	yes	down	6.82	7.77	6.13	1.91	3.76	2.55	6.90667	2.74
AFLA_094940		conserved hypothetical protein	0.164	-2.60749	4.57885e-09	7.27165e-08	yes	down	136.29	145.03	147.98	9.09	33.21	19.18	143.1	20.4933
AFLA_094950		monooxygenase, putative	0.127	-2.9815	0.0135835	0.0432405	yes	down	444.19	394.07	432.02	2.23	86.75	46.75	423.427	45.2433
AFLA_094960		cytochrome P450, putative	0.127	-2.98002	0.000447021	0.00232726	yes	down	4.65	3.5	3.28	0	0.52	0.82	3.81	0.446667
AFLA_095010		conserved hypothetical protein	0.163	-2.61369	0.000710273	0.00347896	yes	down	158.8	148.02	142.29	1.67	35.72	29.48	149.703	22.29
AFLA_095030		gamma glutamyl transpeptidase, putative	0.415	-1.26904	0.000435379	0.00227291	yes	down	90.1	92.6	85	16.1	37.01	47.86	89.2333	33.6567
AFLA_095040		NRPS-like enzyme, putative	0.14	-2.83645	9.06527e-05	0.000572652	yes	down	277.57	255.07	288.27	1.57	56.68	40.8	273.637	33.0167
AFLA_095050		dimethylaniline monooxygenase, putative	0.1	-3.32005	0.0059858	0.0216916	yes	down	139.6	150.6	158.9	0.48	25.73	14.04	149.7	13.4167
AFLA_095060		tyrosinase, putative	0.124	-3.01641	0.00389953	0.0151843	yes	down	291.42	274.5	310.49	4.88	72.14	55.51	292.137	44.1767
AFLA_095090		C6 transcription factor, putative	0.141	-2.82987	4.43891e-05	0.000301937	yes	down	151.8	145.78	174.29	3.83	24.68	22.99	157.29	17.1667
AFLA_095110		conserved hypothetical protein	0.122	-3.03746	6.91072e-05	0.00045009	yes	down	160.34	135.33	151.71	1.41	27.72	19.6	149.127	16.2433
AFLA_095170		cytochrome P450, putative	2.205	1.14101	0.000649922	0.0032083	yes	up	6.18	8.47	5.12	10.56	9.3	19.39	6.59	13.0833
AFLA_095240		hypothetical protein	0.142	-2.81567	1.3521e-05	0.00010501	yes	down	3.45	3.07	4.05	0.13	0.78	0.37	3.52333	0.426667
AFLA_095280		conserved hypothetical protein	0.474	-1.07772	0.000155907	0.000921705	yes	down	16.93	15.49	14.09	4.52	6.5	8.88	15.5033	6.63333
AFLA_095310		conserved hypothetical protein	11.597	3.53573	1.35208e-13	4.07745e-12	yes	up	1.76	2.42	3.59	22.11	15.65	35.5	2.59	24.42
AFLA_095340		cellobiose dehydrogenase, putative	0.216	-2.20964	0.00645767	0.0231354	yes	down	0.85	1.06	1.15	0.05	0.28	0.25	1.02	0.193333
AFLA_095350		conserved hypothetical protein	0.36	-1.47393	0.00116204	0.00534537	yes	down	497.76	435.3	351.19	55.79	203.34	138.82	428.083	132.65
AFLA_095370		conserved hypothetical protein	0.017	-5.85812	3.52698e-05	0.000247019	yes	down	2.24	1.62	1.76	0	0	0.08	1.87333	0.0266667
AFLA_095460		conserved hypothetical protein	0.1	-3.31792	2.69781e-06	2.44333e-05	yes	down	20.17	21.31	20.75	0.4	4.08	0.99	20.7433	1.82333
AFLA_095480		hypothetical protein	0.181	-2.46882	0.000748289	0.00363532	yes	down	2.1	2.51	1.29	0.34	0.45	0.22	1.96667	0.336667
AFLA_095630		FAD dependent oxidoreductase superfamily	4.122	2.04323	2.88941e-07	3.21522e-06	yes	up	33.89	28.93	37.76	56.5	130.74	191.76	33.5267	126.333
AFLA_095640		DUF652 domain protein	2.285	1.1919	0.000136014	0.000819919	yes	up	40.32	50.8	49.64	50.04	108.65	72.04	46.92	76.91
AFLA_095820		conserved hypothetical protein	0.432	-1.20952	2.52868e-06	2.30859e-05	yes	down	5.47	7.04	5.39	1.87	2.39	2.73	5.96667	2.33
AFLA_096000		sugar transporter, putative	0.291	-1.78186	3.91761e-06	3.42761e-05	yes	down	1.53	2.3	1.44	0.88	0.35	0.47	1.75667	0.566667
AFLA_096010		conserved hypothetical protein	0.085	-3.55994	1.16617e-08	1.72178e-07	yes	down	133.15	142.43	172.82	1.75	17.81	10.41	149.467	9.99
AFLA_096030		conserved hypothetical protein	3.605	1.85003	1.05565e-08	1.57087e-07	yes	up	4.57	6.27	5.75	13.12	23.45	20.34	5.53	18.97
AFLA_096040		conserved hypothetical protein	0.033	-4.90125	5.56115e-119	2.10193e-115	yes	down	230.92	371.47	222.77	4.46	5.21	4.87	275.053	4.84667
AFLA_096060		conserved hypothetical protein	0.016	-5.99935	1.37751e-14	4.71892e-13	yes	down	851.06	809.8	1059.74	1.35	27.63	8.45	906.867	12.4767
AFLA_096070		sugar transporter, putative	0.253	-1.98028	2.94223e-37	8.77947e-35	yes	down	23.76	30.03	24.49	5.21	6.21	7.12	26.0933	6.18
AFLA_096100		hypothetical protein	0.07	-3.83086	4.78636e-21	3.37097e-19	yes	down	3.54	5.28	6	0.27	0.26	0.53	4.94	0.353333
AFLA_096150		MFS alpha-glucoside transporter, putative	0.205	-2.28662	3.02747e-14	9.80814e-13	yes	down	12.71	12.66	9.53	1.31	2.43	2.76	11.6333	2.16667
AFLA_096160		beta-glucosidase, putative	0.013	-6.28677	1.22348e-07	1.48693e-06	yes	down	3.76	3.61	2.04	0	0.1	0	3.13667	0.0333333
AFLA_096170		alfa-L-rhamnosidase, putative	0.004	-8.14793	9.19762e-10	1.64498e-08	yes	down	2.13	2.31	1.17	0	0	0	1.87	0
AFLA_096280		conserved hypothetical protein	0.29	-1.78813	0.00130765	0.00592387	yes	down	19.53	19.27	16.6	1.37	6.09	5.9	18.4667	4.45333
AFLA_096290		salicylate hydroxylase, putative	0.12	-3.06374	0.00849048	0.0292174	yes	down	0.67	0.71	1.56	0	0.04	0.3	0.98	0.113333
AFLA_096300		acyl esterase	0.273	-1.87438	0.00392404	0.0152484	yes	down	1.45	1.46	1.06	0.48	0.16	0.34	1.32333	0.326667
AFLA_096440		acyl transferase, putative	0.409	-1.29142	0.000151357	0.000898085	yes	down	7.86	6.42	5.97	2.67	2.28	2.42	6.75	2.45667
AFLA_096510		conserved hypothetical protein	2.112	1.07835	0.00014284	0.0008538	yes	up	25.7	26.95	29.74	69.71	37.82	77.11	27.4633	61.5467
AFLA_096520		conserved hypothetical protein	3.944	1.97955	7.17471e-05	0.000464615	yes	up	12.06	8.59	11.88	38.41	16.65	58.33	10.8433	37.7967
AFLA_096530		peroxisomal biogenesis factor, putative	3.827	1.9361	1.6644e-05	0.00012726	yes	up	0.64	2.07	1.36	4.5	3.51	5.29	1.35667	4.43333
AFLA_096540		conserved hypothetical protein	44.981	5.49124	2.48242e-05	0.000180668	yes	up	0.08	0.1	0	1.26	1.65	4.59	0.06	2.5
AFLA_096600		conserved hypothetical protein	0.445	-1.16796	9.81904e-08	1.21416e-06	yes	down	10.27	12.1	10.14	3.36	4.17	5.27	10.8367	4.26667
AFLA_096640		conserved hypothetical protein	0.271	-1.88167	0.000413619	0.00217433	yes	down	6.47	7.37	4.5	0.47	1.82	2.92	6.11333	1.73667
AFLA_096680		glucan endo-1,3-alpha-glucosidase agn1 precursor, putative	7.722	2.94892	3.16971e-05	0.000224493	yes	up	0.53	0.57	0.95	9.91	2.73	3.36	0.683333	5.33333
AFLA_096740		monoxygenase, putative	0.372	-1.42557	0.00233393	0.00980165	yes	down	2.44	2.73	1.62	0.8	0.69	0.74	2.26333	0.743333
AFLA_097130		conserved hypothetical protein	0.347	-1.52573	0.000689007	0.00338356	yes	down	16.48	19.87	15.01	1.36	4.09	8.58	17.12	4.67667
AFLA_097140		conserved hypothetical protein	0.284	-1.81438	0.00521904	0.0193774	yes	down	16	21.39	12.65	0.88	6.6	5.13	16.68	4.20333
AFLA_097150		conserved hypothetical protein	0.312	-1.68216	0.00281919	0.011532	yes	down	5.13	4.09	3.98	0.34	1.43	2.05	4.4	1.27333
AFLA_097190		conserved hypothetical protein	0.225	-2.15051	0.00323587	0.0129698	yes	down	54.37	49.95	64.47	1.38	23.69	8.44	56.2633	11.17
AFLA_097260		dynamin family GTPase, putative	6.202	2.63271	2.34986e-14	7.70089e-13	yes	up	3.72	4.39	4.14	19.93	12.83	36.86	4.08333	23.2067
AFLA_097270		conserved hypothetical protein	13.067	3.7078	0.00248039	0.0103212	yes	up	3.4	3.02	0	31.71	5.04	26.22	2.14	20.99
AFLA_097280		mao-B, putative	6.581	2.71825	0.000523642	0.00267579	yes	up	0.12	0.44	0.21	1.49	1.61	1.2	0.256667	1.43333
AFLA_097310		conserved hypothetical protein	0.076	-3.72456	1.03124e-11	2.48264e-10	yes	down	144.65	259.97	135.95	3.06	14.22	19.1	180.19	12.1267
AFLA_097320		conserved hypothetical protein	0.046	-4.44306	0.000183799	0.00106822	yes	down	239.12	374.66	181.58	0.36	13.83	18.96	265.12	11.05
AFLA_097330		sugar transporter, putative	0.113	-3.14648	1.33148e-05	0.000103622	yes	down	145.73	179.55	194.82	2.61	33.38	17.73	173.367	17.9067
AFLA_097340		hypothetical protein	0.002	-9.26754	2.234e-14	7.36376e-13	yes	down	35.46	35.72	40.58	0	0.13	0.31	37.2533	0.146667
AFLA_097370		conserved hypothetical protein	3.762	1.91165	5.9303e-38	1.86788e-35	yes	up	2382.48	2396	2289.12	8866.23	7864.27	8754.1	2355.87	8494.87
AFLA_097400		2-amino-3-carboxymuconate-6-semialdehyde decarboxylase, putative	0.426	-1.23177	0.000352858	0.00190284	yes	down	32.84	72.92	35.42	18.77	14.36	18.59	47.06	17.24
AFLA_097410		conserved hypothetical protein	0.431	-1.21302	2.1545e-07	2.46268e-06	yes	down	6.28	10.55	6.89	2.6	2.47	3.79	7.90667	2.95333
AFLA_097440		conserved hypothetical protein	0.305	-1.71462	7.37485e-08	9.37482e-07	yes	down	11.95	8.82	11.02	1.69	3.21	2.25	10.5967	2.38333
AFLA_097460		conserved hypothetical protein	0.029	-5.08671	3.52537e-59	2.8553e-56	yes	down	33.2	35.05	41.57	1.08	0.96	0.81	36.6067	0.95
AFLA_097470		benzoate 4-monooxygenase cytochrome P450, putative	0.008	-6.92778	2.48251e-45	1.12597e-42	yes	down	322.03	289.53	308.77	0.2	3.44	1.49	306.777	1.71
AFLA_097490		conserved hypothetical protein	3.271	1.70979	7.51518e-09	1.15467e-07	yes	up	5.29	5.47	5.58	24.7	12.85	20.94	5.44667	19.4967
AFLA_097520		ABC multidrug transporter, putative	0.144	-2.80021	0.000125434	0.000761809	yes	down	0.96	1.18	1.64	0.02	0.25	0.23	1.26	0.166667
AFLA_097530		conserved hypothetical protein	0.459	-1.12415	0.000586873	0.00294707	yes	down	47.56	40.65	39.36	8.84	15.88	23.97	42.5233	16.23
AFLA_097690		cysteine dioxygenase Cdo1, putative	3.858	1.94788	1.17677e-11	2.80915e-10	yes	up	20.46	24.94	21.78	76.63	49.24	101.67	22.3933	75.8467
AFLA_097730		hexose carrier protein, putative	0.167	-2.57784	3.88713e-26	4.36398e-24	yes	down	8.96	11.16	10.05	1.15	1.02	1.95	10.0567	1.37333
AFLA_097740		conserved hypothetical protein	0.098	-3.35829	0.0002982	0.00164379	yes	down	10.02	13.32	11.02	0	0.98	2.16	11.4533	1.04667
AFLA_097890		Glycosyl hydrolases family 32 superfamily	0.089	-3.49038	7.91498e-19	4.39941e-17	yes	down	14.93	17.84	23.45	0.68	1.86	1.94	18.74	1.49333
AFLA_097920		C6 transcription factor, putative	0.345	-1.53407	2.50627e-10	4.84959e-09	yes	down	7.98	10.01	13.07	3.73	3.31	4.85	10.3533	3.96333
AFLA_097950		hypothetical protein	2.437	1.28535	1.41771e-08	2.05567e-07	yes	up	2	2.99	2.4	4.47	4.56	7.13	2.46333	5.38667
AFLA_097960		mitochondrial chaperone ATPase (Bcs1), putative	8.581	3.10119	8.73505e-20	5.32509e-18	yes	up	3.83	9.66	7.34	59.63	42.7	52.39	6.94333	51.5733
AFLA_098000		DUF218 domain protein	2.13	1.0908	0.00131717	0.0059551	yes	up	7.1	5.75	5.68	9.66	16.27	11.51	6.17667	12.48
AFLA_098040		aldo-keto reductase (AKR), putative	3.309	1.72645	5.07339e-11	1.0916e-09	yes	up	16.66	14.11	19.68	43.67	40.17	66.7	16.8167	50.18
AFLA_098120		conserved hypothetical protein	2.926	1.54884	3.89719e-13	1.11874e-11	yes	up	1785.09	1724.36	1778.3	2952.11	4309.53	5934.31	1762.58	4398.65
AFLA_098150		aspartate aminotransferase, putative	0.089	-3.48768	0.000271478	0.00150971	yes	down	1.47	2.1	1.23	0	0.12	0.26	1.6	0.126667
AFLA_098180		conserved hypothetical protein	2.913	1.54258	0.000184296	0.00107001	yes	up	2.2	2.54	2.22	6.93	3.39	7.78	2.32	6.03333
AFLA_098320		conserved fungal protein	0.455	-1.13565	2.90434e-07	3.22866e-06	yes	down	112.52	122.28	102.83	37.32	52.31	41.32	112.543	43.65
AFLA_098330		UBA/TS-N domain protein	0.265	-1.91577	0.000867148	0.00414353	yes	down	31.4	33.57	33.05	14.59	2.94	4.8	32.6733	7.44333
AFLA_098500		conserved hypothetical protein	2.607	1.38241	0.0131947	0.0423502	yes	up	5.62	7.24	7.31	7.51	27.89	9.95	6.72333	15.1167
AFLA_098510		mitochondrial ribosomal protein, putative	2.09	1.06359	0.00808823	0.0279953	yes	up	15.85	42.41	27.75	43.09	65.74	42.41	28.67	50.4133
AFLA_098560		hypothetical protein	0.184	-2.44372	0.00177568	0.00772025	yes	down	1.68	2.58	5.52	0.36	0.21	0.43	3.26	0.333333
AFLA_098620		conserved hypothetical protein	3.438	1.7816	0.0037829	0.014786	yes	up	2.64	1.37	1.81	7.11	7.3	5.31	1.94	6.57333
AFLA_098630		amino acid transporter, putative	0.497	-1.00977	0.000906993	0.0043085	yes	down	19.96	22.5	17.34	3.79	10.57	7.58	19.9333	7.31333
AFLA_098680		conserved hypothetical protein	6.523	2.70559	1.19786e-08	1.75485e-07	yes	up	3.12	8.11	3.07	20.42	19.5	42.46	4.76667	27.46
AFLA_098800		conserved hypothetical protein	0.335	-1.57935	0.00131693	0.0059551	yes	down	15.1	20.85	15.63	3.09	4.87	6.59	17.1933	4.85
AFLA_098910		conserved hypothetical protein	0.401	-1.31864	0.00820975	0.0283812	yes	down	2.66	2.55	1.72	0.5	1.21	1.21	2.31	0.973333
AFLA_098920		conserved hypothetical protein	2.59	1.37269	8.73905e-05	0.000553587	yes	up	6.97	7.64	5.62	12.37	11.51	23.15	6.74333	15.6767
AFLA_098970		hypothetical protein	2.661	1.41195	0.00673109	0.023971	yes	up	4.07	4.14	3.7	3.69	15.24	9.34	3.97	9.42333
AFLA_098980		oligopeptide transporter, putative	2.29	1.19559	1.54829e-08	2.22511e-07	yes	up	10.84	14.42	13.38	19.16	24.59	33.02	12.88	25.59
AFLA_099000		Cu,Zn superoxide dismutase SOD1	3.07	1.61816	1.31561e-06	1.26636e-05	yes	up	307.08	328.64	296.96	819.44	451.71	1291.52	310.893	854.223
AFLA_099070		hypothetical protein	0.066	-3.91814	1.06445e-15	4.24993e-14	yes	down	291.28	659.05	395.24	8.78	32.64	32.87	448.523	24.7633
AFLA_099080		conserved hypothetical protein	0.232	-2.10777	1.53465e-11	3.61775e-10	yes	down	11.89	18.4	10.46	3.46	3.2	3.26	13.5833	3.30667
AFLA_099140		conserved hypothetical protein	5.312	2.40923	2.20926e-05	0.000163624	yes	up	0.89	1.14	0.71	5.25	2.44	3.4	0.913333	3.69667
AFLA_099190		conserved hypothetical protein	0.266	-1.90916	0.00739728	0.0259442	yes	down	35.05	37.54	39.36	1.43	14.52	9.64	37.3167	8.53
AFLA_099220		conserved hypothetical protein	0.294	-1.76571	5.5666e-06	4.71394e-05	yes	down	203.31	214.33	203.53	17.17	88.76	56.42	207.057	54.1167
AFLA_099250		3-methylcrotonyl-CoA carboxylase subunit alpha (MccA), putative	2.113	1.07931	0.000215487	0.00122908	yes	up	39.38	44.53	62.34	70.99	74.01	141.45	48.75	95.4833
AFLA_099300		triglyceride lipase-cholesterol esterase, putative	2551.45	11.3171	2.90107e-19	1.68694e-17	yes	up	0	0	0	35.7	16.29	22.9	0	24.9633
AFLA_099310		cytochrome c oxidase assembly protein (Pet191), putative	2.989	1.57943	3.77799e-06	3.30813e-05	yes	up	57.51	81.28	75.17	125.35	250.69	155.24	71.32	177.093
AFLA_099360		conserved hypothetical protein	1738.81	10.7639	4.1644e-13	1.19243e-11	yes	up	0	0	0	12.91	2.39	38.44	0	17.9133
AFLA_099390		hypothetical protein	0.174	-2.52359	8.3565e-11	1.74181e-09	yes	down	5.42	3.86	4.36	0.78	0.59	0.78	4.54667	0.716667
AFLA_099450		sister chromatid cohesion protein (Eso1), putative	3.709	1.89109	8.33629e-05	0.000530742	yes	up	1.64	4.37	3.13	10.42	12.45	5.78	3.04667	9.55
AFLA_099540		conserved hypothetical protein	0.235	-2.09107	1.99424e-14	6.63129e-13	yes	down	8.83	8.87	9.66	1.39	2.48	2.3	9.12	2.05667
AFLA_099580		conserved hypothetical protein	6.455	2.69047	3.41768e-05	0.000239906	yes	up	1.2	3.8	0.64	14.48	7.06	9.3	1.88	10.28
AFLA_099770		conserved hypothetical protein	2.065	1.046	0.000317261	0.00173537	yes	up	17.88	15.29	17.97	20.88	29.92	41.81	17.0467	30.87
AFLA_099780		cell wall glucanase, putative	0.473	-1.07981	4.58396e-05	0.000309759	yes	down	72.24	89.43	71.17	78.11	78.47	41.56	77.6133	66.0467
AFLA_099790		conserved hypothetical protein	0.411	-1.28153	2.12757e-09	3.61145e-08	yes	down	705.52	800.52	745.01	116.17	253.76	230.5	750.35	200.143
AFLA_099820		conserved hypothetical protein	4.535	2.1812	3.51433e-08	4.76094e-07	yes	up	1.41	1.22	0.92	5.81	5.78	4.9	1.18333	5.49667
AFLA_099900		integral membrane protein	5.1	2.35063	2.44982e-24	2.48022e-22	yes	up	409.3	467.26	499.54	3204.77	2185.34	2133.14	458.7	2507.75
AFLA_100110		plasma membrane H+-ATPase Pma1	2.235	1.16016	6.85474e-05	0.000447215	yes	up	494.56	693.72	793.44	1136.24	1750.51	1099.98	660.573	1328.91
AFLA_100120		hypothetical protein	2.364	1.24148	3.77233e-07	4.09717e-06	yes	up	185.97	274.5	316.93	476.47	558.28	458.56	259.133	497.77
AFLA_100130		conserved hypothetical protein	2.442	1.28814	1.29545e-14	4.46478e-13	yes	up	3.62	4.14	4.46	10.06	9.06	9.92	4.07333	9.68
AFLA_100190		phosphoribosyl-aminoimidazole-succinocarboxamide synthase	2.049	1.03479	0.0117749	0.0383692	yes	up	6.58	6.88	14.55	13.73	14.75	23.12	9.33667	17.2
AFLA_100250		catalase Cat	0.11	-3.18089	2.62735e-16	1.11162e-14	yes	down	10.08	10.24	8.66	0.65	1.37	0.74	9.66	0.92
AFLA_100330		FAD dependent oxidoreductase, putative	0.47	-1.08794	0.00252084	0.0104664	yes	down	9.61	10.22	10.86	3.23	2.96	6.96	10.23	4.38333
AFLA_100340		nonribosomal peptide synthase, putative	0.102	-3.29942	0.00379448	0.0148262	yes	down	0.15	0.27	0.48	0.04	0.02	0.02	0.3	0.0266667
AFLA_100450		nitric oxide synthase, putative	0.095	-3.39314	0.00153558	0.00680797	yes	down	0.43	0.91	0.85	0.09	0.04	0.05	0.73	0.06
AFLA_100480		monocarboxylate transporter, putative	0.483	-1.05073	0.000187628	0.00108756	yes	down	3.66	4.6	3.31	1.72	1.6	2.18	3.85667	1.83333
AFLA_100590		cytochrome P450, putative	2.912	1.54182	0.000119943	0.0007312	yes	up	4	7.28	4.14	9.45	9.89	23.52	5.14	14.2867
AFLA_100600		salicylate hydroxylase, putative	0.434	-1.20269	0.00511914	0.0191255	yes	down	20.54	25.19	23.42	3.45	11.98	14.03	23.05	9.82
AFLA_100650		serine carboxypeptidase (CpdS), putative	0.014	-6.19978	0.00580841	0.0212114	yes	down	48.14	50.19	68.96	0	0	2.27	55.7633	0.756667
AFLA_100680		conserved hypothetical protein	4.847	2.27706	1.6444e-08	2.34834e-07	yes	up	9.83	15.64	17.23	40.01	44.73	114.42	14.2333	66.3867
AFLA_100690		3'-phosphoadenosine-5'-phosphosulfate reductase Met16, putative	0.488	-1.03393	1.75121e-05	0.000133268	yes	down	121.63	123.33	73.14	29.16	27.21	24.1	106.033	26.8233
AFLA_100910		MFS sugar transporter, putative	4.184	2.0649	4.56913e-06	3.95793e-05	yes	up	5.2	7.61	6.86	13.51	20.35	53.18	6.55667	29.0133
AFLA_101040		conserved hypothetical protein	4.035	2.01272	4.38094e-06	3.80655e-05	yes	up	1.96	1.02	2.42	7.11	6.2	6.18	1.8	6.49667
AFLA_101230		glutaminase GtaA	3.962	1.98626	1.79076e-26	2.11515e-24	yes	up	403.13	497.16	485.81	1739.59	1271.03	1866.96	462.033	1625.86
AFLA_101250		short chain dehydrogenase/reductase family protein	0.488	-1.0351	0.00219765	0.00931559	yes	down	159.31	166.67	118.27	93.08	52.43	47.53	148.083	64.3467
AFLA_101400		conserved hypothetical protein	15.131	3.91939	1.01279e-05	8.1102e-05	yes	up	0.25	0.73	0.48	12.65	1.36	4.42	0.486667	6.14333
AFLA_101450		pantothenate transporter, putative	2.124	1.08696	0.00024133	0.00136074	yes	up	2.02	2.05	2.92	5.26	3.18	4.85	2.33	4.43
AFLA_101540		conserved hypothetical protein	0.003	-8.43004	4.31596e-11	9.41128e-10	yes	down	11.29	18.67	14.13	0	0	0	14.6967	0
AFLA_101710		NmrA-like family protein	2.495	1.31887	0.00180439	0.00783306	yes	up	30.02	49.87	50.81	243.83	85.97	97.52	43.5667	142.44
AFLA_101720		cytochrome P450, putative	3.289	1.71755	0.000188967	0.00109377	yes	up	2.14	4.16	3.15	13.28	5.63	7.81	3.15	8.90667
AFLA_101760		molybdenum cofactor biosynthesis protein Gephyrin, putative	0.11	-3.18358	6.62027e-08	8.50139e-07	yes	down	2.81	3.06	2.32	0.53	0.17	0.19	2.73	0.296667
AFLA_101770		conserved hypothetical protein	0.215	-2.21482	8.89976e-08	1.11384e-06	yes	down	428	391.11	406.05	36.39	121.38	77.21	408.387	78.3267
AFLA_101800		class III chitinase, putative	4.108	2.03841	6.58172e-21	4.57853e-19	yes	up	321.11	429.61	320.23	1427.92	1266.28	1153.68	356.983	1282.63
AFLA_101850		conserved hypothetical protein	0.434	-1.2041	0.00130607	0.00592145	yes	down	10.37	8.59	7.5	2.15	2.83	5.83	8.82	3.60333
AFLA_101870		conserved hypothetical protein	3.918	1.97025	0.0102378	0.034143	yes	up	0.53	0.39	0.15	1.15	1.19	1.41	0.356667	1.25
AFLA_101900		MFS transporter, putative	13.382	3.74223	9.8e-23	8.23128e-21	yes	up	33.92	63.68	48.7	689.98	290.28	678.61	48.7667	552.957
AFLA_101930		succinate-semialdehyde dehydrogenase, putative	0.435	-1.20198	0.00965053	0.0324518	yes	down	478	548.31	554.8	62.64	166.78	388.92	527.037	206.113
AFLA_101970		C6 transcription factor, putative	0.471	-1.08556	9.08449e-10	1.62989e-08	yes	down	5.67	7.81	8.29	2.9	2.17	4.47	7.25667	3.18
AFLA_101990		MFS sugar transporter, putative	0.004	-7.9026	4.16772e-09	6.67482e-08	yes	down	2.12	2.12	3.6	0	0	0	2.61333	0
AFLA_102000		hypothetical protein	0.281	-1.82983	6.12679e-10	1.12414e-08	yes	down	17.28	14.73	14.11	3.02	3.69	4.93	15.3733	3.88
AFLA_102040		pantothenate kinase, putative	0.073	-3.77571	0.000146831	0.000874429	yes	down	10.79	1.44	9.06	2.74	4.83	3.69	7.09667	3.75333
AFLA_102050		DEAD/DEAH box RNA helicase, putative	0.412	-1.28049	5.15488e-05	0.000345865	yes	down	4.54	4.22	6.73	1.95	1.97	1.75	5.16333	1.89
AFLA_102120		hypothetical protein	3.372	1.75356	8.4275e-06	6.85014e-05	yes	up	5.81	5.9	7.11	13.94	12.79	30.78	6.27333	19.17
AFLA_102200		conserved hypothetical protein	3.186	1.67179	1.73177e-11	4.00745e-10	yes	up	66.75	74.25	60.55	222.93	168.23	163.6	67.1833	184.92
AFLA_102300		molybdopterin synthase large subunit CnxH	2.163	1.11289	0.000210208	0.00120149	yes	up	43.03	37.47	26.35	68.26	65.64	64.7	35.6167	66.2
AFLA_102340		oligo-1,6-glucosidase	0.154	-2.6982	0.00127486	0.00579153	yes	down	4.88	4.1	8.44	1.32	0.67	2.96	5.80667	1.65
AFLA_102380		lipase, putative	2.221	1.15116	1.15103e-05	9.09517e-05	yes	up	10.38	12.04	11.1	14.23	21.43	32.2	11.1733	22.62
AFLA_102400		siderophore biosynthesis enzyme, putative	7.743	2.95295	3.63988e-09	5.89608e-08	yes	up	8.04	9.75	26.19	64.01	89.98	145.37	14.66	99.7867
AFLA_102620		conserved hypothetical protein	0.392	-1.35265	1.35928e-09	2.38221e-08	yes	down	69.85	76.05	81.93	20.6	23.34	33.82	75.9433	25.92
AFLA_102760		ABC1 domain protein	2.225	1.15397	0.0097594	0.0327887	yes	up	87.8	126.49	102.43	329.05	157.68	112.38	105.573	199.703
AFLA_102770		conserved hypothetical protein	3.829	1.9368	1.75441e-07	2.06148e-06	yes	up	22.29	22.65	19.52	95.42	41.78	76.19	21.4867	71.13
AFLA_103110		conserved hypothetical protein	2.892	1.5322	9.37456e-08	1.16427e-06	yes	up	52.68	50.51	52.01	170.24	89.36	152.84	51.7333	137.48
AFLA_103140		GPI anchored serine-threonine rich protein	2.88	1.52599	5.97869e-07	6.21948e-06	yes	up	107.22	108.4	125.99	172.98	267.74	427.36	113.87	289.36
AFLA_103160		conserved hypothetical protein	2.85	1.51087	4.15348e-09	6.66143e-08	yes	up	62.36	49.6	57.04	109.02	126.45	185.74	56.3333	140.403
AFLA_103370		sister chromatid cohesion acetyltransferase Eco1, putative	2.15	1.10435	2.86501e-05	0.000205183	yes	up	17.33	24.3	18.77	45.51	32.81	34.38	20.1333	37.5667
AFLA_103540		RNA binding protein Rnp24, putative	3.672	1.87644	0.0042982	0.0164932	yes	up	7.85	5.88	4.34	17.32	33.82	5.8	6.02333	18.98
AFLA_103590		isochorismatase family hydrolase, putative	19.325	4.27243	2.78928e-05	0.000200175	yes	up	0.5	0.8	0	1.98	7.92	10.93	0.433333	6.94333
AFLA_103870		ubiquitin C-terminal hydrolase 37	0.333	-1.58812	5.30187e-12	1.31838e-10	yes	down	36.06	46.39	28.75	7.67	8.32	13.39	37.0667	9.79333
AFLA_103940		glutamate carboxypeptidase, putative	2.003	1.00234	3.33502e-06	2.96598e-05	yes	up	477.21	430.11	465.05	746.14	643.42	1213.79	457.457	867.783
AFLA_104320		conserved hypothetical protein	36.985	5.20885	7.3644e-09	1.13304e-07	yes	up	0.63	0.25	0.12	16.7	3.05	14.16	0.333333	11.3033
AFLA_104330		hypothetical protein	73.584	6.20133	4.12484e-32	8.50392e-30	yes	up	5.33	7.99	6.97	439.98	130.07	785.25	6.76333	451.767
AFLA_104340		conserved hypothetical protein	126.744	6.98577	1.03245e-20	7.05241e-19	yes	up	0.37	0.55	0.42	75.18	11.66	61.31	0.446667	49.3833
AFLA_104360		nonsense-mediated mRNA decay protein, putative	0.48	-1.059	6.61144e-16	2.6774e-14	yes	down	39.29	47.57	43.02	17.56	18.16	18.51	43.2933	18.0767
AFLA_104370		hypothetical protein	0.405	-1.30333	0.000992821	0.00464998	yes	down	75.53	70.67	78.48	12.96	28.86	35.7	74.8933	25.84
AFLA_104380		conserved hypothetical protein	0.469	-1.09265	0.000286517	0.00158634	yes	down	104.56	102.17	87.09	26.86	51.1	56.67	97.94	44.8767
AFLA_104460		carboxylesterase, type B, putative	2.905	1.53843	7.01776e-05	0.000456014	yes	up	1.41	1.4	0.92	4.49	2.93	2.37	1.24333	3.26333
AFLA_104510		methyltransferase family protein	0.38	-1.39778	0.01092	0.0360261	yes	down	163.81	235.98	220.56	21.68	124.12	58.3	206.783	68.0333
AFLA_104520		conserved hypothetical protein	0.336	-1.57438	5.21258e-05	0.00034946	yes	down	54.28	63.09	57.05	9.23	26.5	15.87	58.14	17.2
AFLA_104540		conserved hypothetical protein	5.497	2.45869	2.49425e-07	2.803e-06	yes	up	668.02	976.38	618.86	3710.51	1178.26	5269.22	754.42	3386
AFLA_104550		conserved hypothetical protein	8.864	3.14803	1.33425e-10	2.68245e-09	yes	up	7.02	7.34	5.98	62.54	17.41	84.12	6.78	54.69
AFLA_104560		hypothetical protein	14.255	3.83343	3.37969e-07	3.71701e-06	yes	up	3.73	4.14	13.57	89.46	35.93	125.59	7.14667	83.66
AFLA_104570		conserved hypothetical protein	14.185	3.82625	0.00247673	0.0103135	yes	up	0.39	0.07	0	3.85	0.58	1.36	0.153333	1.93
AFLA_104580		sugar transporter, putative	3.326	1.734	0.00432235	0.0165746	yes	up	1.32	2.06	1.38	8.26	2.06	3.47	1.58667	4.59667
AFLA_104650		pyridoxamine 5'-phosphate oxidase, putative	5.48	2.45422	4.851e-06	4.17024e-05	yes	up	1.44	1.4	3.41	8.12	9.7	11.7	2.08333	9.84
AFLA_104670		serine peptidase, putative	9.734	3.28299	9.02084e-30	1.44466e-27	yes	up	3.27	4.4	5.35	40.93	26.46	45.76	4.34	37.7167
AFLA_104680		class V chitinase ChiB1	5.393	2.43102	1.00149e-14	3.52666e-13	yes	up	50.54	73.44	82.74	351.84	412.58	243.82	68.9067	336.08
AFLA_104770		MFS toxin efflux pump (AflT), putative	2.212	1.14552	2.32872e-07	2.63001e-06	yes	up	8.91	11.84	8.32	20.12	15.87	23.34	9.69	19.7767
AFLA_104790		hypothetical protein	2.761	1.46536	1.53816e-05	0.000118487	yes	up	3.52	3.55	3.46	8.75	9.06	7.62	3.51	8.47667
AFLA_104800		conserved hypothetical protein	2.525	1.33652	5.49644e-11	1.17815e-09	yes	up	18.34	27.78	25.35	43.44	30.35	50.09	23.8233	41.2933
AFLA_104810		G-protein signaling regulator, putative	0.005	-7.75711	5.65865e-09	8.86235e-08	yes	down	4.27	7.13	4.39	0	0	0	5.26333	0
AFLA_104890		hydrolase, putative	5.408	2.43506	3.34108e-26	3.82672e-24	yes	up	3.82	5.67	3.78	20.57	21.48	20.78	4.42333	20.9433
AFLA_104900		sugar transporter, putative	0.116	-3.10577	1.68388e-55	1.21362e-52	yes	down	295.84	318.75	332.43	25.56	24.48	43.16	315.673	31.0667
AFLA_104950		polyamine transporter, putative	6.586	2.7194	0.0064744	0.0231807	yes	up	0.05	0.25	0.35	2.2	0.74	0.68	0.216667	1.20667
AFLA_104990		conserved hypothetical protein	2.3	1.20193	0.0102756	0.0342488	yes	up	15.04	22.84	13.84	57.28	23.91	21.18	17.24	34.1233
AFLA_105000		DUF636 domain protein	44.822	5.48614	1.7125e-55	1.21362e-52	yes	up	11.76	7.95	16.42	417.78	331.36	625.16	12.0433	458.1
AFLA_105050		geranylgeranyl pyrophosphate synthetase AtmG, putative	2.086	1.06084	0.000569819	0.00287547	yes	up	6.77	6.61	5.24	9.49	9.86	15.43	6.20667	11.5933
AFLA_105060		NAD dependent epimerase/dehydratase, putative	2.018	1.01307	0.00169679	0.00741303	yes	up	5.04	5.55	4.76	7.28	8.98	11.08	5.11667	9.11333
AFLA_105090		MFS sugar transporter, putative	0.443	-1.17596	0.00191312	0.00823573	yes	down	4.99	4.92	4.43	2.39	1.27	1.92	4.78	1.86
AFLA_105100		beta-galactosidase, putative	0.06	-4.06644	0.00169349	0.00740403	yes	down	1.13	1.96	0.51	0	0	0.21	1.2	0.07
AFLA_105140		conserved hypothetical protein	8.673	3.11661	0.0155311	0.0482882	yes	up	2.04	0	4.34	29.83	3.3	9.75	2.12667	14.2933
AFLA_105170		O-methyltransferase, putative	9.421	3.2359	1.20375e-15	4.7725e-14	yes	up	4.51	7.75	5.81	102.79	52.03	47.45	6.02333	67.4233
AFLA_105490		phosphoribulokinase/uridine kinase family protein	2.215	1.14753	7.6404e-06	6.26878e-05	yes	up	24.56	23.63	24.62	42.13	38.41	70.41	24.27	50.3167
AFLA_105500		conserved hypothetical protein	35.018	5.13001	7.30286e-37	2.12326e-34	yes	up	0.47	0.65	1.05	20.05	16.65	27.74	0.723333	21.48
AFLA_105520		conserved hypothetical protein	7.35	2.8777	0.00312419	0.0125979	yes	up	0	0.99	0.53	2.25	2.45	4.48	0.506667	3.06
AFLA_105560		MFS transporter, putative	0.109	-3.19681	2.80936e-07	3.13536e-06	yes	down	5.86	5.83	6.32	0.14	0.99	0.57	6.00333	0.566667
AFLA_105630		cytochrome P450 monooxygenase, putative	0.022	-5.52559	3.64017e-07	3.96503e-06	yes	down	1084.27	825.79	773.64	1.13	32.72	17.74	894.567	17.1967
AFLA_105640		conserved hypothetical protein	0.325	-1.62037	0.0147534	0.0462537	yes	down	3.45	2.03	1.79	1.45	0.46	0.95	2.42333	0.953333
AFLA_105670		HEAT repeat protein	0.395	-1.34182	1.17776e-08	1.72988e-07	yes	down	12.04	15.11	14.12	4.54	3.58	6.67	13.7567	4.93
AFLA_105680		hypothetical protein	0.348	-1.52135	5.93982e-16	2.42272e-14	yes	down	16.18	18.18	16.97	4.81	5.09	6.03	17.11	5.31
AFLA_105730		conserved hypothetical protein	0.314	-1.6719	0.000223637	0.00127109	yes	down	8.33	8.73	8.71	1.14	5.32	3.39	8.59	3.28333
AFLA_105740		sulfide quinone reductase, putative	0.399	-1.32682	3.42819e-08	4.66094e-07	yes	down	165.72	153.5	177.59	23.73	71.25	68.44	165.603	54.4733
AFLA_105770		conserved hypothetical protein	2.342	1.22776	3.28147e-06	2.92981e-05	yes	up	55.42	60.72	59.57	145.41	156.65	337.46	58.57	213.173
AFLA_105840		alpha-galactosidase, putative	0.209	-2.25661	3.32534e-10	6.33715e-09	yes	down	14.66	14.9	13.91	1.35	2.96	3.98	14.49	2.76333
AFLA_105920		extracellular endo-polygalacturonase, putative	0.117	-3.09569	1.17024e-05	9.22761e-05	yes	down	4.09	5.4	3.55	0.84	0.15	0.33	4.34667	0.44
AFLA_105930		conserved hypothetical protein	0.37	-1.43409	5.99982e-10	1.10262e-08	yes	down	16.79	17.5	16.83	8.32	9.5	12.27	17.04	10.03
AFLA_105990		hypothetical protein	0.37	-1.43361	9.2318e-06	7.46643e-05	yes	down	5.33	5.98	5.61	1.98	1.42	2.13	5.64	1.84333
AFLA_106010		MFS multidrug transporter, putative	0.376	-1.41197	2.12948e-05	0.000158777	yes	down	3.38	5.32	3.67	0.74	1.43	1.18	4.12333	1.11667
AFLA_106090		O-methyltransferase, putative	0.267	-1.90619	0.000581185	0.00292242	yes	down	2.4	2.72	3.14	0.46	0.79	0.46	2.75333	0.57
AFLA_106110		conserved hypothetical protein	0.387	-1.37009	2.12982e-05	0.000158777	yes	down	9.63	7.35	7.91	2.28	3.48	2.92	8.29667	2.89333
AFLA_106190		cytochrome P450, putative	0.062	-4.00262	1.47525e-08	2.12282e-07	yes	down	2.05	4.37	1.54	0.25	0.24	0.12	2.65333	0.203333
AFLA_106200		conserved hypothetical protein	0.247	-2.01771	0.000188545	0.00109189	yes	down	4.24	5.07	3.86	1.15	0.35	1.32	4.39	0.94
AFLA_106210		efflux pump antibiotic resistance protein, putative	0.193	-2.37278	0.0157442	0.0488303	yes	down	0.65	0.71	1.03	0.24	0.05	0.12	0.796667	0.136667
AFLA_106220		cytochrome P450, putative	0.245	-2.03145	9.76395e-08	1.20866e-06	yes	down	5.87	6.39	5.43	1.66	0.86	1.32	5.89667	1.28
AFLA_106300		conserved hypothetical protein	0.033	-4.90804	0.0132073	0.0423763	yes	down	0.69	1.64	1.19	0	0	0	1.17333	0
AFLA_106410		vitamin H transporter, putative	0.157	-2.67515	8.67362e-07	8.64773e-06	yes	down	6.16	3.7	4.03	0.24	0.72	1.04	4.63	0.666667
AFLA_106420		alpha-ketoglutarate-dependent sulfonate dioxygenase, putative	0.09	-3.47266	1.28247e-18	6.99133e-17	yes	down	46.33	44.45	30.51	1.84	4.37	5.59	40.43	3.93333
AFLA_106430		DNA repair helicase rad5,16, putative	0.222	-2.17301	0.00098209	0.0046061	yes	down	12.19	1.32	10.25	0.87	0.13	5.37	7.92	2.12333
AFLA_106480		tRNA splicing endonuclease subunit (Sen54), putative	0.478	-1.0661	2.52634e-07	2.83625e-06	yes	down	9.26	11.55	9.68	4.28	6.83	4.34	10.1633	5.15
AFLA_106560		zinc finger protein ZPR1	0.261	-1.9367	6.84949e-05	0.000447129	yes	down	163.1	252.81	162.33	43.9	65.7	18	192.747	42.5333
AFLA_106650		conserved hypothetical protein	127.984	6.99982	1.02013e-06	9.98896e-06	yes	up	0	0	0	1.82	1.86	3.17	0	2.28333
AFLA_106660		conserved hypothetical protein	0.142	-2.81716	1.06977e-06	1.0439e-05	yes	down	4.09	8.23	4.18	0.55	0.26	1.4	5.5	0.736667
AFLA_106680		chitin deacetylase, putative	0.408	-1.29297	0.00416764	0.0160356	yes	down	2.33	1.73	1.41	0.53	0.7	1.18	1.82333	0.803333
AFLA_106750		sugar transporter, putative	0.423	-1.23995	2.61491e-07	2.92989e-06	yes	down	36.66	52.34	43.02	9.77	18.06	18.38	44.0067	15.4033
AFLA_106800		guanine deaminase, putative	0.424	-1.23642	1.94629e-06	1.8269e-05	yes	down	82.73	80.06	81.94	19.79	34.49	39.18	81.5767	31.1533
AFLA_106850		thioredoxin reductase GliT-like, putative	6.613	2.72537	6.29119e-15	2.2791e-13	yes	up	10.1	17.94	13.77	55.02	111.05	72.51	13.9367	79.5267
AFLA_106870		alkaline serine protease AorO, putative	0.147	-2.76913	0.00030583	0.00167932	yes	down	1.22	0.86	1.27	0.08	0.23	0.12	1.11667	0.143333
AFLA_106880		aldehyde reductase (AKR1), putative	0.456	-1.13195	1.87826e-05	0.000141889	yes	down	60.22	88.23	74.72	21.09	26.07	43.76	74.39	30.3067
AFLA_107000		ribosome biogenesis protein (Rrb1), putative	5.065	2.34047	0.0144694	0.0455746	yes	up	2.32	4.75	3.95	8.78	36.6	1.07	3.67333	15.4833
AFLA_107100		conserved hypothetical protein	0.256	-1.96356	4.74471e-08	6.28507e-07	yes	down	10.17	11.55	8.05	0.8	2.27	2.05	9.92333	1.70667
AFLA_107240		fructosyl amine: oxygen oxidoreductase	0.309	-1.69576	6.68146e-06	5.56658e-05	yes	down	63.66	68.55	72.7	10.1	15.5	32.75	68.3033	19.45
AFLA_107320		conserved hypothetical protein	2.155	1.10772	8.49783e-07	8.51209e-06	yes	up	22.27	33.58	28.38	61.13	46.08	50.52	28.0767	52.5767
AFLA_107340		C4-dicarboxylate transporter/malic acid transport protein, putative	0.227	-2.14149	0.00878835	0.0300879	yes	down	2.65	3.74	6.84	0.08	2.86	1.02	4.41	1.32
AFLA_107350		DnaJ domain protein	3.841	1.94163	1.03419e-07	1.27049e-06	yes	up	52.15	64.84	52.19	230.62	93.58	248.12	56.3933	190.773
AFLA_107360		pre-mRNA splicing factor, putative	2.373	1.24646	7.62109e-08	9.66617e-07	yes	up	20.25	19.92	21.85	37.89	27.09	45.48	20.6733	36.82
AFLA_107400		conserved hypothetical protein	0.308	-1.70001	0.00076467	0.0037038	yes	down	1.19	3.19	2.74	0.41	0.54	0.85	2.37333	0.6
AFLA_107420		conserved hypothetical protein	0.368	-1.44235	0.000166786	0.000978877	yes	down	5.66	11.29	9.87	2.58	2.88	2.91	8.94	2.79
AFLA_107430		hypothetical protein	0.368	-1.44121	0.00010076	0.000626723	yes	down	8.67	13.73	9.68	3.15	3.17	4.93	10.6933	3.75
AFLA_107450		pirin, putative	4.188	2.06632	0.00160609	0.00708068	yes	up	6.95	14.01	3.89	50.8	10.59	26.67	8.28333	29.3533
AFLA_107580		hypothetical protein	54.571	5.77007	0.0053319	0.0197383	yes	up	0	0	0	1.84	0.19	2.61	0	1.54667
AFLA_107690		hypothetical protein	0.066	-3.93052	2.29378e-07	2.59832e-06	yes	down	1.78	2.55	2.29	0	0.26	0.12	2.20667	0.126667
AFLA_107730		conserved hypothetical protein	0.294	-1.76716	2.19129e-05	0.000162399	yes	down	3.39	3.41	2.69	0.56	0.89	1.05	3.16333	0.833333
AFLA_107760		conserved hypothetical protein	0.457	-1.13119	0.000352913	0.00190284	yes	down	17.68	16.38	12.85	4.86	4.88	9.86	15.6367	6.53333
AFLA_107810		heterogeneous nuclear ribonucleoprotein G, putative	2.024	1.01721	8.57435e-09	1.29834e-07	yes	up	472.04	478.76	453.47	685.25	961.65	1005.97	468.09	884.29
AFLA_107840		AMP dependent CoA ligase, putative	0.435	-1.19938	0.00316637	0.0127272	yes	down	40.4	40.17	38.22	6.9	22.18	18.18	39.5967	15.7533
AFLA_107990		lysosomal protective protein precursor, putative	2.853	1.51246	5.95045e-06	5.01279e-05	yes	up	6.18	5.78	7.37	14.77	10.5	25.3	6.44333	16.8567
AFLA_108030		conserved hypothetical protein	3.583	1.84118	5.76958e-08	7.47682e-07	yes	up	5.14	8.42	8.01	15.87	27.67	23.61	7.19	22.3833
AFLA_108120		2-5A-dependent ribonuclease, putative	23.52	4.55579	2.14429e-45	1.01309e-42	yes	up	2.18	2.09	1.94	53.01	29.73	39.19	2.07	40.6433
AFLA_108130		hypothetical protein	67.007	6.06624	0.00039444	0.00209291	yes	up	0	0	0	13.05	4.99	6.62	0	8.22
AFLA_108140		hexose carrier protein, putative	12.354	3.6269	3.10723e-89	5.03327e-86	yes	up	4.57	5.48	3.89	45.92	46.08	63.06	4.64667	51.6867
AFLA_108150		conserved hypothetical protein	10.604	3.40648	1.74615e-111	3.95992e-108	yes	up	7.58	8.41	7.53	120.15	102.74	148.13	7.84	123.673
AFLA_108220		conserved hypothetical protein	2.257	1.17412	5.143e-08	6.78098e-07	yes	up	7.25	8.55	9.84	14.04	16.28	21.72	8.54667	17.3467
AFLA_108260		ammonium transporter, putative	0.356	-1.48874	3.28278e-08	4.47397e-07	yes	down	2.48	4.23	2.94	0.65	0.92	0.97	3.21667	0.846667
AFLA_108270		formyltetrahydrofolate deformylase, putative	3.556	1.83041	0.00279618	0.0114462	yes	up	0.79	2.37	1.08	4.68	3.51	4.68	1.41333	4.29
AFLA_108360		integral membrane protein, putative	2.665	1.41436	9.1693e-07	9.0963e-06	yes	up	5.26	9.3	8.98	10.74	16.38	19.52	7.84667	15.5467
AFLA_108410		dipeptidase, putative	2.399	1.26265	4.99891e-05	0.000336396	yes	up	55.78	62.96	85.8	112.9	179.39	284.07	68.18	192.12
AFLA_108500		conserved hypothetical protein	59.086	5.88475	0.000169128	0.000990571	yes	up	0.2	0	0	5.74	1.16	5.35	0.0666667	4.08333
AFLA_108690		conserved hypothetical protein	0.219	-2.19252	0.00162689	0.00715567	yes	down	15.47	18.78	15.88	0.43	4.67	4.89	16.71	3.33
AFLA_108700		aminotransferase GliI-like, putative	0.334	-1.5842	2.73715e-08	3.77574e-07	yes	down	6.42	6.01	5.19	1.35	1.51	2.64	5.87333	1.83333
AFLA_108830		meiotic recombination protein Mre11	20.801	4.37859	4.24971e-28	5.73661e-26	yes	up	0.24	0.65	0.49	9.52	6.63	9.21	0.46	8.45333
AFLA_108860		1,3-beta-glucanosyltransferase Gel2	3.595	1.84595	5.4081e-17	2.51321e-15	yes	up	36.2	41.98	44.74	228.11	159.21	186.44	40.9733	191.253
AFLA_108980		integral membrane channel protein, putative	0.317	-1.65709	2.30395e-12	6.01946e-11	yes	down	19.93	21.88	18.29	4.22	6.74	5.17	20.0333	5.37667
AFLA_108990		conserved hypothetical protein	0.006	-7.33662	6.60754e-08	8.49465e-07	yes	down	3.41	2.91	3.17	0	0	0	3.16333	0
AFLA_109030		C6 transcription factor, putative	0.002	-9.30701	1.7485e-12	4.68705e-11	yes	down	2.76	8.96	6.94	0	0	0	6.22	0
AFLA_109050		hypothetical protein	2.291	1.19583	7.77485e-09	1.19134e-07	yes	up	9.44	8.7	12.53	20.73	20.43	27.55	10.2233	22.9033
AFLA_109070		ankyrin repeat-containing protein, putative	0.268	-1.90001	4.11805e-08	5.52599e-07	yes	down	2.41	2.31	2.74	0.37	0.57	1.05	2.48667	0.663333
AFLA_109080		high-affinity glucose transporter, putative	0.265	-1.91594	3.81383e-10	7.21953e-09	yes	down	7.8	10.39	7.36	3.26	2.94	3.83	8.51667	3.34333
AFLA_109130		conserved hypothetical protein	0.312	-1.6782	3.58102e-12	9.12475e-11	yes	down	8.67	8.07	6.93	1.38	1.34	2.54	7.89	1.75333
AFLA_109170		hypothetical protein	3.742	1.90384	1.66353e-19	9.98027e-18	yes	up	29.19	44.78	41.87	117.32	106.64	146.42	38.6133	123.46
AFLA_109250		DEAD box RNA helicase (Hca4), putative	4.646	2.21603	0.00542022	0.020026	yes	up	6.46	0.97	5.22	14.49	32.08	5.6	4.21667	17.39
AFLA_109280		integral membrane protein Pth11-like, putative	0.333	-1.58688	1.40592e-07	1.68874e-06	yes	down	6.53	7.9	8.22	1.21	1.61	1.69	7.55	1.50333
AFLA_109290		cytochrome P450, putative	0.116	-3.1063	0.00367933	0.014426	yes	down	2.44	1.8	1.86	0	0.54	0.08	2.03333	0.206667
AFLA_109300		FAD synthetase, putative	0.41	-1.28804	5.30977e-13	1.4977e-11	yes	down	26.7	34.97	35.8	9.93	10.32	14.63	32.49	11.6267
AFLA_109430		nonribosomal siderophore peptide synthase SidC	0.442	-1.1794	0.000494239	0.00254042	yes	down	4.11	5.75	5.69	2.66	1.2	2.22	5.18333	2.02667
AFLA_109450		apoptosis inducing factor, putative	0.196	-2.3486	0.00320438	0.0128618	yes	down	1.09	1.67	1.22	0.28	0.26	0.14	1.32667	0.226667
AFLA_109520		zinc-iron transporter, putative	0.048	-4.37834	0.000684688	0.00336673	yes	down	2.37	1.22	2.48	0.26	0	0	2.02333	0.0866667
AFLA_109620		4-aminobutyrate aminotransferase, putative	2.241	1.16403	0.000263997	0.00147294	yes	up	4.23	4.18	3.78	8.7	5.55	10.99	4.06333	8.41333
AFLA_109650		gibberellin 3-beta hydroxylase, putative	0.043	-4.53589	0.0056564	0.0207164	yes	down	0.45	0.79	1.04	0.08	0	0	0.76	0.0266667
AFLA_109720		pentachlorophenol 4-monooxygenase, putative	0.34	-1.5545	0.00160292	0.00706943	yes	down	2.35	4.91	3.28	1.48	0.62	1.4	3.51333	1.16667
AFLA_109730		hypothetical protein	0.358	-1.48169	2.29953e-07	2.60223e-06	yes	down	4.4	4.22	3.6	1.44	1.09	1.37	4.07333	1.3
AFLA_109780		serine/threonine-protein kinase ripk4, putative	0.386	-1.37301	0.00243726	0.0101678	yes	down	0.78	2.68	1.03	0.25	0.15	0.66	1.49667	0.353333
AFLA_109800		dynamin GTPase, putative	4.071	2.02541	0.0125198	0.0404449	yes	up	0.1	0.11	0.22	0.46	0.62	0.45	0.143333	0.51
AFLA_109810		conserved hypothetical protein	0.127	-2.97525	1.60761e-10	3.19242e-09	yes	down	17.95	16.35	12.43	0.84	2.81	1.76	15.5767	1.80333
AFLA_109820		conserved hypothetical protein	0.18	-2.47664	6.49173e-15	2.34426e-13	yes	down	6.94	9.86	6.19	0.95	1.13	1.47	7.66333	1.18333
AFLA_109830		RTA1 domain protein, putative	0.165	-2.59534	0.0132868	0.0425512	yes	down	5.85	5.57	4.83	0	1.88	0.45	5.41667	0.776667
AFLA_109870		long chain fatty alcohol oxidase, putative	0.416	-1.26677	6.01424e-07	6.24501e-06	yes	down	99	109.16	114.62	26.12	37.15	57.44	107.593	40.2367
AFLA_110030		zinc-containing alcohol dehydrogenase, putative	2.159	1.11051	0.0064224	0.0230309	yes	up	4.15	4.42	4.19	10.87	6.55	6.47	4.25333	7.96333
AFLA_110040		cupin domain protein	20.216	4.33739	6.73629e-08	8.64059e-07	yes	up	1.35	3.51	0	16.1	27.3	23.49	1.62	22.2967
AFLA_110160		extracellular dipeptidyl-peptidase Dpp4	2.982	1.57624	3.44341e-06	3.05039e-05	yes	up	24.13	29.67	42.61	70.33	68.02	148	32.1367	95.45
AFLA_110170		collagen EMF1-alpha precursor, putative	3.033	1.60072	4.09362e-10	7.71056e-09	yes	up	5.25	6.02	4.31	11.47	11.27	20.62	5.19333	14.4533
AFLA_110180		conserved hypothetical protein	2.27	1.18284	0.00313405	0.0126241	yes	up	12.98	12.89	14.06	36.83	16.95	24.28	13.31	26.02
AFLA_110200		hypothetical protein	113.446	6.82587	0.000400087	0.00212089	yes	up	0	0	0	0.15	6.83	4.86	0	3.94667
AFLA_110210		serine protease, putative	3.997	1.99875	0.00356909	0.0140667	yes	up	6.98	11.13	7.29	5.26	44.64	39.65	8.46667	29.85
AFLA_110250		conserved hypothetical protein	2.486	1.31374	0.00680785	0.0241879	yes	up	7.9	9.64	7.63	26.19	13.63	12.88	8.39	17.5667
AFLA_110270		conserved hypothetical protein	0.395	-1.34009	1.4443e-08	2.08889e-07	yes	down	9.14	11.36	8.66	3.63	2.6	4.09	9.72	3.44
AFLA_110340		conserved hypothetical protein	0.199	-2.33242	0.014899	0.0466297	yes	down	3.79	4.37	5.09	0	1.53	1.04	4.41667	0.856667
AFLA_110370		S-adenosyl-methionine-sterol-C-methyltransferase putative	0.361	-1.46855	0.00880501	0.0301267	yes	down	135.76	145.03	115.24	10.16	44.15	78.14	132.01	44.15
AFLA_110390		conserved hypothetical protein	0.402	-1.31461	0.000458153	0.00237757	yes	down	39.94	36.62	34.72	14.9	18.2	31.66	37.0933	21.5867
AFLA_110410		phosphate transporter	0.096	-3.38701	1.36257e-09	2.38429e-08	yes	down	28.73	29.79	36.84	0.74	2.23	5.62	31.7867	2.86333
AFLA_110420		hypothetical protein	50.733	5.66485	0.000183726	0.00106822	yes	up	0	0.1	0	1.08	2.23	0.97	0.0333333	1.42667
AFLA_110450		GTPase activating protein for Arf, putative	4.593	2.19935	2.62063e-06	2.38485e-05	yes	up	3.81	5.38	3.64	16.35	7.27	30.14	4.27667	17.92
AFLA_110480		molybdenum cofactor sulfurase protein (HxB), putative	2.623	1.39115	2.76559e-06	2.49873e-05	yes	up	20.77	27.03	20.63	66.09	33.63	58.72	22.81	52.8133
AFLA_110510		GPI anchored cell wall protein, putative	0	-12.5491	3.18012e-24	3.1911e-22	yes	down	55.55	125.42	64.61	0	0	0	81.86	0
AFLA_110620		serine/threonine protein kinase (Pdd7p), putative	1036.97	10.0182	0.010348	0.0344296	yes	up	0	0	0	8.72	0	3.83	0	4.18333
AFLA_110630		phosphatidate cytidylyltransferase, putative	8.526	3.09189	6.37424e-05	0.000418031	yes	up	0.48	1.72	0.64	9.84	6.5	2.7	0.946667	6.34667
AFLA_110680		DnaJ domain protein	2.487	1.31414	0.00298163	0.0120875	yes	up	14.45	9.54	16.54	28.59	36.91	20.5	13.51	28.6667
AFLA_110980		conserved hypothetical protein	4.735	2.24343	1.98576e-13	5.90984e-12	yes	up	11.96	12.45	10.3	62.53	34.14	50.85	11.57	49.1733
AFLA_110990		short chain dehydrogenase, putative	4.005	2.00178	1.11582e-10	2.29209e-09	yes	up	34.94	39.69	39.85	241.18	123.46	158.02	38.16	174.22
AFLA_111000		conserved hypothetical protein	2.394	1.25958	2.15918e-08	3.03006e-07	yes	up	24.95	29.29	26.82	57.43	60.27	50.21	27.02	55.97
AFLA_111040		phytase	3.328	1.73449	3.51813e-09	5.74814e-08	yes	up	7.92	11.31	9.93	27.53	14.44	30.3	9.72	24.09
AFLA_111050		conserved hypothetical protein	2.019	1.01345	0.00542735	0.0200393	yes	up	9.3	9.78	8.57	12.32	11.8	29.87	9.21667	17.9967
AFLA_111100		mitochondrial peroxiredoxin Prx1, putative	0.296	-1.75543	5.35588e-09	8.43477e-08	yes	down	243.39	358.03	215.28	41.61	67.29	98.38	272.233	69.0933
AFLA_111120		F-box domain protein	5.896	2.55977	1.06648e-09	1.89542e-08	yes	up	3.06	2.59	2.69	8.01	12.82	24.69	2.78	15.1733
AFLA_111130		pantetheine-phosphate adenylyltransferase family protein	2.93	1.55069	1.79999e-13	5.38523e-12	yes	up	4.36	5.7	4.6	8.54	8.24	15.66	4.88667	10.8133
AFLA_111220		conserved hypothetical protein	976.449	9.9314	1.70861e-13	5.12537e-12	yes	up	0	0	0	7.21	4.52	19.98	0	10.57
AFLA_111240		Patatin family phospholipase, putative	2.108	1.07553	0.00244833	0.0102034	yes	up	26.9	46.76	38	85.17	37.44	85.29	37.22	69.3
AFLA_111250		conserved hypothetical protein	0	-11.8776	1.07947e-21	8.05268e-20	yes	down	128.88	79.87	74.96	0	0	0	94.57	0
AFLA_111270		conserved hypothetical protein	0.201	-2.31531	6.86994e-06	5.71102e-05	yes	down	94.3	72.37	75.58	3.23	15.8	34.65	80.75	17.8933
AFLA_111430		8-amino-7-oxononanoate synthase, putative	2.538	1.34386	1.85716e-06	1.74904e-05	yes	up	2.2	2.68	2.66	9.59	3.94	8.57	2.51333	7.36667
AFLA_111460		MFS transporter, putative	0.408	-1.29488	0.0109946	0.0362406	yes	down	11	6.87	8.37	1.66	3.3	7.11	8.74667	4.02333
AFLA_111480		dioxygenase, putative	0.478	-1.066	1.49215e-07	1.77725e-06	yes	down	14.25	13.86	11.14	5.42	4.96	7.16	13.0833	5.84667
AFLA_111570		salicylate hydroxylase, putative	2.104	1.07286	0.000161784	0.000954955	yes	up	29.31	24.8	22.55	43.15	36.88	78.14	25.5533	52.7233
AFLA_111660		mitochondrial hypoxia responsive domain protein	2.046	1.03268	5.92326e-06	4.99359e-05	yes	up	75.88	69.26	90.78	119.23	156.04	139.67	78.64	138.313
AFLA_111670		hypothetical protein	2.033	1.02358	0.00149463	0.00664091	yes	up	22.81	18.99	21.43	28.4	48.58	35.03	21.0767	37.3367
AFLA_111800		ornithine decarboxylase	2.196	1.13492	0.0051998	0.0193223	yes	up	100.26	176.08	122.65	211.67	382.19	153.22	132.997	249.027
AFLA_112010		L-serine dehydratase, putative	2.303	1.20347	1.16718e-10	2.37606e-09	yes	up	316.66	324.31	336.77	626.17	524.55	868.58	325.913	673.1
AFLA_112090		60S ribosomal protein L11	2.125	1.08722	0.000301212	0.00165798	yes	up	219.94	263.33	269.45	288.82	628.69	491.24	250.907	469.583
AFLA_112130		clathrin heavy chain	0.146	-2.7796	1.66898e-11	3.88595e-10	yes	down	4090.86	3775.97	4339.29	85.01	563.05	634.67	4068.71	427.577
AFLA_112210		microtubule associated protein (Ytm1), putative	62.871	5.97431	0.00563121	0.0206441	yes	up	0	0	0.8	9.2	29.22	3.07	0.266667	13.83
AFLA_112570		glucose dehydrogenase, putative	0.027	-5.1968	3.75077e-05	0.000260281	yes	down	1.24	1.68	0.7	0	0.06	0.07	1.20667	0.0433333
AFLA_112600		37S ribosomal protein Rsm25	2.216	1.14812	0.00308762	0.0124592	yes	up	31.7	33.48	30.61	72.44	73.21	35.1	31.93	60.25
AFLA_112840		polyketide synthase, putative	0.229	-2.12598	2.23907e-36	6.19239e-34	yes	down	8.29	8.53	7.51	1.43	1.52	1.99	8.11	1.64667
AFLA_112910		conserved hypothetical protein	0.412	-1.28077	1.07045e-07	1.31078e-06	yes	down	3073.07	2992.35	2695.84	748.54	970.99	1506.02	2920.42	1075.18
AFLA_112920		mitochondrial cytochrome b2-like, putative	0.397	-1.33403	1.58434e-08	2.27115e-07	yes	down	291.39	282.66	247.05	79.06	80.78	141.61	273.7	100.483
AFLA_112940		tyrosine phosphatase family protein	0.022	-5.47823	0.00546573	0.0201554	yes	down	2.8	3.16	0.51	0	0	0	2.15667	0
AFLA_113300		monoxygenase, putative	0.147	-2.77058	4.10669e-08	5.51727e-07	yes	down	30.11	31.04	22.49	2.41	6.58	2.87	27.88	3.95333
AFLA_113320		Glutamate/Leucine/Phenylalanine/Valine dehydrogenase, putative	0.125	-3.00165	4.23956e-05	0.000290292	yes	down	253.53	246.34	183.01	5.66	57.17	10.91	227.627	24.58
AFLA_113520		alpha/beta hydrolase, putative	0.386	-1.37506	8.81894e-08	1.10617e-06	yes	down	9.98	12.35	9.26	3.07	3.36	4.67	10.53	3.7
AFLA_113590		conserved hypothetical protein	0.143	-2.80698	7.01159e-17	3.20582e-15	yes	down	86.25	161.86	95.44	8.35	15.48	20.04	114.517	14.6233
AFLA_113750		conserved hypothetical protein	0.021	-5.59207	0.00149002	0.00663341	yes	down	9.24	5.17	7.42	0	0	0	7.27667	0
AFLA_113830		dipeptidyl peptidase, putative	3.029	1.59898	0.00158953	0.00701855	yes	up	7.9	7.33	9.32	14.52	10.8	43.77	8.18333	23.03
AFLA_114000		50S ribosomal protein L3	2.102	1.07187	0.012637	0.0407422	yes	up	26.77	40.07	43.74	50.13	105.39	42.99	36.86	66.17
AFLA_114100		conserved hypothetical protein	2.733	1.45053	1.01835e-10	2.10017e-09	yes	up	1646.45	1458.72	1767.17	3062.52	4809.5	4374.89	1624.11	4082.3
AFLA_114200		hypothetical protein	0.18	-2.47732	8.57618e-09	1.29834e-07	yes	down	579.87	1039.34	725.82	171.51	69.79	79.05	781.677	106.783
AFLA_114250		reverse transcriptase, putative	0.086	-3.54754	0.0158973	0.0492782	yes	down	0.12	0.39	0.23	0	0.05	0	0.246667	0.0166667
AFLA_114300		conserved hypothetical protein	0.306	-1.70689	4.42361e-10	8.27711e-09	yes	down	15.63	17.46	13.76	3.04	3.78	5.34	15.6167	4.05333
AFLA_114440		L-PSP endoribonuclease family protein Brt1, putative	2.901	1.53677	8.79075e-10	1.57969e-08	yes	up	10.19	16.48	10.96	22.41	48.29	60.44	12.5433	43.7133
AFLA_114550		hypothetical protein	0.396	-1.33593	1.83713e-07	2.13654e-06	yes	down	9.51	9.32	8.29	2.54	2.72	4.47	9.04	3.24333
AFLA_114640		oligopeptide transporter, putative	14.776	3.8852	0.000966529	0.00454373	yes	up	0.05	0.27	0	0.4	2.18	1.84	0.106667	1.47333
AFLA_114670		hypothetical protein	4.755	2.24933	4.69304e-07	4.96866e-06	yes	up	1.78	2.85	2.63	6.33	7.11	18.14	2.42	10.5267
AFLA_114700		amino acid transporter, putative	3.703	1.88874	1.00004e-07	1.23121e-06	yes	up	10.48	12	10.67	18.09	40.14	53.59	11.05	37.2733
AFLA_114710		conserved hypothetical protein	8.352	3.06214	1.14667e-10	2.34506e-09	yes	up	5.25	6.45	3.65	15.65	39.1	76.17	5.11667	43.64
AFLA_114790		myo-inositol-1(or 4)-monophosphatase	3.501	1.80789	4.85899e-06	4.17251e-05	yes	up	7.55	9.21	17.39	24.18	34.4	48.84	11.3833	35.8067
AFLA_114840		conserved hypothetical protein	2.186	1.12802	6.80875e-08	8.71382e-07	yes	up	20.43	27.75	24.17	34.89	41	63.43	24.1167	46.44
AFLA_114860		conserved hypothetical protein	2.14	1.09768	1.514e-07	1.79762e-06	yes	up	72.41	91.38	70.7	162.09	113.25	166.68	78.1633	147.34
AFLA_114910		AN1 zinc finger protein	0.322	-1.63515	1.44781e-08	2.09131e-07	yes	down	189.01	261.8	221.55	79.51	41.21	67.6	224.12	62.7733
AFLA_115240		GTP binding protein, putative	0.425	-1.23532	9.15059e-05	0.000577054	yes	down	19.08	22.18	14.52	4.55	7.16	9.49	18.5933	7.06667
AFLA_115310		Golgi membrane protein, putative	1164.68	10.1857	2.44812e-15	9.44191e-14	yes	up	0	0	0	10.16	17.26	32.27	0	19.8967
AFLA_115320		ubiquitin fusion degradation protein (Ufd1), putative	0.064	-3.96708	2.04395e-07	2.35293e-06	yes	down	59.84	99.29	52.14	8.53	0.64	2.18	70.4233	3.78333
AFLA_115410		riboflavin-specific deaminase	90.17	6.49458	0.00694292	0.0246018	yes	up	0	0	0	0.89	0	1.12	0	0.67
AFLA_115650		hypothetical protein	0.441	-1.18081	0.00101247	0.00473027	yes	down	3.07	3.19	3.12	1.43	1.17	1.47	3.12667	1.35667
AFLA_115830		conserved hypothetical protein	2.74	1.45415	0.00132683	0.00598921	yes	up	2.37	3.94	3.66	10.59	8.25	5.47	3.32333	8.10333
AFLA_115840		GPI anchored cell wall protein, putative	3.608	1.85112	8.87801e-08	1.11235e-06	yes	up	13.05	26.19	18.15	58.5	68.6	46.58	19.13	57.8933
AFLA_115850		conserved hypothetical protein	3.069	1.61776	0.000579609	0.00291708	yes	up	11.48	14.25	10.7	47.6	32.87	14.64	12.1433	31.7033
AFLA_115900		benzoate 4-monooxygenase cytochrome P450, putative	0.347	-1.52902	5.4396e-12	1.34966e-10	yes	down	159.98	162.16	155.56	37.61	58.93	75.64	159.233	57.3933
AFLA_116060		conserved hypothetical protein	2.604	1.38047	0.00960664	0.0323485	yes	up	16.71	21.37	26.9	29.6	106.16	23.86	21.66	53.2067
AFLA_116390		amino acid transporter, putative	0.465	-1.10392	5.74734e-08	7.47353e-07	yes	down	8.25	9.96	12.09	4.15	3.75	4.43	10.1	4.11
AFLA_116400		MFS glucose transporter, putative	0.477	-1.06939	0.000601062	0.00300505	yes	down	4.55	5.4	6.54	2.6	2.04	2.04	5.49667	2.22667
AFLA_116510		conserved hypothetical protein	0.208	-2.26512	9.47841e-05	0.000594774	yes	down	4.36	4.1	3.48	0.36	1.17	0.63	3.98	0.72
AFLA_116560		NmrA-like family protein	2.158	1.10986	1.38303e-06	1.32675e-05	yes	up	11.48	12.46	13.31	19.45	26.21	25.08	12.4167	23.58
AFLA_116570		DUF636 domain protein	0.074	-3.7553	9.74881e-46	4.80616e-43	yes	down	76.76	134.17	99.78	3.9	5.54	6.22	103.57	5.22
AFLA_116580		male sterility domain containing protein, putative	0.13	-2.94846	0.0155196	0.0482657	yes	down	0.79	0.8	0.68	0.07	0.18	0	0.756667	0.0833333
AFLA_116640		conserved hypothetical protein	0.251	-1.99282	5.26493e-06	4.49541e-05	yes	down	11.59	15.86	10.51	1.58	2.96	3.82	12.6533	2.78667
AFLA_116650		pectate lyase, putative	0.265	-1.91685	3.29116e-06	2.93615e-05	yes	down	6.46	6.42	4.91	0.69	2.11	1.63	5.93	1.47667
AFLA_116740		aspergillopepsin, putative	2.909	1.54032	0.00549905	0.0202447	yes	up	4.13	4.68	2.88	15.75	6.26	7.09	3.89667	9.7
AFLA_116820		hypothetical protein	0.113	-3.14107	0.000183947	0.00106853	yes	down	0.94	1.02	1.31	0.04	0.2	0.08	1.09	0.106667
AFLA_116830		hypothetical protein	0.457	-1.13061	3.41907e-05	0.000239906	yes	down	2.05	3.66	2.74	0.91	1.15	1.01	2.81667	1.02333
AFLA_116930		conserved hypothetical protein	2.768	1.46902	1.88844e-05	0.000142468	yes	up	32.64	34.64	36.55	42.35	27.94	80.76	34.61	50.35
AFLA_116990		MFS monosaccharide transporter, putative	0.14	-2.83458	1.14748e-08	1.6986e-07	yes	down	39.77	83.65	41.09	6.14	1.99	3.08	54.8367	3.73667
AFLA_117080		iron-regulated transporter, putative	0.046	-4.45743	4.35346e-05	0.000297015	yes	down	0.89	1.17	0.89	0.04	0	0.08	0.983333	0.04
AFLA_117220		hypothetical protein	0.482	-1.05146	7.22605e-05	0.000467406	yes	down	9.45	10.26	7.08	2.85	4	4.73	8.93	3.86
AFLA_117230		conserved hypothetical protein	0.174	-2.52599	0.00360724	0.0141727	yes	down	2.76	4.55	1.31	0.73	0.17	0.59	2.87333	0.496667
AFLA_117330		conserved hypothetical protein	53.893	5.75202	3.07548e-18	1.58513e-16	yes	up	19.82	18.78	1.93	545.43	654.58	749.61	13.51	649.873
AFLA_117340		immune-responsive protein, putative	33.816	5.07964	0.00169363	0.00740403	yes	up	0	0	0.06	0.29	0.97	0.64	0.02	0.633333
AFLA_117350		gluconolactonase precursor, putative	21.895	4.45255	5.5458e-06	4.69983e-05	yes	up	0.12	0.07	0.07	1.53	2.26	1.31	0.0866667	1.7
AFLA_117370		conserved hypothetical protein	37.937	5.24555	1.41999e-35	3.57807e-33	yes	up	38.4	53.46	17.27	744.65	1372.46	1453.15	36.3767	1190.09
AFLA_117380		gluconolactonase precursor, putative	9.181	3.19872	5.78638e-30	9.50896e-28	yes	up	14.04	20.04	9.81	64.84	104.62	118.87	14.63	96.11
AFLA_117390		alpha-ketoglutarate-dependent sulfonate dioxygenase, putative	7.046	2.81686	8.26178e-09	1.25745e-07	yes	up	1.86	3.05	1.19	14.98	5.26	13.29	2.03333	11.1767
AFLA_117410		citrate synthase, putative	31.02	4.95511	0.00192044	0.0082641	yes	up	0	0.07	0	0.5	0.34	0.74	0.0233333	0.526667
AFLA_117450		conserved hypothetical protein	0.386	-1.37403	2.14474e-20	1.39765e-18	yes	down	360.02	391.41	352.32	137.71	115.38	158.33	367.917	137.14
AFLA_117620		conserved hypothetical protein	0.475	-1.07291	4.0626e-08	5.4645e-07	yes	down	424.17	399.84	380.33	132.69	202.21	196.36	401.447	177.087
AFLA_117630		conserved hypothetical protein	0.335	-1.57972	0.00846542	0.0291584	yes	down	12.85	5.73	8.17	3.45	2.31	2.11	8.91667	2.62333
AFLA_117640		CipC-like antibiotic stress responsive protein	0.133	-2.90575	5.50836e-07	5.76724e-06	yes	down	4989.84	3884.49	5203.41	165.95	1046.07	424.63	4692.58	545.55
AFLA_117660		cell surface protein, putative	0.358	-1.48368	0.0115556	0.0377715	yes	down	54.05	52.61	68.74	2.31	36.38	21.37	58.4667	20.02
AFLA_117670		glycosyl transferase, putative	0.1	-3.32288	3.78702e-09	6.09093e-08	yes	down	7.08	9.38	11.41	0.21	1.39	0.9	9.29	0.833333
AFLA_117760		phytase, putative	3.121	1.64217	0.000308149	0.00169124	yes	up	17.47	21.04	25.42	21.76	67.35	96.28	21.31	61.7967
AFLA_117950		ABC multidrug transporter, putative	0.403	-1.3098	0.00672536	0.0239582	yes	down	7.59	13.01	11.55	3.59	6.07	1.94	10.7167	3.86667
AFLA_117960		conserved hypothetical protein	0.099	-3.3295	0.00604494	0.0218779	yes	down	0.6	0.47	2.29	0.11	0	0.18	1.12	0.0966667
AFLA_118110		conserved hypothetical protein	0.357	-1.48789	0.0006106	0.00304334	yes	down	3.61	4.02	3.83	0.96	0.78	2.04	3.82	1.26
AFLA_118130		conserved hypothetical protein	16.841	4.07391	6.01709e-76	7.58086e-73	yes	up	17.24	25.81	20.78	320.67	284.13	451.08	21.2767	351.96
AFLA_118200		C-14 sterol reductase, putative	7.506	2.90799	2.46563e-09	4.11143e-08	yes	up	2.42	5.99	3.55	28.3	10.28	26.7	3.98667	21.76
AFLA_118220		conserved hypothetical protein	11.769	3.55694	6.38331e-20	3.99891e-18	yes	up	9.17	10.23	12.01	157.61	78.3	81.24	10.47	105.717
[truncated: 375 more rows]
